# Supplementary material for: Post-transcriptional regulation of 2-acetyl-1-pyrroline (2-AP) biosynthesis pathway, silicon, and heavy metal transporters in response to Zn in fragrant rice
Source: Front Plant Sci. 2022 Aug 17;13:948884. doi: 10.3389/fpls.2022.948884 (PMC9428631; doi:10.3389/fpls.2022.948884)
Supplement: Supplementary Table 1 — List of primers used in the study. [file Table_1.xlsx]

## Sheet: Table S1
Supplementary Table1. Primer Used in this study
Gene ID	Forward_primer	Reverse_primer
MH10g0073500	TCCTGAAGCCCAACATGGTC	GGCCTTCTCTACGTTCTCCG
MH02g0668200	CGTCGACCTGTTCAAGGGAA	ACGAACTCCGACAGCACAAT
MH07g0547700	GAACAAGGAGCGGTACACCA	GCGCCGTTATGATGTTCACC
MH07g0536500	GATAGCCTCGCACAGCTCAT	TGCAAGTTGCTTTGGCCATC
MH03g0269200	GGTCAACATCAAGGGCCTCA	TACTGGACGAACACCATGCC
MH11g0026200	AACTCCAGTGCCACACTACG	AGTTCATCAGCAGCTGGCAT
MH11g0318400	GCAACAAGGTGACAGGCAAG	GTGAGTAGGATAGCGGTGGC
MH06g0666100	ATGGTGAACTCGAGCAGCAA	ACTGGAGCCGTACTAGGTGT
MH06g0055700	TCCACATCCACAACTCCGTG	CGTCGTAGCTCGTGTACTCC
MH12g0088000	AAAATGCCCGGTTGTTGTCG	CTGAAGGCCTCGAAGCTGAA
MH02g0472300	TGCAATCAAGGAGGAGGCTG	TGTCGTACCAGGACACAAGC
MH10g0419200	AGCAGAGGAGAACAGGGGAT	CTCCTCACAAGCTCCTTCCG
