# Supplementary material for: Post-transcriptional regulation of 2-acetyl-1-pyrroline (2-AP) biosynthesis pathway, silicon, and heavy metal transporters in response to Zn in fragrant rice
Source: Front Plant Sci. 2022 Aug 17;13:948884. doi: 10.3389/fpls.2022.948884 (PMC9428631; doi:10.3389/fpls.2022.948884)
Supplement: Supplementary Table 2 — List of AS events in both cultivars in response to different levels of Zn. [file Table_2.xlsx]

## Sheet: A3SS.MATS.MCK vs MT1
Supplementary Table 2. List of AS events in both cultivars in response to different levels of Zn
GeneID	chr	strand	longExonStart_0base	longExonEnd	shortES	shortEE	flankingES	flankingEE	IJC_SAMPLE_1	SJC_SAMPLE_1	IJC_SAMPLE_2	SJC_SAMPLE_2	PValue	FDR	IncLevel1	IncLevel2	IncLevelDifference	Symbol	Description	KEGG_A_class	KEGG_B_class	Pathway	K_ID	GO Component	GO Function	GO Process
MH03g0382900	chrChr03	-	19817510	19818053	19817510	19817918	19818132	19818373	191;191	4;4	191;206	5;3	0.955168	1	0.962;0.962	0.952;0.973	0	serinc	PREDICTED: probable serine incorporator [Oryza sativa Japonica Group]	-	-	-	-	-	-	-
MH03g0382900	chrChr03	-	19819576	19821259	19819576	19819688	19824331	19824626	362;350	0;0	347;389	0;2	0.374931	1	1.0;1.0	1.0;0.944	0.028	serinc	PREDICTED: probable serine incorporator [Oryza sativa Japonica Group]	-	-	-	-	-	-	-
MH04g0669300	chrChr04	-	30707875	30708810	30707875	30708133	30709396	30709808	60;71	3;1	64;65	0;0	0.0163865	0.240862	0.783;0.928	1.0;1.0	-0.144	-	H0112G12.14 [Oryza sativa Indica Group]	-	-	-	-	-	-	-
MH07g0224500	chrChr07	-	10177516	10178200	10177516	10177949	10178356	10178380	5;0	0;0	0;1	1;0	1	1	1.0;NA	0.0;1.0	0.5	-	Os07g0283600 [Oryza sativa Japonica Group]	-	-	-	-	-	GO:0070011//peptidase activity, acting on L-amino acid peptides;GO:0008233//peptidase activity;GO:0016787//hydrolase activity;GO:0003824//catalytic activity	-
MH05g0361900	chrChr05	+	18685919	18686678	18686609	18686678	18683976	18684088	502;546	0;0	543;639	7;3	0.00337444	0.102044	1.0;1.0	0.932;0.974	0.047	FZL	PREDICTED: probable transmembrane GTPase FZO-like, chloroplastic [Oryza sativa Japonica Group]	-	-	-	-	-	-	-
MH05g0361900	chrChr05	+	18691686	18692658	18691918	18692658	18690923	18691154	135;150	12;11	135;157	11;4	0.194367	0.77886	0.815;0.842	0.828;0.939	-0.055	FZL	PREDICTED: probable transmembrane GTPase FZO-like, chloroplastic [Oryza sativa Japonica Group]	-	-	-	-	-	-	-
MH03g0650500	chrChr03	+	31259095	31259504	31259199	31259504	31256139	31258085	15;8	0;0	9;17	1;0	1	1	1.0;1.0	0.841;1.0	0.08	sec23a	PREDICTED: protein transport protein sec23-1 [Oryza sativa Japonica Group]	Genetic Information Processing	Folding, sorting and degradation	ko04141//Protein processing in endoplasmic reticulum	K14006	-	-	-
MH03g0650500	chrChr03	+	31259095	31261505	31259584	31261505	31256139	31258085	37;24	50;29	39;37	46;39	0.549452	1	0.147;0.162	0.165;0.181	-0.018	sec23a	PREDICTED: protein transport protein sec23-1 [Oryza sativa Japonica Group]	Genetic Information Processing	Folding, sorting and degradation	ko04141//Protein processing in endoplasmic reticulum	K14006	-	-	-
MH03g0650500	chrChr03	+	31259199	31261505	31259584	31261505	31256139	31258085	22;16	50;29	31;20	46;39	0.425671	1	0.109;0.133	0.158;0.125	-0.021	sec23a	PREDICTED: protein transport protein sec23-1 [Oryza sativa Japonica Group]	Genetic Information Processing	Folding, sorting and degradation	ko04141//Protein processing in endoplasmic reticulum	K14006	-	-	-
MH05g0495000	chrChr05	+	25232670	25232834	25232770	25232834	25231743	25231949	142;131	1;0	100;116	2;0	1	1	0.988;1.0	0.968;1.0	0.01	CRBN	PREDICTED: protein cereblon isoform X1 [Oryza sativa Japonica Group]	-	-	-	-	-	-	GO:0019538//protein metabolic process;GO:0071704//organic substance metabolic process;GO:0043170//macromolecule metabolic process;GO:0044238//primary metabolic process;GO:0008152//metabolic process
MH05g0010600	chrChr05	-	32127	32916	32127	32879	33011	33142	13;16	0;2	31;25	0;0	0.639266	1	1.0;0.865	1.0;1.0	-0.068	BHLH137	PREDICTED: transcription factor bHLH63 [Oryza sativa Japonica Group]	-	-	-	-	-	-	-
MH06g0712000	chrChr06	-	29216162	29216236	29216162	29216176	29216309	29216430	154;137	1;0	113;139	1;0	1	1	0.991;1.0	0.988;1.0	0.002	lid	PREDICTED: lysine-specific demethylase 5B isoform X2 [Oryza sativa Japonica Group]	-	-	-	-	-	-	-
MH06g0712000	chrChr06	-	29221364	29221541	29221364	29221517	29221796	29221967	0;0	68;65	0;1	75;82	1	1	0.0;0.0	0.0;0.01	-0.005	lid	PREDICTED: lysine-specific demethylase 5B isoform X2 [Oryza sativa Japonica Group]	-	-	-	-	-	-	-
MH12g0325900	chrChr12	-	17535009	17535678	17535009	17535303	17535771	17536114	26;18	193;189	26;8	160;197	0.451252	1	0.037;0.026	0.044;0.011	0.004	UPS2	PREDICTED: ureide permease 2 isoform X1 [Oryza sativa Japonica Group]	-	-	-	-	-	-	-
MH05g0017700	chrChr05	+	398987	399616	399181	399616	398798	398861	493;594	2;4	485;520	2;0	0.789711	1	0.991;0.985	0.991;1.0	-0.008	PGRL1A	PREDICTED: PGR5-like protein 1A, chloroplastic [Oryza sativa Japonica Group]	-	-	-	-	-	-	-
MH05g0017700	chrChr05	+	398987	399616	399186	399616	398798	398861	511;610	4;12	492;534	2;6	0.12959	0.642105	0.982;0.956	0.991;0.974	-0.013	PGRL1A	PREDICTED: PGR5-like protein 1A, chloroplastic [Oryza sativa Japonica Group]	-	-	-	-	-	-	-
MH05g0017700	chrChr05	+	399181	399616	399186	399616	398798	398861	20;20	4;12	9;14	2;6	0.731963	1	0.829;0.617	0.813;0.693	-0.03	PGRL1A	PREDICTED: PGR5-like protein 1A, chloroplastic [Oryza sativa Japonica Group]	-	-	-	-	-	-	-
MH05g0017700	chrChr05	+	399181	399616	399186	399616	398987	399074	73;100	285;303	62;71	240;272	0.453908	1	0.199;0.242	0.2;0.202	0.019	PGRL1A	PREDICTED: PGR5-like protein 1A, chloroplastic [Oryza sativa Japonica Group]	-	-	-	-	-	-	-
MH06g0683800	chrChr06	+	27509150	27509755	27509704	27509755	27508934	27509053	20;32	2;1	26;41	5;0	0.801547	1	0.679;0.872	0.524;1.0	0.014	At4g29890	PREDICTED: choline monooxygenase, chloroplastic isoform X2 [Oryza sativa Japonica Group]	Metabolism	Amino acid metabolism	ko00260//Glycine, serine and threonine metabolism	K00499	-	-	-
MH04g0495900	chrChr04	+	21659473	21659670	21659477	21659670	21659275	21659384	0;0	6;20	1;0	11;26	1	1	0.0;0.0	0.081;0.0	-0.041	At3g27390	PREDICTED: uncharacterized membrane protein At3g27390 isoform X1 [Oryza sativa Japonica Group]	-	-	-	-	-	-	-
MH01g0379900	chrChr01	-	18143053	18143396	18143053	18143387	18143468	18144095	13;19	10;13	18;21	12;16	0.971283	1	0.551;0.58	0.586;0.553	-0.004	RGA2	blight resistance protein RGA1-like protein [Oryza sativa Japonica Group]	-	-	-	-	-	-	-
MH01g0379900	chrChr01	-	18160632	18161786	18160632	18161728	18162053	18162632	26;32	0;1	30;30	0;1	1	1	1.0;0.958	1.0;0.956	0.001	RGA2	blight resistance protein RGA1-like protein [Oryza sativa Japonica Group]	-	-	-	-	-	-	-
MH01g0379900	chrChr01	-	18160632	18161786	18160632	18160848	18162373	18162618	160;179	0;3	163;231	3;3	0.231348	0.841767	1.0;0.891	0.882;0.913	0.048	RGA2	blight resistance protein RGA1-like protein [Oryza sativa Japonica Group]	-	-	-	-	-	-	-
MH02g0265300	chrChr02	-	13389592	13390081	13389592	13390065	13390174	13390559	33;44	14;6	36;25	4;8	0.516426	1	0.68;0.869	0.89;0.738	-0.04	SNAP33	PREDICTED: SNAP25 homologous protein SNAP33 isoform X1 [Oryza sativa Japonica Group]	-	-	-	-	-	-	-
MH05g0404600	chrChr05	-	20982414	20982825	20982414	20982816	20983898	20983996	1004;1065	1;1	889;1089	0;5	1	1	0.999;0.999	1.0;0.995	0.001	SBT3.5	PREDICTED: subtilisin-like protease SBT3.17 [Oryza sativa Japonica Group]	-	-	-	-	-	-	-
MH12g0062000	chrChr12	+	2399702	2399801	2399722	2399801	2399486	2399611	0;0	7;11	1;1	4;13	0.473467	1	0.0;0.0	0.181;0.064	-0.122	-	Os12g0151900 [Oryza sativa Japonica Group]	-	-	-	-	-	-	-
MH12g0062000	chrChr12	+	2399881	2401061	2400504	2401061	2399486	2399801	5;5	9;15	0;2	5;17	0.0082399	0.17617	0.097;0.06	0.0;0.022	0.068	-	Os12g0151900 [Oryza sativa Japonica Group]	-	-	-	-	-	-	-
MH03g0444600	chrChr03	+	22660220	22661026	22660241	22661026	22659570	22659743	0;2	2;3	0;2	0;0	1	1	0.0;0.369	NA;1.0	-0.816	FRL3	Guanine nucleotide-binding protein-like NSN1 [Zea mays]	-	-	-	-	-	-	-
MH01g0544700	chrChr01	-	27968592	27971840	27968592	27969434	27973907	27974326	183;173	1;0	178;170	2;0	0.788961	1	0.914;1.0	0.838;1.0	0.038	PIN1C	PREDICTED: probable auxin efflux carrier component 1c [Oryza sativa Japonica Group]	-	-	-	-	-	-	-
XLOC_049825	chrChr11	+	19985646	19985709	19985649	19985709	19985506	19985561	4;13	22;8	8;10	20;15	0.915532	1	0.151;0.614	0.282;0.395	0.044	-	-	-	-	-	-	-	-	-
MH05g0039300	chrChr05	-	1756525	1756614	1756525	1756588	1756689	1756757	30;31	0;0	36;46	0;2	0.418674	1	1.0;1.0	1.0;0.951	0.024	At1g04910	Os05g0132500, partial [Oryza sativa Japonica Group]	-	-	-	-	-	-	-
MH06g0496100	chrChr06	+	20125799	20125916	20125802	20125916	20125511	20125686	13;10	36;35	15;12	29;24	0.187291	0.760632	0.261;0.219	0.336;0.329	-0.093	CMTA3	PREDICTED: calmodulin-binding transcription activator 3 isoform X2 [Oryza sativa Japonica Group]	-	-	-	-	-	-	-
MH07g0444900	chrChr07	+	22684753	22684968	22684756	22684968	22683524	22683886	52;35	35;34	40;52	36;47	0.618772	1	0.593;0.502	0.521;0.52	0.027	-	PREDICTED: uncharacterized protein LOC4343724 isoform X2 [Oryza sativa Japonica Group]	-	-	-	-	-	-	-
MH07g0444900	chrChr07	+	22685424	22685535	22685474	22685535	22685197	22685334	74;71	6;15	50;87	10;6	0.611713	1	0.902;0.78	0.789;0.916	-0.012	-	PREDICTED: uncharacterized protein LOC4343724 isoform X2 [Oryza sativa Japonica Group]	-	-	-	-	-	-	-
MH07g0444900	chrChr07	+	22687410	22687507	22687413	22687507	22687254	22687336	0;1	97;95	2;0	89;90	1	1	0.0;0.01	0.022;0.0	-0.006	-	PREDICTED: uncharacterized protein LOC4343724 isoform X2 [Oryza sativa Japonica Group]	-	-	-	-	-	-	-
MH02g0409400	chrChr02	+	20950830	20951956	20951864	20951956	20945819	20945862	4;3	152;189	3;4	184;202	1	1	0.003;0.002	0.002;0.002	0.001	At1g32220	NAD dependent epimerase/dehydratase family protein [Zea mays]	-	-	-	-	-	-	-
MH05g0562600	chrChr05	+	28503737	28503943	28503742	28503943	28503512	28503653	0;3	55;73	4;3	38;58	0.052507	0.427156	0.0;0.038	0.092;0.048	-0.051	SIGC	PREDICTED: RNA polymerase sigma factor sigC [Oryza sativa Japonica Group]	-	-	-	-	GO:0044444//cytoplasmic part;GO:0043227//membrane-bounded organelle;GO:0005622//intracellular;GO:0043226//organelle;GO:0043231//intracellular membrane-bounded organelle;GO:0005737//cytoplasm;GO:0043229//intracellular organelle;GO:0005623//cell;GO:0044464//cell part;GO:0009536//plastid;GO:0044424//intracellular part	-	GO:0034641//cellular nitrogen compound metabolic process;GO:0044238//primary metabolic process;GO:0060255//regulation of macromolecule metabolic process;GO:0006725//cellular aromatic compound metabolic process;GO:0044260//cellular macromolecule metabolic process;GO:1901360//organic cyclic compound metabolic process;GO:0032774//RNA biosynthetic process;GO:0071704//organic substance metabolic proce…
MH03g0087600	chrChr03	-	4111970	4112131	4111970	4112125	4112269	4112311	4;2	18;16	1;3	18;10	0.611915	1	0.176;0.107	0.051;0.224	0.004	MADS47	PREDICTED: MADS-box transcription factor 47 isoform X2 [Oryza sativa Japonica Group]	-	-	-	-	-	-	-
MH11g0233100	chrChr11	+	11057696	11058191	11057898	11058191	11056221	11057465	55;61	3;8	65;63	9;14	0.092981	0.549072	0.886;0.764	0.754;0.656	0.12	HEXBP	PREDICTED: DNA-binding protein HEXBP [Oryza sativa Japonica Group]	-	-	-	-	-	GO:0043169//cation binding;GO:0043167//ion binding;GO:0005488//binding;GO:0046872//metal ion binding;GO:0046914//transition metal ion binding	-
MH11g0233100	chrChr11	+	11057696	11058191	11058037	11058191	11056221	11057465	98;110	3;2	108;116	3;3	0.828142	1	0.909;0.944	0.916;0.922	0.007	HEXBP	PREDICTED: DNA-binding protein HEXBP [Oryza sativa Japonica Group]	-	-	-	-	-	GO:0043169//cation binding;GO:0043167//ion binding;GO:0005488//binding;GO:0046872//metal ion binding;GO:0046914//transition metal ion binding	-
MH11g0233100	chrChr11	+	11057898	11058191	11058037	11058191	11056221	11057465	46;57	3;2	52;67	3;3	0.86985	1	0.888;0.936	0.9;0.92	0.002	HEXBP	PREDICTED: DNA-binding protein HEXBP [Oryza sativa Japonica Group]	-	-	-	-	-	GO:0043169//cation binding;GO:0043167//ion binding;GO:0005488//binding;GO:0046872//metal ion binding;GO:0046914//transition metal ion binding	-
MH04g0503600	chrChr04	+	22129430	22129577	22129437	22129577	22127845	22128254	22;30	120;95	29;38	108;109	0.302157	0.929228	0.149;0.232	0.204;0.25	-0.036	METTL18	H0425E08.4 [Oryza sativa Indica Group]	-	-	-	-	-	-	-
MH05g0538200	chrChr05	-	27719407	27721115	27719407	27721088	27721181	27721269	40;26	3;1	26;43	2;2	0.933886	1	0.919;0.957	0.917;0.948	0.005	SPA1	PREDICTED: protein SUPPRESSOR OF PHYA-105 1 [Oryza sativa Japonica Group]	Organismal Systems	Environmental adaptation	ko04712//Circadian rhythm - plant	K16240	-	GO:0036094//small molecule binding;GO:1901363//heterocyclic compound binding;GO:0001883//purine nucleoside binding;GO:0001882//nucleoside binding;GO:0003824//catalytic activity;GO:0032550//purine ribonucleoside binding;GO:0097159//organic cyclic compound binding;GO:0032549//ribonucleoside binding;GO:0016740//transferase activity;GO:0097367//carbohydrate derivative binding;GO:0005488//binding	GO:0044238//primary metabolic process;GO:0044237//cellular metabolic process;GO:0036211//protein modification process;GO:0044267//cellular protein metabolic process;GO:0043170//macromolecule metabolic process;GO:0044260//cellular macromolecule metabolic process;GO:0006464//cellular protein modification process;GO:0008152//metabolic process;GO:0071704//organic substance metabolic process;GO:004341…
MH04g0588000	chrChr04	-	25940546	25940676	25940546	25940659	25941857	25941939	1;0	151;156	1;1	143;164	1	1	0.006;0.0	0.006;0.005	-0.002	-	PREDICTED: uncharacterized protein LOC4336738 [Oryza sativa Japonica Group]	-	-	-	-	-	-	-
MH10g0280700	chrChr10	+	15013941	15014334	15013950	15014334	15013125	15013285	12;13	8;3	7;9	4;0	0.242205	0.858494	0.586;0.803	0.623;1.0	-0.117	-	Os04g0331650 [Oryza sativa Japonica Group]	-	-	-	-	-	-	-
MH03g0755400	chrChr03	+	36237524	36237612	36237527	36237612	36237330	36237376	10;15	158;159	13;17	162;176	0.669525	1	0.058;0.085	0.073;0.086	-0.008	CDKF-3	PREDICTED: cyclin-dependent kinase F-3 isoform X2 [Oryza sativa Japonica Group]	-	-	-	-	-	GO:0003824//catalytic activity;GO:0036094//small molecule binding;GO:0001883//purine nucleoside binding;GO:0032550//purine ribonucleoside binding;GO:0004672//protein kinase activity;GO:0016773//phosphotransferase activity, alcohol group as acceptor;GO:0016301//kinase activity;GO:0097159//organic cyclic compound binding;GO:0005488//binding;GO:0016772//transferase activity, transferring phosphorus-…	GO:0031323//regulation of cellular metabolic process;GO:0044237//cellular metabolic process;GO:0008152//metabolic process;GO:0006793//phosphorus metabolic process;GO:0006417//regulation of translation;GO:0044260//cellular macromolecule metabolic process;GO:0050794//regulation of cellular process;GO:0060255//regulation of macromolecule metabolic process;GO:0006464//cellular protein modification pr…
MH03g0651500	chrChr03	-	31327472	31327535	31327472	31327508	31328310	31328661	12;13	0;2	16;20	2;2	0.178529	0.743284	1.0;0.846	0.871;0.894	0.04	max-2	Protein kinase domain containing protein, expressed [Oryza sativa Japonica Group]	-	-	-	-	-	-	-
MH03g0651500	chrChr03	-	31327472	31327574	31327472	31327508	31328310	31328661	128;142	0;2	147;180	2;2	0.558012	1	1.0;0.98	0.981;0.984	0.008	max-2	Protein kinase domain containing protein, expressed [Oryza sativa Japonica Group]	-	-	-	-	-	-	-
MH03g0651500	chrChr03	-	31327472	31327574	31327472	31327535	31328310	31328661	117;129	1;0	132;164	1;4	0.766413	1	0.989;1.0	0.991;0.97	0.014	max-2	Protein kinase domain containing protein, expressed [Oryza sativa Japonica Group]	-	-	-	-	-	-	-
MH12g0403300	chrChr12	-	21628765	21630084	21628765	21630073	21630443	21630606	77;62	10;4	58;59	7;14	0.110621	0.598696	0.878;0.935	0.885;0.797	0.066	-	Os12g0577800, partial [Oryza sativa Japonica Group]	-	-	-	-	-	-	-
MH07g0045500	chrChr07	-	2109983	2110208	2109983	2110157	2110283	2110382	109;83	0;1	86;95	0;1	1	1	1.0;0.984	1.0;0.986	-0.001	Os07g0143700	PREDICTED: DEAD-box ATP-dependent RNA helicase 53 [Oryza sativa Japonica Group]	-	-	-	-	-	-	-
MH01g0549900	chrChr01	+	28298282	28298386	28298319	28298386	28297195	28297873	1;4	27;21	4;1	27;30	0.854532	1	0.029;0.132	0.106;0.026	0.014	-	hypothetical protein OsI_03428 [Oryza sativa Indica Group]	-	-	-	-	-	-	-
MH01g0549900	chrChr01	+	28298319	28298866	28298476	28298866	28297195	28297873	27;24	0;0	28;31	0;1	1	1	1.0;1.0	1.0;0.938	0.031	-	hypothetical protein OsI_03428 [Oryza sativa Indica Group]	-	-	-	-	-	-	-
MH01g0549900	chrChr01	+	28299817	28300755	28300116	28300755	28299227	28299565	4;9	32;43	7;10	33;41	0.460684	1	0.04;0.065	0.066;0.075	-0.018	-	hypothetical protein OsI_03428 [Oryza sativa Indica Group]	-	-	-	-	-	-	-
MH04g0641800	chrChr04	+	29127611	29127744	29127622	29127744	29127419	29127544	26;21	1;1	32;26	0;4	0.946843	1	0.96;0.951	1.0;0.858	0.026	Mys45A	PREDICTED: protein SDA1 homolog [Oryza sativa Japonica Group]	-	-	-	-	-	-	GO:0071840//cellular component organization or biogenesis;GO:0009987//cellular process;GO:0044085//cellular component biogenesis;GO:0022613//ribonucleoprotein complex biogenesis;GO:0016043//cellular component organization;GO:0006996//organelle organization;GO:0007010//cytoskeleton organization
MH12g0087200	chrChr12	+	3505339	3506671	3506347	3506671	3503897	3504457	178;191	0;0	172;170	0;1	1	1	1.0;1.0	1.0;0.956	0.022	SWI3C	PREDICTED: SWI/SNF complex subunit SWI3C isoform X1 [Oryza sativa Japonica Group]	-	-	-	-	GO:0044464//cell part;GO:0043231//intracellular membrane-bounded organelle;GO:0005623//cell;GO:0043227//membrane-bounded organelle;GO:0043226//organelle;GO:0044424//intracellular part;GO:0043229//intracellular organelle;GO:0005622//intracellular	GO:0005488//binding	-
MH12g0087200	chrChr12	+	3506618	3506671	3506624	3506671	3506347	3506436	21;18	6;4	29;27	8;5	0.945842	1	0.771;0.812	0.777;0.838	-0.016	SWI3C	PREDICTED: SWI/SNF complex subunit SWI3C isoform X1 [Oryza sativa Japonica Group]	-	-	-	-	GO:0044464//cell part;GO:0043231//intracellular membrane-bounded organelle;GO:0005623//cell;GO:0043227//membrane-bounded organelle;GO:0043226//organelle;GO:0044424//intracellular part;GO:0043229//intracellular organelle;GO:0005622//intracellular	GO:0005488//binding	-
MH12g0087200	chrChr12	+	3506624	3506906	3506763	3506906	3506347	3506436	10;6	2;0	11;6	2;1	0.235275	0.848809	0.721;1.0	0.74;0.756	0.113	SWI3C	PREDICTED: SWI/SNF complex subunit SWI3C isoform X1 [Oryza sativa Japonica Group]	-	-	-	-	GO:0044464//cell part;GO:0043231//intracellular membrane-bounded organelle;GO:0005623//cell;GO:0043227//membrane-bounded organelle;GO:0043226//organelle;GO:0044424//intracellular part;GO:0043229//intracellular organelle;GO:0005622//intracellular	GO:0005488//binding	-
MH06g0086100	chrChr06	+	3123169	3123802	3123443	3123802	3122370	3122415	28;45	0;1	29;34	0;3	0.394076	1	1.0;0.941	1.0;0.8	0.07	At1g56130	PREDICTED: probable LRR receptor-like serine/threonine-protein kinase At1g56130 isoform X4 [Oryza sativa Japonica Group]	-	-	-	-	-	-	-
MH03g0690900	chrChr03	+	33132710	33133062	33132979	33133062	33131812	33132589	825;848	57;66	835;949	61;59	0.602809	1	0.838;0.821	0.83;0.851	-0.011	PIF1	PREDICTED: transcription factor PIF5 isoform X3 [Oryza sativa Japonica Group]	Environmental Information Processing	Signal transduction	ko04075//Plant hormone signal transduction	K16189	-	GO:0005515//protein binding;GO:0005488//binding	-
MH04g0407100	chrChr04	-	18696351	18696503	18696351	18696481	18696608	18696796	0;1	11;15	0;1	16;13	1	1	0.0;0.055	0.0;0.063	-0.004	ABCB29	OSIGBa0134P10.6 [Oryza sativa Indica Group]	-	-	-	-	-	-	-
XLOC_053638	chrChr12	+	10302366	10302546	10302379	10302546	10299563	10302283	10;5	7;11	5;4	7;6	0.768497	1	0.568;0.295	0.396;0.38	0.043	-	BAF29646.1 Os12g0405400, partial [Oryza sativa Japonica Group]	-	-	-	-	-	-	-
MH11g0431500	chrChr11	+	20085988	20086322	20086209	20086322	20085758	20085872	98;71	0;0	80;103	2;0	0.444941	1	1.0;1.0	0.942;1.0	0.029	RBR2	PREDICTED: retinoblastoma-related protein 2 [Oryza sativa Japonica Group]	-	-	-	-	-	-	-
MH06g0692500	chrChr06	+	28093769	28094053	28093994	28094053	28092656	28092743	51;57	0;1	38;24	0;0	1	1	1.0;0.958	1.0;1.0	-0.021	DTX1	PREDICTED: protein DETOXIFICATION 16 [Oryza sativa Japonica Group]	-	-	-	-	-	-	-
MH06g0692500	chrChr06	+	28095060	28096531	28095116	28096531	28093769	28094053	11;14	3;1	11;6	7;1	0.127775	0.638137	0.727;0.911	0.533;0.813	0.146	DTX1	PREDICTED: protein DETOXIFICATION 16 [Oryza sativa Japonica Group]	-	-	-	-	-	-	-
MH06g0692500	chrChr06	+	28095060	28096531	28096444	28096531	28093769	28094053	158;143	1;0	173;177	0;2	1	1	0.939;1.0	1.0;0.896	0.022	DTX1	PREDICTED: protein DETOXIFICATION 16 [Oryza sativa Japonica Group]	-	-	-	-	-	-	-
MH06g0692500	chrChr06	+	28095060	28097193	28095113	28097193	28093769	28094053	11;14	4;2	10;6	1;0	0.0037554	0.1056	0.67;0.838	0.881;1.0	-0.186	DTX1	PREDICTED: protein DETOXIFICATION 16 [Oryza sativa Japonica Group]	-	-	-	-	-	-	-
MH06g0692500	chrChr06	+	28095060	28097193	28096783	28097193	28093769	28094053	161;138	0;1	172;180	0;0	1	1	1.0;0.917	1.0;1.0	-0.041	DTX1	PREDICTED: protein DETOXIFICATION 16 [Oryza sativa Japonica Group]	-	-	-	-	-	-	-
MH06g0692500	chrChr06	+	28095060	28097643	28096531	28097643	28093769	28094053	159;138	1;0	170;174	0;0	1	1	0.936;1.0	1.0;1.0	-0.032	DTX1	PREDICTED: protein DETOXIFICATION 16 [Oryza sativa Japonica Group]	-	-	-	-	-	-	-
MH06g0692500	chrChr06	+	28095113	28097193	28096783	28097193	28093769	28094053	154;126	0;1	163;174	0;0	1	1	1.0;0.912	1.0;1.0	-0.044	DTX1	PREDICTED: protein DETOXIFICATION 16 [Oryza sativa Japonica Group]	-	-	-	-	-	-	-
MH06g0692500	chrChr06	+	28095116	28096531	28096444	28096531	28093769	28094053	150;130	1;0	169;172	0;2	1	1	0.938;1.0	1.0;0.897	0.02	DTX1	PREDICTED: protein DETOXIFICATION 16 [Oryza sativa Japonica Group]	-	-	-	-	-	-	-
MH06g0692500	chrChr06	+	28096531	28097643	28096783	28097643	28093994	28094053	3;0	0;1	2;6	0;0	0.125148	0.633226	1.0;0.0	1.0;1.0	-0.5	DTX1	PREDICTED: protein DETOXIFICATION 16 [Oryza sativa Japonica Group]	-	-	-	-	-	-	-
MH08g0221100	chrChr08	+	9261742	9262191	9261768	9262191	9261184	9261618	0;0	0;1	1;0	0;0	1	1	NA;0.0	1.0;NA	-1	FH6	PREDICTED: formin-like protein 6 isoform X1 [Oryza sativa Japonica Group]	-	-	-	-	-	-	-
MH05g0459800	chrChr05	-	23655390	23655478	23655390	23655463	23655553	23655611	20;22	17;40	18;24	21;12	0.22787	0.834931	0.517;0.333	0.438;0.645	-0.116	APL	Os05g0488600 [Oryza sativa Japonica Group]	-	-	-	-	-	GO:0005488//binding	-
MH11g0046100	chrChr11	-	1856716	1857826	1856716	1857088	1860597	1860923	30;36	19;8	29;33	3;26	0.796482	1	0.21;0.43	0.619;0.176	-0.077	MAM33	PREDICTED: mitochondrial acidic protein MAM33 [Oryza sativa Japonica Group]	-	-	-	-	-	-	-
MH03g0615100	chrChr03	+	29654976	29655153	29655000	29655153	29654497	29654554	61;61	2;1	52;58	1;3	0.564161	1	0.963;0.981	0.978;0.943	0.012	-	Os03g0713700 [Oryza sativa Japonica Group]	-	-	-	-	-	-	-
MH03g0234300	chrChr03	-	12599614	12599863	12599614	12599833	12602623	12602759	279;294	1;2	315;345	7;4	0.199076	0.786747	0.996;0.992	0.974;0.986	0.014	ZSS1	PREDICTED: alpha-humulene synthase [Oryza sativa Japonica Group]	-	-	-	-	-	GO:0016835//carbon-oxygen lyase activity;GO:0016829//lyase activity;GO:0043167//ion binding;GO:0043169//cation binding;GO:0003824//catalytic activity;GO:0005488//binding;GO:0016838//carbon-oxygen lyase activity, acting on phosphates	-
MH09g0430600	chrChr09	-	19803732	19806350	19803732	19805865	19807006	19808072	1;2	4;5	7;7	9;4	0.0303466	0.335499	0.055;0.086	0.155;0.291	-0.152	RPM1	PREDICTED: disease resistance protein RPM1 [Oryza sativa Japonica Group]	-	-	-	-	-	-	-
MH03g0327600	chrChr03	+	16776005	16776819	16776051	16776819	16775812	16775910	4;6	1;1	3;4	0;0	0.171209	0.726094	0.753;0.821	1.0;1.0	-0.213	-	expressed protein [Oryza sativa Japonica Group]	-	-	-	-	-	-	-
MH10g0437600	chrChr10	+	22994308	22995861	22995138	22995861	22994090	22994207	123;145	0;3	118;144	0;0	0.426904	1	1.0;0.88	1.0;1.0	-0.06	ndufaf3	PREDICTED: NADH dehydrogenase [ubiquinone] 1 alpha subcomplex assembly factor 3 [Oryza sativa Japonica Group]	-	-	-	-	-	-	-
MH06g0689300	chrChr06	-	27891760	27892107	27891760	27892026	27892296	27894962	5;4	0;1	5;6	1;0	1	1	1.0;0.722	0.764;1.0	-0.021	SPL12	PREDICTED: squamosa promoter-binding-like protein 12 [Oryza sativa Japonica Group]	-	-	-	-	GO:0043231//intracellular membrane-bounded organelle;GO:0043227//membrane-bounded organelle;GO:0044424//intracellular part;GO:0005623//cell;GO:0044464//cell part;GO:0043229//intracellular organelle;GO:0043226//organelle;GO:0005622//intracellular	GO:0005488//binding;GO:0097159//organic cyclic compound binding;GO:0043167//ion binding;GO:0003676//nucleic acid binding;GO:1901363//heterocyclic compound binding;GO:0043169//cation binding	GO:0010468//regulation of gene expression;GO:0071704//organic substance metabolic process;GO:0009059//macromolecule biosynthetic process;GO:0008152//metabolic process;GO:0060255//regulation of macromolecule metabolic process;GO:0034645//cellular macromolecule biosynthetic process;GO:0009058//biosynthetic process;GO:1901576//organic substance biosynthetic process;GO:0019222//regulation of metaboli…
MH03g0734800	chrChr03	-	35134151	35134546	35134151	35134275	35134857	35134955	1191;1211	9;14	1073;1237	6;22	0.437406	1	0.979;0.968	0.984;0.952	0.006	SARED1	NAD-dependent epimerase/dehydratase [Saccharum hybrid cultivar R570]	-	-	-	-	-	-	-
MH02g0068600	chrChr02	-	3374914	3375375	3374914	3375359	3375455	3375743	14;15	53;66	10;22	42;46	0.247181	0.866474	0.193;0.17	0.177;0.302	-0.058	-	PREDICTED: uncharacterized protein LOC4328407 [Oryza sativa Japonica Group]	-	-	-	-	-	-	-
MH02g0068600	chrChr02	-	3374914	3375375	3374914	3375359	3375474	3375743	0;0	2;0	1;2	4;0	1	1	0.0;NA	0.184;1.0	-0.592	-	PREDICTED: uncharacterized protein LOC4328407 [Oryza sativa Japonica Group]	-	-	-	-	-	-	-
MH02g0068600	chrChr02	-	3378059	3378506	3378059	3378470	3379704	3380000	121;107	0;4	100;133	1;3	0.936511	1	1.0;0.956	0.988;0.973	-0.002	-	PREDICTED: uncharacterized protein LOC4328407 [Oryza sativa Japonica Group]	-	-	-	-	-	-	-
MH07g0035100	chrChr07	+	1529737	1532521	1531862	1532521	1529169	1529447	111;88	1;0	87;142	0;2	0.743355	1	0.879;1.0	1.0;0.823	0.028	-	P0483E09.8 [Oryza sativa Japonica Group]	-	-	-	-	-	-	-
MH03g0515300	chrChr03	+	25762056	25762244	25762083	25762244	25761944	25761981	86;68	3;0	71;84	4;3	0.114645	0.612781	0.96;1.0	0.938;0.96	0.031	ALY3	PREDICTED: protein ALWAYS EARLY 2 isoform X2 [Oryza sativa Japonica Group]	-	-	-	-	GO:0032991//macromolecular complex;GO:0043234//protein complex	GO:0005488//binding	GO:0044763//single-organism cellular process;GO:0008152//metabolic process;GO:0034645//cellular macromolecule biosynthetic process;GO:0044699//single-organism process;GO:0071704//organic substance metabolic process;GO:0044237//cellular metabolic process;GO:0044260//cellular macromolecule metabolic process;GO:0044249//cellular biosynthetic process;GO:0009987//cellular process;GO:0043170//macromole…
MH03g0515300	chrChr03	+	25763791	25763956	25763818	25763956	25763474	25763711	43;61	22;25	59;53	20;20	0.377421	1	0.623;0.674	0.714;0.692	-0.054	ALY3	PREDICTED: protein ALWAYS EARLY 2 isoform X2 [Oryza sativa Japonica Group]	-	-	-	-	GO:0032991//macromolecular complex;GO:0043234//protein complex	GO:0005488//binding	GO:0044763//single-organism cellular process;GO:0008152//metabolic process;GO:0034645//cellular macromolecule biosynthetic process;GO:0044699//single-organism process;GO:0071704//organic substance metabolic process;GO:0044237//cellular metabolic process;GO:0044260//cellular macromolecule metabolic process;GO:0044249//cellular biosynthetic process;GO:0009987//cellular process;GO:0043170//macromole…
MH09g0348900	chrChr09	-	15839032	15839631	15839032	15839624	15840451	15840529	320;283	0;0	313;311	0;1	1	1	1.0;1.0	1.0;0.997	0.002	CPN21	PREDICTED: 20 kDa chaperonin, chloroplastic [Oryza sativa Japonica Group]	-	-	-	-	GO:0009526//plastid envelope;GO:0005623//cell;GO:0043231//intracellular membrane-bounded organelle;GO:0031975//envelope;GO:0009536//plastid;GO:0044446//intracellular organelle part;GO:0043229//intracellular organelle;GO:0005737//cytoplasm;GO:0009532//plastid stroma;GO:0044444//cytoplasmic part;GO:0044435//plastid part;GO:0043226//organelle;GO:0044464//cell part;GO:0005622//intracellular;GO:004443…	GO:0043169//cation binding;GO:0005488//binding;GO:0046914//transition metal ion binding;GO:0046872//metal ion binding;GO:0043167//ion binding	GO:0032502//developmental process;GO:0016053//organic acid biosynthetic process;GO:0009628//response to abiotic stimulus;GO:0044272//sulfur compound biosynthetic process;GO:0000003//reproduction;GO:0006996//organelle organization;GO:0000097//sulfur amino acid biosynthetic process;GO:0006006//glucose metabolic process;GO:1901576//organic substance biosynthetic process;GO:0008652//cellular amino ac…
MH09g0443500	chrChr09	-	20680704	20680878	20680704	20680874	20680970	20681103	1865;1808	44;41	2223;2265	46;34	0.169914	0.725285	0.976;0.977	0.979;0.985	-0.006	TPIP1	PREDICTED: triosephosphate isomerase, chloroplastic [Oryza sativa Japonica Group]	Metabolism	Carbohydrate metabolism;Global and Overview;Energy metabolism	ko01200//Carbon metabolism;ko01230//Biosynthesis of amino acids;ko00010//Glycolysis / Gluconeogenesis;ko00710//Carbon fixation in photosynthetic organisms;ko00051//Fructose and mannose metabolism;ko00562//Inositol phosphate metabolism	K01803	-	GO:0016861//intramolecular oxidoreductase activity, interconverting aldoses and ketoses;GO:0016860//intramolecular oxidoreductase activity;GO:0016853//isomerase activity;GO:0003824//catalytic activity	GO:0006090//pyruvate metabolic process;GO:0009987//cellular process;GO:0044710//single-organism metabolic process;GO:0044281//small molecule metabolic process;GO:0044763//single-organism cellular process;GO:0008152//metabolic process;GO:0044237//cellular metabolic process;GO:0006082//organic acid metabolic process;GO:0043436//oxoacid metabolic process;GO:0044699//single-organism process;GO:001975…
MH07g0018800	chrChr07	-	519353	519484	519353	519466	521563	521758	5;6	560;529	9;7	491;587	0.705372	1	0.008;0.01	0.016;0.011	-0.004	-	Os03g0583300 [Oryza sativa Japonica Group]	-	-	-	-	-	-	-
MH06g0550500	chrChr06	-	21718085	21718149	21718085	21718140	21718242	21718334	305;330	12;10	297;325	11;8	0.694901	1	0.96;0.969	0.962;0.975	-0.004	HDA19	PREDICTED: probable histone deacetylase 19 [Oryza sativa Japonica Group]	-	-	-	-	GO:0005623//cell;GO:0005622//intracellular;GO:0044424//intracellular part;GO:0043227//membrane-bounded organelle;GO:0043229//intracellular organelle;GO:0044464//cell part;GO:0043226//organelle;GO:0043231//intracellular membrane-bounded organelle	GO:0016810//hydrolase activity, acting on carbon-nitrogen (but not peptide) bonds;GO:0034979//NAD-dependent protein deacetylase activity;GO:0017136//NAD-dependent histone deacetylase activity;GO:0004407//histone deacetylase activity;GO:0019213//deacetylase activity;GO:0033558//protein deacetylase activity;GO:0016787//hydrolase activity;GO:0003824//catalytic activity;GO:0016811//hydrolase activity…	GO:0016570//histone modification;GO:0006476//protein deacetylation;GO:0044249//cellular biosynthetic process;GO:0043412//macromolecule modification;GO:0016569//covalent chromatin modification;GO:0044238//primary metabolic process;GO:0019222//regulation of metabolic process;GO:0035601//protein deacylation;GO:0098732//macromolecule deacylation;GO:0071704//organic substance metabolic process;GO:0043…
MH05g0328700	chrChr05	+	16497695	16498325	16498228	16498325	16497550	16497595	157;171	2;0	180;176	0;0	0.432779	1	0.945;1.0	1.0;1.0	-0.028	-	phosphatase 2C (PP2C)-like protein [Corchorus capsularis]	-	-	-	-	GO:0044446//intracellular organelle part;GO:0043231//intracellular membrane-bounded organelle;GO:0044464//cell part;GO:0005622//intracellular;GO:0043229//intracellular organelle;GO:0043227//membrane-bounded organelle;GO:0005737//cytoplasm;GO:0009532//plastid stroma;GO:0044435//plastid part;GO:0044424//intracellular part;GO:0043226//organelle;GO:0005623//cell;GO:0044444//cytoplasmic part;GO:004442…	-	-
MH10g0062300	chrChr10	-	4046607	4049190	4046607	4049162	4050351	4050648	0;0	0;1	2;0	0;0	1	1	NA;0.0	1.0;NA	-1	RGA2	NBS-LRR-like resistance protein [Oryza sativa]	-	-	-	-	-	-	-
MH10g0062300	chrChr10	-	4046607	4049216	4046607	4049162	4050351	4050648	0;0	0;1	2;0	0;0	1	1	NA;0.0	1.0;NA	-1	RGA2	NBS-LRR-like resistance protein [Oryza sativa]	-	-	-	-	-	-	-
MH02g0642600	chrChr02	-	31518225	31519364	31518225	31518737	31519652	31519726	176;189	0;0	159;185	1;2	0.523641	1	1.0;1.0	0.968;0.947	0.042	-	hypothetical protein OsI_09109 [Oryza sativa Indica Group]	-	-	-	-	-	-	-
MH02g0642600	chrChr02	-	31520167	31521112	31520167	31521067	31521182	31521336	122;120	8;9	158;114	2;3	0.00245227	0.0863648	0.921;0.911	0.984;0.967	-0.059	-	hypothetical protein OsI_09109 [Oryza sativa Indica Group]	-	-	-	-	-	-	-
MH02g0483300	chrChr02	+	23682803	23682962	23682819	23682962	23682384	23682461	133;114	3;5	145;143	12;4	0.179084	0.743284	0.976;0.954	0.916;0.97	0.022	SLC35D1	PREDICTED: UDP-sugar transporter sqv-7 [Setaria italica]	-	-	-	-	GO:0016020//membrane;GO:0031224//intrinsic component of membrane;GO:0044425//membrane part	-	-
MH05g0289300	chrChr05	-	14477472	14478385	14477472	14477676	14478479	14478680	17;23	7;2	27;32	0;2	0.00362347	0.105013	0.297;0.666	1.0;0.735	-0.386	trm1	PREDICTED: tRNA (guanine(26)-N(2))-dimethyltransferase [Oryza sativa Japonica Group]	-	-	-	-	-	-	-
MH08g0079800	chrChr08	+	3227362	3228556	3227514	3228556	3225816	3227315	0;2	17;10	0;1	19;14	0.721199	1	0.0;0.09	0.0;0.034	0.028	At1g07590	PREDICTED: pentatricopeptide repeat-containing protein At1g07590, mitochondrial [Oryza sativa Japonica Group]	-	-	-	-	-	-	-
MH08g0079800	chrChr08	+	3227362	3228556	3227655	3228556	3225816	3227315	26;22	0;0	21;24	0;1	1	1	1.0;1.0	1.0;0.89	0.055	At1g07590	PREDICTED: pentatricopeptide repeat-containing protein At1g07590, mitochondrial [Oryza sativa Japonica Group]	-	-	-	-	-	-	-
MH08g0079800	chrChr08	+	3227514	3228556	3227655	3228556	3225816	3227315	43;30	0;0	40;37	0;1	1	1	1.0;1.0	1.0;0.95	0.025	At1g07590	PREDICTED: pentatricopeptide repeat-containing protein At1g07590, mitochondrial [Oryza sativa Japonica Group]	-	-	-	-	-	-	-
MH12g0103100	chrChr12	-	3962090	3962864	3962090	3962405	3963552	3963622	198;150	71;47	156;187	55;57	0.858352	1	0.406;0.439	0.41;0.446	-0.006	-	Os05g0281400, partial [Oryza sativa Japonica Group]	-	-	-	-	-	-	-
MH11g0207700	chrChr11	+	9006285	9006485	9006325	9006485	9005393	9005996	2;3	1;0	11;12	4;0	0.0566468	0.443417	0.612;1.0	0.684;1.0	-0.036	-	Os11g0264500 [Oryza sativa Japonica Group]	-	-	-	-	-	-	-
MH03g0220400	chrChr03	-	11721693	11722039	11721693	11721839	11722165	11722413	46;54	0;1	62;59	0;3	0.502527	1	1.0;0.958	1.0;0.894	0.032	CYP714B2	PREDICTED: cytochrome P450 714B2 isoform X2 [Oryza sativa Japonica Group]	-	-	-	-	GO:0044425//membrane part;GO:0031224//intrinsic component of membrane;GO:0016020//membrane	GO:0046914//transition metal ion binding;GO:0046872//metal ion binding;GO:0016491//oxidoreductase activity;GO:0005488//binding;GO:0003824//catalytic activity;GO:0097159//organic cyclic compound binding;GO:1901363//heterocyclic compound binding;GO:0043169//cation binding;GO:0043167//ion binding;GO:0046906//tetrapyrrole binding	GO:0044699//single-organism process;GO:0044710//single-organism metabolic process;GO:0008152//metabolic process
MH03g0220400	chrChr03	-	11721693	11722039	11721693	11721839	11723087	11723314	13;38	1;0	32;37	0;0	1	1	0.847;1.0	1.0;1.0	-0.077	CYP714B2	PREDICTED: cytochrome P450 714B2 isoform X2 [Oryza sativa Japonica Group]	-	-	-	-	GO:0044425//membrane part;GO:0031224//intrinsic component of membrane;GO:0016020//membrane	GO:0046914//transition metal ion binding;GO:0046872//metal ion binding;GO:0016491//oxidoreductase activity;GO:0005488//binding;GO:0003824//catalytic activity;GO:0097159//organic cyclic compound binding;GO:1901363//heterocyclic compound binding;GO:0043169//cation binding;GO:0043167//ion binding;GO:0046906//tetrapyrrole binding	GO:0044699//single-organism process;GO:0044710//single-organism metabolic process;GO:0008152//metabolic process
MH12g0361100	chrChr12	-	19300080	19300168	19300080	19300149	19300551	19300623	1;0	122;101	2;0	119;104	1	1	0.007;0.0	0.015;0.0	-0.004	At3g04600	PREDICTED: tryptophan--tRNA ligase, cytoplasmic [Oryza sativa Japonica Group]	Genetic Information Processing	Translation	ko00970//Aminoacyl-tRNA biosynthesis	K01867	GO:0005622//intracellular;GO:0044464//cell part;GO:0005623//cell;GO:0005737//cytoplasm;GO:0044424//intracellular part;GO:0044444//cytoplasmic part	GO:0097367//carbohydrate derivative binding;GO:0003824//catalytic activity;GO:0001883//purine nucleoside binding;GO:0001882//nucleoside binding;GO:0005488//binding;GO:0097159//organic cyclic compound binding;GO:0004812//aminoacyl-tRNA ligase activity;GO:0036094//small molecule binding;GO:0016874//ligase activity;GO:1901363//heterocyclic compound binding;GO:0016875//ligase activity, forming carbon…	GO:0034645//cellular macromolecule biosynthetic process;GO:0043603//cellular amide metabolic process;GO:0006139//nucleobase-containing compound metabolic process;GO:0043436//oxoacid metabolic process;GO:0044260//cellular macromolecule metabolic process;GO:0043170//macromolecule metabolic process;GO:0010467//gene expression;GO:0044710//single-organism metabolic process;GO:0043043//peptide biosynth…
MH04g0518800	chrChr04	-	23032628	23032696	23032628	23032693	23032772	23032898	14;28	50;37	15;24	42;47	0.815339	1	0.215;0.426	0.259;0.334	0.024	ccdc115	PREDICTED: coiled-coil domain-containing protein 115 isoform X2 [Oryza sativa Japonica Group]	-	-	-	-	-	-	-
MH07g0482500	chrChr07	-	24312629	24312705	24312629	24312702	24312803	24313421	98;85	39;48	73;95	37;39	0.826312	1	0.711;0.634	0.659;0.705	-0.009	NRPB9A	PREDICTED: DNA-directed RNA polymerases II, IV and V subunit 9A isoform X2 [Oryza sativa Japonica Group]	Metabolism;Genetic Information Processing	Nucleotide metabolism;Transcription	ko00230//Purine metabolism;ko00240//Pyrimidine metabolism;ko03020//RNA polymerase	K03017	-	-	-
MH07g0064400	chrChr07	-	2628790	2629403	2628790	2629344	2629981	2630757	2;2	1;0	7;1	0;1	1	1	0.589;1.0	1.0;0.417	0.086	-	PREDICTED: uncharacterized protein LOC4342434 isoform X3 [Oryza sativa Japonica Group]	-	-	-	-	-	-	-
MH03g0303700	chrChr03	+	15797757	15797886	15797760	15797886	15797063	15797276	17;16	7;5	19;18	0;8	0.222322	0.826361	0.704;0.758	1.0;0.688	-0.113	CAX2	PREDICTED: vacuolar cation/proton exchanger 2 isoform X2 [Oryza sativa Japonica Group]	-	-	-	-	GO:0044425//membrane part;GO:0016020//membrane;GO:0031224//intrinsic component of membrane	GO:0015085//calcium ion transmembrane transporter activity;GO:0015491//cation:cation antiporter activity;GO:0022892//substrate-specific transporter activity;GO:0015368//calcium:cation antiporter activity;GO:0022890//inorganic cation transmembrane transporter activity;GO:0046873//metal ion transmembrane transporter activity;GO:0022857//transmembrane transporter activity;GO:0015297//antiporter acti…	GO:1902578//single-organism localization;GO:0006811//ion transport;GO:0044699//single-organism process;GO:0051179//localization;GO:0006816//calcium ion transport;GO:0051234//establishment of localization;GO:0006812//cation transport;GO:0030001//metal ion transport;GO:0044765//single-organism transport;GO:0009987//cellular process;GO:0072511//divalent inorganic cation transport;GO:0044763//single-…
MH03g0303700	chrChr03	+	15799195	15799719	15799198	15799719	15798685	15798779	2;0	18;30	0;3	38;23	0.613193	1	0.098;0.0	0.0;0.113	-0.007	CAX2	PREDICTED: vacuolar cation/proton exchanger 2 isoform X2 [Oryza sativa Japonica Group]	-	-	-	-	GO:0044425//membrane part;GO:0016020//membrane;GO:0031224//intrinsic component of membrane	GO:0015085//calcium ion transmembrane transporter activity;GO:0015491//cation:cation antiporter activity;GO:0022892//substrate-specific transporter activity;GO:0015368//calcium:cation antiporter activity;GO:0022890//inorganic cation transmembrane transporter activity;GO:0046873//metal ion transmembrane transporter activity;GO:0022857//transmembrane transporter activity;GO:0015297//antiporter acti…	GO:1902578//single-organism localization;GO:0006811//ion transport;GO:0044699//single-organism process;GO:0051179//localization;GO:0006816//calcium ion transport;GO:0051234//establishment of localization;GO:0006812//cation transport;GO:0030001//metal ion transport;GO:0044765//single-organism transport;GO:0009987//cellular process;GO:0072511//divalent inorganic cation transport;GO:0044763//single-…
MH04g0573100	chrChr04	+	24995031	24995312	24995253	24995312	24994643	24994891	24;8	155;114	10;17	121;152	0.555198	1	0.059;0.027	0.032;0.043	0.005	PDS	B0103C08-B0602B01.15 [Oryza sativa Indica Group]	-	-	-	-	-	-	-
MH04g0573100	chrChr04	+	24996285	24997216	24996540	24997216	24995253	24995312	18;15	60;65	13;19	72;77	0.490675	1	0.1;0.078	0.062;0.083	0.016	PDS	B0103C08-B0602B01.15 [Oryza sativa Indica Group]	-	-	-	-	-	-	-
MH08g0573000	chrChr08	+	26007015	26007177	26007066	26007177	26006474	26006625	12;13	113;108	9;12	115;114	0.500699	1	0.073;0.082	0.055;0.073	0.013	Khk	PREDICTED: ribokinase isoform X1 [Oryza sativa Japonica Group]	-	-	-	-	-	GO:0016740//transferase activity;GO:0003824//catalytic activity;GO:0016772//transferase activity, transferring phosphorus-containing groups	GO:0044723//single-organism carbohydrate metabolic process;GO:0044281//small molecule metabolic process;GO:0009987//cellular process;GO:0044699//single-organism process;GO:0005975//carbohydrate metabolic process;GO:0006793//phosphorus metabolic process;GO:0006796//phosphate-containing compound metabolic process;GO:0044238//primary metabolic process;GO:0071704//organic substance metabolic process;…
MH09g0472000	chrChr09	-	22172961	22173078	22172961	22173050	22173194	22173306	162;149	4;1	155;182	2;0	0.636912	1	0.972;0.992	0.985;1.0	-0.01	At3g49055	PREDICTED: myosin heavy chain, embryonic smooth muscle isoform [Brachypodium distachyon]	-	-	-	-	-	-	-
MH02g0305300	chrChr02	-	16083708	16084751	16083708	16084704	16084831	16085055	166;184	2;3	174;193	0;0	0.626097	1	0.984;0.979	1.0;1.0	-0.018	Os02g0471500	PREDICTED: probable protein phosphatase 2C 14 [Oryza sativa Japonica Group]	-	-	-	-	-	-	-
MH09g0034800	chrChr09	-	1074947	1075162	1074947	1075126	1076249	1076403	168;144	10;8	137;155	9;7	0.874302	1	0.931;0.935	0.925;0.947	-0.003	-	PREDICTED: uncharacterized protein LOC4346417 [Oryza sativa Japonica Group]	-	-	-	-	-	-	-
MH02g0556000	chrChr02	-	27708239	27708320	27708239	27708317	27709659	27710292	1;4	86;120	1;6	108;143	0.814198	1	0.011;0.032	0.009;0.04	-0.003	dnaJ	PREDICTED: chaperone protein DnaJ [Oryza sativa Japonica Group]	-	-	-	-	-	-	-
MH03g0584300	chrChr03	+	28395812	28396514	28395957	28396514	28395490	28395735	369;395	0;2	360;371	0;0	1	1	1.0;0.99	1.0;1.0	-0.005	l(1)G0196	PREDICTED: inositol hexakisphosphate and diphosphoinositol-pentakisphosphate kinase isoform X1 [Oryza sativa Japonica Group]	Environmental Information Processing	Signal transduction	ko04070//Phosphatidylinositol signaling system	K13024	-	-	-
MH03g0022900	chrChr03	+	829540	829643	829568	829643	829330	829453	1;0	13;15	1;3	22;21	0.0720632	0.48803	0.061;0.0	0.037;0.107	-0.041	DAPB3	PREDICTED: dihydrodipicolinate reductase-like protein CRR1, chloroplastic isoform X2 [Oryza sativa Japonica Group]	-	-	-	-	-	-	-
MH03g0022900	chrChr03	+	831233	831320	831282	831320	831046	831148	28;18	1;0	30;33	1;0	1	1	0.955;1.0	0.958;1.0	-0.001	DAPB3	PREDICTED: dihydrodipicolinate reductase-like protein CRR1, chloroplastic isoform X2 [Oryza sativa Japonica Group]	-	-	-	-	-	-	-
MH03g0222800	chrChr03	+	11879942	11880476	11879970	11880476	11879504	11879794	29;37	117;116	39;28	100;113	0.644434	1	0.173;0.212	0.247;0.173	-0.017	ALA1	phospholipid-translocating P-type ATPase, flippase family protein, expressed [Oryza sativa Japonica Group]	-	-	-	-	GO:0043227//membrane-bounded organelle;GO:0043226//organelle;GO:0043231//intracellular membrane-bounded organelle;GO:0044425//membrane part;GO:0044424//intracellular part;GO:0005623//cell;GO:0016020//membrane;GO:0031224//intrinsic component of membrane;GO:0005622//intracellular;GO:0044464//cell part;GO:0043229//intracellular organelle	GO:0005319//lipid transporter activity;GO:0032549//ribonucleoside binding;GO:0032550//purine ribonucleoside binding;GO:0022892//substrate-specific transporter activity;GO:0043167//ion binding;GO:0005548//phospholipid transporter activity;GO:0046872//metal ion binding;GO:0005215//transporter activity;GO:0001882//nucleoside binding;GO:0097367//carbohydrate derivative binding;GO:1901363//heterocycli…	GO:0015914//phospholipid transport;GO:0044699//single-organism process;GO:0044765//single-organism transport;GO:0010876//lipid localization;GO:0015748//organophosphate ester transport;GO:0006869//lipid transport;GO:0033036//macromolecule localization;GO:0071702//organic substance transport;GO:0006820//anion transport;GO:0006811//ion transport;GO:1902578//single-organism localization;GO:0015711//o…
MH07g0427100	chrChr07	+	21677423	21678486	21677477	21678486	21676831	21676899	222;212	13;12	197;190	15;25	0.0329267	0.347679	0.926;0.928	0.906;0.848	0.05	Os07g0563300	PREDICTED: B3 domain-containing protein Os07g0563300 isoform X2 [Oryza sativa Japonica Group]	-	-	-	-	GO:0043227//membrane-bounded organelle;GO:0043231//intracellular membrane-bounded organelle;GO:0044464//cell part;GO:0005622//intracellular;GO:0043226//organelle;GO:0043229//intracellular organelle;GO:0005623//cell;GO:0044424//intracellular part	GO:0005488//binding;GO:0046914//transition metal ion binding;GO:0043167//ion binding;GO:0043169//cation binding;GO:0046872//metal ion binding	GO:0044767//single-organism developmental process;GO:0010468//regulation of gene expression;GO:0048827//phyllome development;GO:0050789//regulation of biological process;GO:0065007//biological regulation;GO:0019222//regulation of metabolic process;GO:0009058//biosynthetic process;GO:0071704//organic substance metabolic process;GO:0044237//cellular metabolic process;GO:0060255//regulation of macro…
MH09g0417300	chrChr09	-	19605385	19605538	19605385	19605468	19605632	19606460	3;4	0;0	3;8	2;0	0.499653	1	1.0;1.0	0.505;1.0	0.248	At1g66310	Os09g0325220, partial [Oryza sativa Japonica Group]	-	-	-	-	-	-	-
MH01g0526700	chrChr01	-	26771967	26772398	26771967	26772065	26773304	26773363	30;30	1;0	25;26	0;0	1	1	0.903;1.0	1.0;1.0	-0.048	UBC36	PREDICTED: ubiquitin-conjugating enzyme E2 36 [Setaria italica]	Genetic Information Processing	Folding, sorting and degradation	ko04120//Ubiquitin mediated proteolysis;ko04120//Ubiquitin mediated proteolysis;ko04120//Ubiquitin mediated proteolysis	K10580	GO:0031371//ubiquitin conjugating enzyme complex;GO:0044424//intracellular part;GO:1902494//catalytic complex;GO:0044464//cell part;GO:0043229//intracellular organelle;GO:0043226//organelle;GO:0032991//macromolecular complex;GO:0044444//cytoplasmic part;GO:0043234//protein complex;GO:0005622//intracellular;GO:1990234//transferase complex;GO:0016020//membrane;GO:0043227//membrane-bounded organelle…	GO:0003824//catalytic activity;GO:0097367//carbohydrate derivative binding;GO:0001883//purine nucleoside binding;GO:0036094//small molecule binding;GO:0032549//ribonucleoside binding;GO:0016740//transferase activity;GO:0005488//binding;GO:0097159//organic cyclic compound binding;GO:1901363//heterocyclic compound binding;GO:0032550//purine ribonucleoside binding;GO:0016879//ligase activity, formin…	GO:0070647//protein modification by small protein conjugation or removal;GO:0032501//multicellular organismal process;GO:0030163//protein catabolic process;GO:0099402//plant organ development;GO:0071704//organic substance metabolic process;GO:0048731//system development;GO:0048364//root development;GO:0044257//cellular protein catabolic process;GO:0043170//macromolecule metabolic process;GO:00324…
MH01g0526700	chrChr01	-	26772324	26772519	26772324	26772398	26773304	26773363	854;780	0;0	667;809	3;2	1	1	1.0;1.0	0.992;0.996	0.006	UBC36	PREDICTED: ubiquitin-conjugating enzyme E2 36 [Setaria italica]	Genetic Information Processing	Folding, sorting and degradation	ko04120//Ubiquitin mediated proteolysis;ko04120//Ubiquitin mediated proteolysis;ko04120//Ubiquitin mediated proteolysis	K10580	GO:0031371//ubiquitin conjugating enzyme complex;GO:0044424//intracellular part;GO:1902494//catalytic complex;GO:0044464//cell part;GO:0043229//intracellular organelle;GO:0043226//organelle;GO:0032991//macromolecular complex;GO:0044444//cytoplasmic part;GO:0043234//protein complex;GO:0005622//intracellular;GO:1990234//transferase complex;GO:0016020//membrane;GO:0043227//membrane-bounded organelle…	GO:0003824//catalytic activity;GO:0097367//carbohydrate derivative binding;GO:0001883//purine nucleoside binding;GO:0036094//small molecule binding;GO:0032549//ribonucleoside binding;GO:0016740//transferase activity;GO:0005488//binding;GO:0097159//organic cyclic compound binding;GO:1901363//heterocyclic compound binding;GO:0032550//purine ribonucleoside binding;GO:0016879//ligase activity, formin…	GO:0070647//protein modification by small protein conjugation or removal;GO:0032501//multicellular organismal process;GO:0030163//protein catabolic process;GO:0099402//plant organ development;GO:0071704//organic substance metabolic process;GO:0048731//system development;GO:0048364//root development;GO:0044257//cellular protein catabolic process;GO:0043170//macromolecule metabolic process;GO:00324…
MH01g0694000	chrChr01	+	35149713	35150853	35150174	35150853	35145862	35146681	41;26	1;0	37;37	0;0	1	1	0.909;1.0	1.0;1.0	-0.045	FLN1	PREDICTED: fructokinase-like 1, chloroplastic [Oryza sativa Japonica Group]	-	-	-	-	GO:0044446//intracellular organelle part;GO:0044422//organelle part;GO:0009295//nucleoid;GO:0043228//non-membrane-bounded organelle;GO:0043232//intracellular non-membrane-bounded organelle;GO:0043231//intracellular membrane-bounded organelle;GO:0044444//cytoplasmic part;GO:0005737//cytoplasm;GO:0009536//plastid;GO:0043227//membrane-bounded organelle;GO:0044464//cell part;GO:0043226//organelle;GO:…	GO:0016740//transferase activity;GO:0003824//catalytic activity;GO:0016772//transferase activity, transferring phosphorus-containing groups	GO:0071840//cellular component organization or biogenesis;GO:0006796//phosphate-containing compound metabolic process;GO:0031323//regulation of cellular metabolic process;GO:0080090//regulation of primary metabolic process;GO:0032502//developmental process;GO:0000003//reproduction;GO:0044763//single-organism cellular process;GO:0044237//cellular metabolic process;GO:0061024//membrane organization…
MH03g0017900	chrChr03	-	551263	551321	551263	551290	551410	551481	22;21	0;0	7;27	0;3	0.27906	0.906102	1.0;1.0	1.0;0.882	0.059	Tmco4	expressed protein [Oryza sativa Japonica Group]	-	-	-	-	-	GO:0016301//kinase activity;GO:0005488//binding;GO:0001882//nucleoside binding;GO:0016772//transferase activity, transferring phosphorus-containing groups;GO:0016773//phosphotransferase activity, alcohol group as acceptor;GO:0097159//organic cyclic compound binding;GO:0016740//transferase activity;GO:0032550//purine ribonucleoside binding;GO:0004672//protein kinase activity;GO:0036094//small mole…	GO:0043412//macromolecule modification;GO:0008152//metabolic process;GO:0019538//protein metabolic process;GO:0043170//macromolecule metabolic process;GO:0071704//organic substance metabolic process;GO:0009987//cellular process;GO:0044260//cellular macromolecule metabolic process;GO:0036211//protein modification process;GO:0006464//cellular protein modification process;GO:0044267//cellular protei…
MH03g0599500	chrChr03	+	29242073	29242921	29242151	29242921	29241565	29241994	0;0	3;0	1;0	0;2	1	1	0.0;NA	1.0;0.0	-0.5	mph1	PREDICTED: dual specificity tyrosine-phosphorylation-regulated kinase mbk-1 isoform X2 [Oryza sativa Japonica Group]	-	-	-	-	-	-	-
MH07g0097600	chrChr07	+	3938084	3938348	3938284	3938348	3937301	3937985	36;62	1;0	41;53	0;0	1	1	0.939;1.0	1.0;1.0	-0.03	-	Os07g0184500 [Oryza sativa Japonica Group]	-	-	-	-	-	-	-
MH05g0363600	chrChr05	-	18872716	18872947	18872716	18872927	18873023	18873374	106;99	7;5	99;97	6;9	0.491248	1	0.93;0.946	0.936;0.905	0.017	KEG	PREDICTED: E3 ubiquitin-protein ligase KEG-like [Oryza sativa Japonica Group]	-	-	-	-	-	-	-
MH02g0588500	chrChr02	+	28922548	28923018	28922887	28923018	28920669	28922449	43;50	104;111	35;25	85;123	0.0593019	0.447956	0.112;0.121	0.112;0.058	0.031	At3g20280	PREDICTED: PHD finger protein At3g20280 [Oryza sativa Japonica Group]	-	-	-	-	-	-	-
MH11g0229600	chrChr11	-	10758064	10758611	10758064	10758188	10759684	10759765	60;46	0;0	58;59	0;4	0.0416669	0.389697	1.0;1.0	1.0;0.793	0.103	BAZ1A	Os11g0292000 [Oryza sativa Japonica Group]	-	-	-	-	-	-	-
MH11g0229600	chrChr11	-	10758064	10758611	10758064	10758188	10759854	10759979	13;13	0;2	19;5	0;0	0.604005	1	1.0;0.629	1.0;1.0	-0.185	BAZ1A	Os11g0292000 [Oryza sativa Japonica Group]	-	-	-	-	-	-	-
MH11g0229600	chrChr11	-	10763812	10763904	10763812	10763898	10764033	10764099	34;42	16;16	31;36	20;10	0.963823	1	0.671;0.716	0.598;0.776	0.006	BAZ1A	Os11g0292000 [Oryza sativa Japonica Group]	-	-	-	-	-	-	-
MH06g0271100	chrChr06	-	11358692	11359003	11358692	11358804	11359651	11360223	19;8	1;1	13;13	0;0	0.393506	1	0.891;0.774	1.0;1.0	-0.167	-	Os06g0320900 [Oryza sativa Japonica Group]	-	-	-	-	-	-	-
MH01g0483400	chrChr01	-	24042783	24044694	24042783	24043530	24045258	24045543	145;129	0;1	163;198	0;0	1	1	1.0;0.936	1.0;1.0	-0.032	Os01g0622300	PREDICTED: uroporphyrinogen decarboxylase 1, chloroplastic [Oryza sativa Japonica Group]	Metabolism	Metabolism of cofactors and vitamins	ko00860//Porphyrin and chlorophyll metabolism	K01599	-	-	GO:1901360//organic cyclic compound metabolic process;GO:0006778//porphyrin-containing compound metabolic process;GO:0009987//cellular process;GO:0033013//tetrapyrrole metabolic process;GO:0071704//organic substance metabolic process;GO:0044237//cellular metabolic process;GO:1901564//organonitrogen compound metabolic process;GO:0006807//nitrogen compound metabolic process;GO:0046483//heterocycle …
MH03g0339500	chrChr03	+	17567230	17567401	17567233	17567401	17564022	17564711	38;62	188;220	46;46	223;216	0.424324	1	0.165;0.216	0.168;0.173	0.02	MUB1	PREDICTED: membrane-anchored ubiquitin-fold protein 1 isoform X1 [Oryza sativa Japonica Group]	-	-	-	-	-	-	-
MH08g0365500	chrChr08	+	15491641	15492330	15491660	15492330	15491175	15491552	1;2	52;38	5;4	41;37	0.0227927	0.284853	0.017;0.045	0.098;0.087	-0.061	-	OSJNBa0084K20.2 [Oryza sativa Japonica Group]	-	-	-	-	-	-	-
MH08g0365500	chrChr08	+	15491641	15492330	15492144	15492330	15491175	15491552	106;91	1;1	128;111	0;0	0.275644	0.904134	0.96;0.954	1.0;1.0	-0.043	-	OSJNBa0084K20.2 [Oryza sativa Japonica Group]	-	-	-	-	-	-	-
MH08g0365500	chrChr08	+	15491660	15492330	15492144	15492330	15491175	15491552	157;127	1;1	164;144	0;0	0.392344	1	0.974;0.968	1.0;1.0	-0.029	-	OSJNBa0084K20.2 [Oryza sativa Japonica Group]	-	-	-	-	-	-	-
MH01g0035300	chrChr01	+	802272	803129	802984	803129	801379	801616	0;5	3;2	0;1	2;2	1	1	0.0;0.302	0.0;0.08	0.111	At3g18200	PREDICTED: WAT1-related protein At3g18200 [Oryza sativa Japonica Group]	-	-	-	-	GO:0044425//membrane part;GO:0016020//membrane;GO:0031224//intrinsic component of membrane	GO:0005215//transporter activity	GO:0009987//cellular process;GO:0044699//single-organism process;GO:0044763//single-organism cellular process
MH01g0035300	chrChr01	+	803415	804538	804420	804538	802984	803129	8;7	6;4	13;21	2;7	0.076888	0.499772	0.147;0.184	0.456;0.279	-0.202	At3g18200	PREDICTED: WAT1-related protein At3g18200 [Oryza sativa Japonica Group]	-	-	-	-	GO:0044425//membrane part;GO:0016020//membrane;GO:0031224//intrinsic component of membrane	GO:0005215//transporter activity	GO:0009987//cellular process;GO:0044699//single-organism process;GO:0044763//single-organism cellular process
MH01g0035300	chrChr01	+	803951	804538	804420	804538	802984	803129	8;4	6;4	11;13	2;7	0.137226	0.65499	0.243;0.194	0.57;0.309	-0.221	At3g18200	PREDICTED: WAT1-related protein At3g18200 [Oryza sativa Japonica Group]	-	-	-	-	GO:0044425//membrane part;GO:0016020//membrane;GO:0031224//intrinsic component of membrane	GO:0005215//transporter activity	GO:0009987//cellular process;GO:0044699//single-organism process;GO:0044763//single-organism cellular process
MH03g0596600	chrChr03	-	29100694	29100900	29100694	29100885	29101026	29101141	153;188	103;79	157;139	66;63	0.303541	0.930735	0.574;0.684	0.684;0.667	-0.046	-	PREDICTED: uncharacterized protein LOC4333831 isoform X1 [Oryza sativa Japonica Group]	-	-	-	-	-	-	-
MH03g0012400	chrChr03	-	203944	204456	203944	204057	204731	204848	56;56	10;12	49;64	10;5	0.326835	0.962436	0.604;0.559	0.571;0.777	-0.092	BCAT5	PREDICTED: branched-chain-amino-acid aminotransferase 5, chloroplastic isoform X1 [Oryza sativa Japonica Group]	Metabolism	Amino acid metabolism;Global and Overview;Metabolism of cofactors and vitamins	ko01230//Biosynthesis of amino acids;ko00270//Cysteine and methionine metabolism;ko01210//2-Oxocarboxylic acid metabolism;ko00280//Valine, leucine and isoleucine degradation;ko00770//Pantothenate and CoA biosynthesis;ko00290//Valine, leucine and isoleucine biosynthesis	K00826	-	GO:0016769//transferase activity, transferring nitrogenous groups;GO:0008483//transaminase activity;GO:0016740//transferase activity;GO:0004084//branched-chain-amino-acid transaminase activity;GO:0003824//catalytic activity	GO:0044710//single-organism metabolic process;GO:1901564//organonitrogen compound metabolic process;GO:0006807//nitrogen compound metabolic process;GO:0071704//organic substance metabolic process;GO:0006520//cellular amino acid metabolic process;GO:0006082//organic acid metabolic process;GO:0008152//metabolic process;GO:0044238//primary metabolic process;GO:0043436//oxoacid metabolic process;GO:0…
MH06g0644100	chrChr06	-	25762607	25762966	25762607	25762736	25763109	25763174	61;59	0;0	60;49	2;1	0.275857	0.904134	1.0;1.0	0.922;0.951	0.064	ENDOV	endonuclease V protein-like [Oryza sativa Japonica Group]	-	-	-	-	-	-	GO:1901360//organic cyclic compound metabolic process;GO:0046483//heterocycle metabolic process;GO:0006259//DNA metabolic process;GO:0006807//nitrogen compound metabolic process;GO:0043170//macromolecule metabolic process;GO:0006139//nucleobase-containing compound metabolic process;GO:0044238//primary metabolic process;GO:0006725//cellular aromatic compound metabolic process;GO:0044260//cellular …
MH06g0644100	chrChr06	-	25762607	25763174	25762607	25762736	25763776	25763839	66;96	0;0	102;89	0;2	0.478834	1	1.0;1.0	1.0;0.919	0.04	ENDOV	endonuclease V protein-like [Oryza sativa Japonica Group]	-	-	-	-	-	-	GO:1901360//organic cyclic compound metabolic process;GO:0046483//heterocycle metabolic process;GO:0006259//DNA metabolic process;GO:0006807//nitrogen compound metabolic process;GO:0043170//macromolecule metabolic process;GO:0006139//nucleobase-containing compound metabolic process;GO:0044238//primary metabolic process;GO:0006725//cellular aromatic compound metabolic process;GO:0044260//cellular …
MH06g0644100	chrChr06	-	25764592	25764745	25764592	25764641	25764889	25765132	31;36	2;8	34;49	9;6	0.590413	1	0.901;0.726	0.69;0.828	0.055	ENDOV	endonuclease V protein-like [Oryza sativa Japonica Group]	-	-	-	-	-	-	GO:1901360//organic cyclic compound metabolic process;GO:0046483//heterocycle metabolic process;GO:0006259//DNA metabolic process;GO:0006807//nitrogen compound metabolic process;GO:0043170//macromolecule metabolic process;GO:0006139//nucleobase-containing compound metabolic process;GO:0044238//primary metabolic process;GO:0006725//cellular aromatic compound metabolic process;GO:0044260//cellular …
MH06g0058800	chrChr06	-	2215779	2216720	2215779	2216246	2217308	2217370	49;50	2;0	47;53	0;0	0.706387	1	0.854;1.0	1.0;1.0	-0.073	MEG5	PREDICTED: nuclear speckle RNA-binding protein A [Oryza sativa Japonica Group]	-	-	-	-	-	-	-
MH06g0058800	chrChr06	-	2216638	2216720	2216638	2216715	2217308	2217370	36;39	1;2	35;39	1;3	0.615425	1	0.972;0.95	0.971;0.926	0.012	MEG5	PREDICTED: nuclear speckle RNA-binding protein A [Oryza sativa Japonica Group]	-	-	-	-	-	-	-
MH03g0326200	chrChr03	+	16701843	16701974	16701858	16701974	16700056	16700210	280;343	9;15	220;269	7;11	0.840729	1	0.966;0.954	0.966;0.957	-0.002	NFYA3	PREDICTED: nuclear transcription factor Y subunit A-4 [Oryza sativa Japonica Group]	-	-	-	-	-	-	-
MH02g0026000	chrChr02	-	947109	948039	947109	947268	948145	950052	42;42	1;0	35;38	0;0	1	1	0.872;1.0	1.0;1.0	-0.064	At2g17033	PREDICTED: pentatricopeptide repeat-containing protein At2g17033 [Oryza sativa Japonica Group]	-	-	-	-	-	-	-
MH01g0147200	chrChr01	+	7108231	7109503	7109463	7109503	7105617	7106238	24;25	0;1	11;11	0;2	0.282249	0.910448	1.0;0.73	1.0;0.372	0.179	-	PREDICTED: phytolongin Phyl1.2-like [Musa acuminata subsp. malaccensis] [Musa acuminata]	-	-	-	-	-	-	-
MH06g0409200	chrChr06	+	16533141	16533228	16533182	16533228	16529785	16530277	24;35	3;0	26;35	0;2	0.903355	1	0.863;1.0	1.0;0.932	-0.034	DTXL1	PREDICTED: protein DETOXIFICATION 16 [Oryza sativa Japonica Group]	-	-	-	-	GO:0031224//intrinsic component of membrane;GO:0044425//membrane part;GO:0016020//membrane	GO:0022804//active transmembrane transporter activity;GO:0022857//transmembrane transporter activity;GO:0005215//transporter activity;GO:0015291//secondary active transmembrane transporter activity	GO:0044763//single-organism cellular process;GO:0009987//cellular process;GO:0044699//single-organism process
MH06g0409200	chrChr06	+	16533141	16533228	16533182	16533228	16532421	16532966	186;215	4;14	128;188	6;5	0.500723	1	0.973;0.923	0.944;0.967	-0.008	DTXL1	PREDICTED: protein DETOXIFICATION 16 [Oryza sativa Japonica Group]	-	-	-	-	GO:0031224//intrinsic component of membrane;GO:0044425//membrane part;GO:0016020//membrane	GO:0022804//active transmembrane transporter activity;GO:0022857//transmembrane transporter activity;GO:0005215//transporter activity;GO:0015291//secondary active transmembrane transporter activity	GO:0044763//single-organism cellular process;GO:0009987//cellular process;GO:0044699//single-organism process
MH01g0116100	chrChr01	-	5100890	5102531	5100890	5101934	5103017	5103085	5;1	0;1	6;6	1;1	0.0419528	0.389819	1.0;0.166	0.545;0.545	0.038	-	hypothetical protein OsI_00808 [Oryza sativa Indica Group]	-	-	-	-	-	-	-
MH01g0116100	chrChr01	-	5102397	5102531	5102397	5102507	5103017	5103439	0;0	2;1	1;2	7;3	0.101532	0.577281	0.0;0.0	0.11;0.365	-0.237	-	hypothetical protein OsI_00808 [Oryza sativa Indica Group]	-	-	-	-	-	-	-
MH03g0612500	chrChr03	-	29467257	29467419	29467257	29467376	29467496	29467705	184;163	3;3	144;174	4;1	0.82215	1	0.979;0.977	0.965;0.993	-0.001	PI4KA1	PREDICTED: phosphatidylinositol 4-kinase alpha 1 [Oryza sativa Japonica Group]	Environmental Information Processing;Metabolism	Signal transduction;Carbohydrate metabolism	ko04070//Phosphatidylinositol signaling system;ko00562//Inositol phosphate metabolism	K00888	-	-	-
MH01g0012100	chrChr01	+	99322	99592	99527	99592	98827	98936	658;606	2;3	605;621	3;9	0.091055	0.542764	0.993;0.988	0.988;0.967	0.013	SKL1	PREDICTED: probable inactive shikimate kinase like 1, chloroplastic [Oryza sativa Japonica Group]	-	-	-	-	GO:0044446//intracellular organelle part;GO:0043229//intracellular organelle;GO:0044444//cytoplasmic part;GO:0044424//intracellular part;GO:0009532//plastid stroma;GO:0044422//organelle part;GO:0044464//cell part;GO:0005623//cell;GO:0005622//intracellular;GO:0043226//organelle;GO:0009536//plastid;GO:0043227//membrane-bounded organelle;GO:0044435//plastid part;GO:0043231//intracellular membrane-bo…	GO:0003824//catalytic activity;GO:0016740//transferase activity;GO:0016772//transferase activity, transferring phosphorus-containing groups	GO:0006996//organelle organization;GO:0018130//heterocycle biosynthetic process;GO:0032501//multicellular organismal process;GO:0044283//small molecule biosynthetic process;GO:0071704//organic substance metabolic process;GO:0033013//tetrapyrrole metabolic process;GO:0071840//cellular component organization or biogenesis;GO:0044106//cellular amine metabolic process;GO:0006355//regulation of transc…
MH01g0143000	chrChr01	+	6842203	6842319	6842209	6842319	6841194	6841318	34;18	2;0	16;25	3;0	0.737316	1	0.942;1.0	0.837;1.0	0.052	Ascc1	Os01g0231800, partial [Oryza sativa Japonica Group]	-	-	-	-	-	-	-
MH01g0143000	chrChr01	+	6847901	6848158	6847946	6848158	6847593	6847735	9;16	155;221	10;12	187;198	0.63366	1	0.043;0.053	0.039;0.044	0.007	Ascc1	Os01g0231800, partial [Oryza sativa Japonica Group]	-	-	-	-	-	-	-
MH01g0143000	chrChr01	+	6847901	6848158	6847967	6848158	6847593	6847735	39;49	13;20	40;43	26;31	0.0279476	0.318504	0.675;0.629	0.516;0.49	0.149	Ascc1	Os01g0231800, partial [Oryza sativa Japonica Group]	-	-	-	-	-	-	-
MH01g0143000	chrChr01	+	6847946	6848158	6847967	6848158	6847593	6847735	185;254	13;20	217;229	26;31	0.027173	0.313824	0.926;0.918	0.88;0.866	0.049	Ascc1	Os01g0231800, partial [Oryza sativa Japonica Group]	-	-	-	-	-	-	-
MH03g0571700	chrChr03	-	28205625	28205774	28205625	28205762	28205846	28205933	3;1	139;142	7;3	132;131	0.0520418	0.427011	0.02;0.006	0.047;0.021	-0.021	GATA24	PREDICTED: GATA transcription factor 18 [Oryza sativa Japonica Group]	-	-	-	-	-	GO:0001071//nucleic acid binding transcription factor activity;GO:0097159//organic cyclic compound binding;GO:0003677//DNA binding;GO:0005488//binding;GO:0046872//metal ion binding;GO:0043169//cation binding;GO:0043167//ion binding;GO:0003676//nucleic acid binding;GO:0046914//transition metal ion binding;GO:1901363//heterocyclic compound binding	GO:0065007//biological regulation;GO:0019222//regulation of metabolic process;GO:0010468//regulation of gene expression;GO:0060255//regulation of macromolecule metabolic process;GO:0050789//regulation of biological process
MH05g0264000	chrChr05	+	12706437	12706727	12706633	12706727	12706128	12706273	117;98	0;0	104;117	0;4	0.386495	1	1.0;1.0	1.0;0.927	0.036	CDCA7	Os05g0300700 [Oryza sativa Japonica Group]	-	-	-	-	-	-	-
MH08g0091200	chrChr08	-	3944299	3947174	3944299	3944525	3949966	3950048	8;9	2;1	4;6	1;0	0.098872	0.56967	0.176;0.324	0.176;1.0	-0.338	TGA4	PREDICTED: transcription factor TGA6 isoform X1 [Oryza sativa Japonica Group]	Environmental Information Processing	Signal transduction	ko04075//Plant hormone signal transduction	K14431	-	-	-
MH08g0091200	chrChr08	-	3944299	3949256	3944299	3944525	3949966	3950048	8;9	2;1	4;6	1;0	0.731322	1	0.109;0.216	0.109;1.0	-0.392	TGA4	PREDICTED: transcription factor TGA6 isoform X1 [Oryza sativa Japonica Group]	Environmental Information Processing	Signal transduction	ko04075//Plant hormone signal transduction	K14431	-	-	-
MH03g0547800	chrChr03	-	27406512	27408204	27406512	27407047	27408638	27408727	82;67	3;0	79;63	1;4	0.275745	0.904134	0.757;1.0	0.9;0.642	0.108	-	Os03g0666850 [Oryza sativa Japonica Group]	-	-	-	-	-	-	-
MH02g0129700	chrChr02	-	7363439	7363890	7363439	7363884	7363992	7364079	290;232	1;7	320;314	7;7	0.344907	0.994658	0.996;0.97	0.978;0.977	0.005	RPS24B	PREDICTED: 40S ribosomal protein S24-1 [Oryza sativa Japonica Group]	Genetic Information Processing	Translation	ko03010//Ribosome	K02974	GO:0005622//intracellular;GO:1990904//ribonucleoprotein complex;GO:0032991//macromolecular complex;GO:0030529//intracellular ribonucleoprotein complex;GO:0005623//cell;GO:0044464//cell part;GO:0044424//intracellular part	GO:0005198//structural molecule activity	GO:0010467//gene expression;GO:0071704//organic substance metabolic process;GO:0043170//macromolecule metabolic process;GO:0008152//metabolic process
MH12g0393400	chrChr12	+	21043321	21044080	21043328	21044080	21042265	21042382	84;103	65;71	144;126	68;90	0.265189	0.896231	0.552;0.581	0.669;0.572	-0.054	DAPF	PREDICTED: diaminopimelate epimerase, chloroplastic [Oryza sativa Japonica Group]	Metabolism	Amino acid metabolism;Global and Overview	ko01230//Biosynthesis of amino acids;ko00300//Lysine biosynthesis	K01778	GO:0005623//cell;GO:0043229//intracellular organelle;GO:0043226//organelle;GO:0005737//cytoplasm;GO:0043231//intracellular membrane-bounded organelle;GO:0044435//plastid part;GO:0044446//intracellular organelle part;GO:0005622//intracellular;GO:0043227//membrane-bounded organelle;GO:0044424//intracellular part;GO:0044422//organelle part;GO:0009536//plastid;GO:0044444//cytoplasmic part;GO:0044464/…	GO:0047661//amino-acid racemase activity;GO:0016854//racemase and epimerase activity;GO:0036361//racemase activity, acting on amino acids and derivatives;GO:0016855//racemase and epimerase activity, acting on amino acids and derivatives;GO:0003824//catalytic activity;GO:0016853//isomerase activity	GO:0006733//oxidoreduction coenzyme metabolic process;GO:0016053//organic acid biosynthetic process;GO:0044711//single-organism biosynthetic process;GO:0006520//cellular amino acid metabolic process;GO:0009058//biosynthetic process;GO:1901564//organonitrogen compound metabolic process;GO:0044699//single-organism process;GO:0044237//cellular metabolic process;GO:0006553//lysine metabolic process;G…
MH02g0503500	chrChr02	+	25076539	25076625	25076576	25076625	25075571	25075642	45;48	64;64	53;94	46;58	0.00280647	0.092289	0.36;0.375	0.48;0.565	-0.155	-	PREDICTED: uncharacterized protein LOC4330092 isoform X1 [Oryza sativa Japonica Group]	-	-	-	-	-	-	-
MH03g0754700	chrChr03	+	36194221	36194573	36194486	36194573	36193851	36194124	186;177	18;21	189;259	14;22	0.261937	0.892794	0.788;0.752	0.829;0.809	-0.049	-	expressed protein [Oryza sativa Japonica Group]	-	-	-	-	-	-	-
MH02g0705700	chrChr02	+	34176645	34176936	34176865	34176936	34174818	34175140	61;58	0;0	41;72	1;0	1	1	1.0;1.0	0.943;1.0	0.028	mat2b	PREDICTED: spore coat polysaccharide biosynthesis protein SpsK isoform X1 [Oryza sativa Japonica Group]	-	-	-	-	-	-	-
MH02g0705700	chrChr02	+	34176645	34177223	34177035	34177223	34174818	34175140	85;79	0;0	54;80	1;0	1	1	1.0;1.0	0.937;1.0	0.031	mat2b	PREDICTED: spore coat polysaccharide biosynthesis protein SpsK isoform X1 [Oryza sativa Japonica Group]	-	-	-	-	-	-	-
MH02g0700200	chrChr02	+	33865273	33865466	33865291	33865466	33864881	33865076	1;3	217;244	1;4	246;303	1	1	0.004;0.011	0.004;0.012	-0.001	APUM4	PREDICTED: pumilio homolog 1 [Oryza sativa Japonica Group]	-	-	-	-	-	-	-
MH02g0109600	chrChr02	+	6036525	6037310	6036692	6037310	6035655	6036003	351;363	8;4	389;449	3;3	0.0639617	0.466869	0.954;0.977	0.984;0.986	-0.019	AATP1	PREDICTED: plastidic ATP/ADP-transporter [Oryza sativa Japonica Group]	-	-	-	-	GO:0031224//intrinsic component of membrane;GO:0044425//membrane part;GO:0016020//membrane	GO:0001883//purine nucleoside binding;GO:0032549//ribonucleoside binding;GO:0097159//organic cyclic compound binding;GO:0005488//binding;GO:1901363//heterocyclic compound binding;GO:0001882//nucleoside binding;GO:0097367//carbohydrate derivative binding;GO:0036094//small molecule binding;GO:0032550//purine ribonucleoside binding	GO:0044699//single-organism process;GO:0006820//anion transport;GO:0006810//transport;GO:1902578//single-organism localization;GO:0071702//organic substance transport;GO:0051179//localization;GO:0015711//organic anion transport;GO:0051234//establishment of localization;GO:0006811//ion transport;GO:0044765//single-organism transport
MH08g0222300	chrChr08	-	9325652	9326097	9325652	9325857	9326781	9326893	13;16	70;57	12;6	44;43	0.672885	1	0.066;0.097	0.095;0.051	0.009	At4g14096	Os08g0281600 [Oryza sativa Japonica Group]	-	-	-	-	-	-	-
MH08g0222300	chrChr08	-	9326781	9326893	9326781	9326861	9327865	9328076	52;67	8;6	41;68	7;7	0.837742	1	0.843;0.902	0.828;0.889	0.014	At4g14096	Os08g0281600 [Oryza sativa Japonica Group]	-	-	-	-	-	-	-
MH08g0313100	chrChr08	+	13391561	13391630	13391564	13391630	13385218	13385409	9;9	18;21	18;12	9;15	0.0248323	0.294356	0.329;0.296	0.662;0.44	-0.239	GDPDL2	PREDICTED: probable receptor-like protein kinase At5g39020 isoform X1 [Oryza sativa Japonica Group]	-	-	-	-	-	GO:0032549//ribonucleoside binding;GO:0016772//transferase activity, transferring phosphorus-containing groups;GO:0001883//purine nucleoside binding;GO:0016301//kinase activity;GO:0004672//protein kinase activity;GO:0003824//catalytic activity;GO:0001882//nucleoside binding;GO:0016773//phosphotransferase activity, alcohol group as acceptor;GO:0036094//small molecule binding;GO:1901363//heterocycl…	GO:0044267//cellular protein metabolic process;GO:0044237//cellular metabolic process;GO:0043412//macromolecule modification;GO:0050789//regulation of biological process;GO:0050794//regulation of cellular process;GO:0036211//protein modification process;GO:0010646//regulation of cell communication;GO:0071704//organic substance metabolic process;GO:0044238//primary metabolic process;GO:0043170//ma…
MH01g0587000	chrChr01	+	29803624	29803700	29803648	29803700	29803101	29803553	1;3	43;42	1;2	57;64	0.407658	1	0.02;0.058	0.015;0.026	0.019	EPSIN1	PREDICTED: clathrin interactor EPSIN 1 isoform X1 [Oryza sativa Japonica Group]	Cellular Processes	Transport and catabolism	ko04144//Endocytosis	K12471	-	-	-
MH05g0082400	chrChr05	+	4574037	4574209	4574149	4574209	4573669	4573845	13;3	0;1	8;13	0;2	0.848097	1	1.0;0.631	1.0;0.788	-0.079	At4g11680	PREDICTED: E3 ubiquitin-protein ligase At1g63170 [Oryza sativa Japonica Group]	-	-	-	-	-	-	-
MH07g0235400	chrChr07	+	10921120	10922424	10922318	10922424	10917640	10919996	121;105	9;11	140;84	10;6	0.541823	1	0.598;0.514	0.608;0.608	-0.052	PCMP-E67	PREDICTED: pentatricopeptide repeat-containing protein At1g71490 [Oryza sativa Japonica Group]	-	-	-	-	-	-	-
MH01g0478500	chrChr01	-	23684959	23685051	23684959	23684997	23685323	23685542	0;2	45;53	2;0	49;47	1	1	0.0;0.027	0.029;0.0	-0.001	Os01g0616400	PREDICTED: zinc finger CCCH domain-containing protein 8 isoform X2 [Oryza sativa Japonica Group]	-	-	-	-	-	-	-
MH01g0478500	chrChr01	-	23685948	23686005	23685948	23686002	23687180	23687422	3;5	27;30	3;8	28;23	0.448257	1	0.098;0.14	0.095;0.254	-0.055	Os01g0616400	PREDICTED: zinc finger CCCH domain-containing protein 8 isoform X2 [Oryza sativa Japonica Group]	-	-	-	-	-	-	-
MH01g0478500	chrChr01	-	23685948	23686005	23685948	23686002	23688531	23688816	6;0	13;11	1;1	7;12	0.231287	0.841767	0.311;0.0	0.123;0.076	0.056	Os01g0616400	PREDICTED: zinc finger CCCH domain-containing protein 8 isoform X2 [Oryza sativa Japonica Group]	-	-	-	-	-	-	-
MH01g0300400	chrChr01	-	14409261	14409480	14409261	14409477	14409653	14411320	108;105	27;21	91;139	25;32	0.666567	1	0.797;0.831	0.781;0.81	0.018	SR45A	PREDICTED: serine/arginine repetitive matrix protein 5 isoform X1 [Oryza sativa Japonica Group]	-	-	-	-	-	-	-
MH04g0680900	chrChr04	+	31365266	31366162	31365927	31366162	31364466	31364823	0;1	22;21	0;3	21;32	1	1	0.0;0.009	0.0;0.017	-0.004	PAT11	Os04g0674450, partial [Oryza sativa Japonica Group]	-	-	-	-	-	-	-
MH10g0279300	chrChr10	-	14915225	14915910	14915225	14915874	14916302	14916482	25;25	1;1	19;35	0;0	0.269005	0.8968	0.953;0.953	1.0;1.0	-0.047	ATXR4	PREDICTED: histone-lysine N-methyltransferase ATXR4 isoform X1 [Oryza sativa Japonica Group]	-	-	-	-	GO:0043231//intracellular membrane-bounded organelle;GO:0005622//intracellular;GO:0043227//membrane-bounded organelle;GO:0043226//organelle;GO:0005623//cell;GO:0044464//cell part;GO:0044424//intracellular part;GO:0043229//intracellular organelle	GO:0008168//methyltransferase activity;GO:0008170//N-methyltransferase activity;GO:0016278//lysine N-methyltransferase activity;GO:0008757//S-adenosylmethionine-dependent methyltransferase activity;GO:0008276//protein methyltransferase activity;GO:0003824//catalytic activity;GO:0016279//protein-lysine N-methyltransferase activity;GO:0016741//transferase activity, transferring one-carbon groups;GO…	GO:0043170//macromolecule metabolic process;GO:0043933//macromolecular complex subunit organization;GO:0008152//metabolic process;GO:0044238//primary metabolic process;GO:0051276//chromosome organization;GO:0032259//methylation;GO:0036211//protein modification process;GO:0044699//single-organism process;GO:0009987//cellular process;GO:0016570//histone modification;GO:0006325//chromatin organizati…
MH10g0279300	chrChr10	-	14915838	14915910	14915838	14915879	14916302	14916482	25;24	0;1	15;34	0;1	1	1	1.0;0.952	1.0;0.966	-0.007	ATXR4	PREDICTED: histone-lysine N-methyltransferase ATXR4 isoform X1 [Oryza sativa Japonica Group]	-	-	-	-	GO:0043231//intracellular membrane-bounded organelle;GO:0005622//intracellular;GO:0043227//membrane-bounded organelle;GO:0043226//organelle;GO:0005623//cell;GO:0044464//cell part;GO:0044424//intracellular part;GO:0043229//intracellular organelle	GO:0008168//methyltransferase activity;GO:0008170//N-methyltransferase activity;GO:0016278//lysine N-methyltransferase activity;GO:0008757//S-adenosylmethionine-dependent methyltransferase activity;GO:0008276//protein methyltransferase activity;GO:0003824//catalytic activity;GO:0016279//protein-lysine N-methyltransferase activity;GO:0016741//transferase activity, transferring one-carbon groups;GO…	GO:0043170//macromolecule metabolic process;GO:0043933//macromolecular complex subunit organization;GO:0008152//metabolic process;GO:0044238//primary metabolic process;GO:0051276//chromosome organization;GO:0032259//methylation;GO:0036211//protein modification process;GO:0044699//single-organism process;GO:0009987//cellular process;GO:0016570//histone modification;GO:0006325//chromatin organizati…
MH10g0279300	chrChr10	-	14915215	14916700	14915215	14915910	14916812	14916939	21;23	0;2	40;27	1;0	0.602656	1	1.0;0.646	0.864;1.0	-0.109	ATXR4	PREDICTED: histone-lysine N-methyltransferase ATXR4 isoform X1 [Oryza sativa Japonica Group]	-	-	-	-	GO:0043231//intracellular membrane-bounded organelle;GO:0005622//intracellular;GO:0043227//membrane-bounded organelle;GO:0043226//organelle;GO:0005623//cell;GO:0044464//cell part;GO:0044424//intracellular part;GO:0043229//intracellular organelle	GO:0008168//methyltransferase activity;GO:0008170//N-methyltransferase activity;GO:0016278//lysine N-methyltransferase activity;GO:0008757//S-adenosylmethionine-dependent methyltransferase activity;GO:0008276//protein methyltransferase activity;GO:0003824//catalytic activity;GO:0016279//protein-lysine N-methyltransferase activity;GO:0016741//transferase activity, transferring one-carbon groups;GO…	GO:0043170//macromolecule metabolic process;GO:0043933//macromolecular complex subunit organization;GO:0008152//metabolic process;GO:0044238//primary metabolic process;GO:0051276//chromosome organization;GO:0032259//methylation;GO:0036211//protein modification process;GO:0044699//single-organism process;GO:0009987//cellular process;GO:0016570//histone modification;GO:0006325//chromatin organizati…
MH10g0279300	chrChr10	-	14915838	14915910	14915838	14915879	14916812	14916939	4;6	1;0	3;4	0;0	1	1	0.768;1.0	1.0;1.0	-0.116	ATXR4	PREDICTED: histone-lysine N-methyltransferase ATXR4 isoform X1 [Oryza sativa Japonica Group]	-	-	-	-	GO:0043231//intracellular membrane-bounded organelle;GO:0005622//intracellular;GO:0043227//membrane-bounded organelle;GO:0043226//organelle;GO:0005623//cell;GO:0044464//cell part;GO:0044424//intracellular part;GO:0043229//intracellular organelle	GO:0008168//methyltransferase activity;GO:0008170//N-methyltransferase activity;GO:0016278//lysine N-methyltransferase activity;GO:0008757//S-adenosylmethionine-dependent methyltransferase activity;GO:0008276//protein methyltransferase activity;GO:0003824//catalytic activity;GO:0016279//protein-lysine N-methyltransferase activity;GO:0016741//transferase activity, transferring one-carbon groups;GO…	GO:0043170//macromolecule metabolic process;GO:0043933//macromolecular complex subunit organization;GO:0008152//metabolic process;GO:0044238//primary metabolic process;GO:0051276//chromosome organization;GO:0032259//methylation;GO:0036211//protein modification process;GO:0044699//single-organism process;GO:0009987//cellular process;GO:0016570//histone modification;GO:0006325//chromatin organizati…
MH10g0279300	chrChr10	-	14915838	14916482	14915838	14915879	14916812	14916939	5;10	1;0	15;14	0;0	1	1	0.498;1.0	1.0;1.0	-0.251	ATXR4	PREDICTED: histone-lysine N-methyltransferase ATXR4 isoform X1 [Oryza sativa Japonica Group]	-	-	-	-	GO:0043231//intracellular membrane-bounded organelle;GO:0005622//intracellular;GO:0043227//membrane-bounded organelle;GO:0043226//organelle;GO:0005623//cell;GO:0044464//cell part;GO:0044424//intracellular part;GO:0043229//intracellular organelle	GO:0008168//methyltransferase activity;GO:0008170//N-methyltransferase activity;GO:0016278//lysine N-methyltransferase activity;GO:0008757//S-adenosylmethionine-dependent methyltransferase activity;GO:0008276//protein methyltransferase activity;GO:0003824//catalytic activity;GO:0016279//protein-lysine N-methyltransferase activity;GO:0016741//transferase activity, transferring one-carbon groups;GO…	GO:0043170//macromolecule metabolic process;GO:0043933//macromolecular complex subunit organization;GO:0008152//metabolic process;GO:0044238//primary metabolic process;GO:0051276//chromosome organization;GO:0032259//methylation;GO:0036211//protein modification process;GO:0044699//single-organism process;GO:0009987//cellular process;GO:0016570//histone modification;GO:0006325//chromatin organizati…
MH10g0279300	chrChr10	-	14915838	14916700	14915838	14915879	14916812	14916939	25;27	1;0	42;31	0;0	1	1	0.793;1.0	1.0;1.0	-0.103	ATXR4	PREDICTED: histone-lysine N-methyltransferase ATXR4 isoform X1 [Oryza sativa Japonica Group]	-	-	-	-	GO:0043231//intracellular membrane-bounded organelle;GO:0005622//intracellular;GO:0043227//membrane-bounded organelle;GO:0043226//organelle;GO:0005623//cell;GO:0044464//cell part;GO:0044424//intracellular part;GO:0043229//intracellular organelle	GO:0008168//methyltransferase activity;GO:0008170//N-methyltransferase activity;GO:0016278//lysine N-methyltransferase activity;GO:0008757//S-adenosylmethionine-dependent methyltransferase activity;GO:0008276//protein methyltransferase activity;GO:0003824//catalytic activity;GO:0016279//protein-lysine N-methyltransferase activity;GO:0016741//transferase activity, transferring one-carbon groups;GO…	GO:0043170//macromolecule metabolic process;GO:0043933//macromolecular complex subunit organization;GO:0008152//metabolic process;GO:0044238//primary metabolic process;GO:0051276//chromosome organization;GO:0032259//methylation;GO:0036211//protein modification process;GO:0044699//single-organism process;GO:0009987//cellular process;GO:0016570//histone modification;GO:0006325//chromatin organizati…
MH10g0279300	chrChr10	-	14915838	14916482	14915838	14915910	14916812	14916939	1;6	0;2	13;10	1;0	0.338795	0.983683	1.0;0.383	0.729;1.0	-0.173	ATXR4	PREDICTED: histone-lysine N-methyltransferase ATXR4 isoform X1 [Oryza sativa Japonica Group]	-	-	-	-	GO:0043231//intracellular membrane-bounded organelle;GO:0005622//intracellular;GO:0043227//membrane-bounded organelle;GO:0043226//organelle;GO:0005623//cell;GO:0044464//cell part;GO:0044424//intracellular part;GO:0043229//intracellular organelle	GO:0008168//methyltransferase activity;GO:0008170//N-methyltransferase activity;GO:0016278//lysine N-methyltransferase activity;GO:0008757//S-adenosylmethionine-dependent methyltransferase activity;GO:0008276//protein methyltransferase activity;GO:0003824//catalytic activity;GO:0016279//protein-lysine N-methyltransferase activity;GO:0016741//transferase activity, transferring one-carbon groups;GO…	GO:0043170//macromolecule metabolic process;GO:0043933//macromolecular complex subunit organization;GO:0008152//metabolic process;GO:0044238//primary metabolic process;GO:0051276//chromosome organization;GO:0032259//methylation;GO:0036211//protein modification process;GO:0044699//single-organism process;GO:0009987//cellular process;GO:0016570//histone modification;GO:0006325//chromatin organizati…
MH10g0279300	chrChr10	-	14915838	14916700	14915838	14916482	14916812	14916939	20;17	0;0	27;20	0;3	0.14953	0.689546	1.0;1.0	1.0;0.73	0.135	ATXR4	PREDICTED: histone-lysine N-methyltransferase ATXR4 isoform X1 [Oryza sativa Japonica Group]	-	-	-	-	GO:0043231//intracellular membrane-bounded organelle;GO:0005622//intracellular;GO:0043227//membrane-bounded organelle;GO:0043226//organelle;GO:0005623//cell;GO:0044464//cell part;GO:0044424//intracellular part;GO:0043229//intracellular organelle	GO:0008168//methyltransferase activity;GO:0008170//N-methyltransferase activity;GO:0016278//lysine N-methyltransferase activity;GO:0008757//S-adenosylmethionine-dependent methyltransferase activity;GO:0008276//protein methyltransferase activity;GO:0003824//catalytic activity;GO:0016279//protein-lysine N-methyltransferase activity;GO:0016741//transferase activity, transferring one-carbon groups;GO…	GO:0043170//macromolecule metabolic process;GO:0043933//macromolecular complex subunit organization;GO:0008152//metabolic process;GO:0044238//primary metabolic process;GO:0051276//chromosome organization;GO:0032259//methylation;GO:0036211//protein modification process;GO:0044699//single-organism process;GO:0009987//cellular process;GO:0016570//histone modification;GO:0006325//chromatin organizati…
MH05g0065100	chrChr05	-	3560530	3560676	3560530	3560608	3560834	3560941	23;22	151;134	15;18	80;88	0.462697	1	0.095;0.101	0.114;0.123	-0.02	ACX4	PREDICTED: acyl-coenzyme A oxidase 4, peroxisomal isoform X1 [Oryza sativa Japonica Group]	Metabolism;Cellular Processes	Global and Overview;Lipid metabolism;Transport and catabolism	ko01212//Fatty acid metabolism;ko04146//Peroxisome;ko01040//Biosynthesis of unsaturated fatty acids;ko00592//alpha-Linolenic acid metabolism;ko00071//Fatty acid degradation	K00232	-	GO:0003824//catalytic activity;GO:0016491//oxidoreductase activity;GO:1901265//nucleoside phosphate binding;GO:0000166//nucleotide binding;GO:1901363//heterocyclic compound binding;GO:0036094//small molecule binding;GO:0097159//organic cyclic compound binding;GO:0005488//binding	GO:0044710//single-organism metabolic process;GO:0044699//single-organism process;GO:0008152//metabolic process
MH02g0462000	chrChr02	+	22320596	22321688	22321559	22321688	22320204	22320299	339;325	9;4	333;315	9;7	0.527075	1	0.835;0.916	0.832;0.858	0.03	-	hypothetical protein OsI_01181 [Oryza sativa Indica Group]	-	-	-	-	-	-	-
MH02g0462000	chrChr02	+	22321888	22322717	22322288	22322717	22320596	22321688	194;178	2;4	169;152	0;4	0.543309	1	0.963;0.924	1.0;0.912	-0.012	-	hypothetical protein OsI_01181 [Oryza sativa Indica Group]	-	-	-	-	-	-	-
MH06g0054000	chrChr06	+	1970188	1971795	1971088	1971795	1969789	1969971	41;24	117;99	36;48	120;148	0.817972	1	0.047;0.033	0.041;0.044	-0.002	Os06g0143000	PREDICTED: superoxide dismutase [Fe] 2, chloroplastic [Oryza sativa Japonica Group]	Cellular Processes	Transport and catabolism	ko04146//Peroxisome	K04564	-	GO:0003824//catalytic activity;GO:0005488//binding;GO:0043167//ion binding;GO:0043169//cation binding	GO:0044699//single-organism process;GO:0072593//reactive oxygen species metabolic process;GO:0009987//cellular process;GO:0006801//superoxide metabolic process;GO:0044710//single-organism metabolic process;GO:0044237//cellular metabolic process;GO:0008152//metabolic process
MH01g0082000	chrChr01	+	3427536	3427984	3427923	3427984	3427344	3427450	6;14	4;11	10;11	11;10	0.556035	1	0.294;0.261	0.202;0.234	0.059	rbm5-a	Os01g0170100, partial [Oryza sativa Japonica Group]	-	-	-	-	-	-	-
MH04g0396800	chrChr04	+	18108618	18109121	18108683	18109121	18106989	18107418	5;5	0;0	11;0	1;0	1	1	1.0;1.0	0.885;NA	0.115	HAK1	PREDICTED: potassium transporter 1 [Oryza sativa Japonica Group]	-	-	-	-	GO:0016020//membrane;GO:0031224//intrinsic component of membrane;GO:0044425//membrane part	-	GO:0030001//metal ion transport;GO:0006810//transport;GO:0044763//single-organism cellular process;GO:0051234//establishment of localization;GO:1902578//single-organism localization;GO:0051179//localization;GO:0055085//transmembrane transport;GO:0009987//cellular process;GO:0034220//ion transmembrane transport;GO:0044699//single-organism process;GO:0006811//ion transport;GO:0006812//cation transp…
MH04g0396800	chrChr04	+	18108618	18109121	18108698	18109121	18106989	18107418	5;5	8;4	11;0	5;4	0.694289	1	0.289;0.449	0.589;0.0	0.075	HAK1	PREDICTED: potassium transporter 1 [Oryza sativa Japonica Group]	-	-	-	-	GO:0016020//membrane;GO:0031224//intrinsic component of membrane;GO:0044425//membrane part	-	GO:0030001//metal ion transport;GO:0006810//transport;GO:0044763//single-organism cellular process;GO:0051234//establishment of localization;GO:1902578//single-organism localization;GO:0051179//localization;GO:0055085//transmembrane transport;GO:0009987//cellular process;GO:0034220//ion transmembrane transport;GO:0044699//single-organism process;GO:0006811//ion transport;GO:0006812//cation transp…
MH04g0396800	chrChr04	+	18108683	18109121	18108698	18109121	18106989	18107418	0;0	8;4	1;0	5;4	1	1	0.0;0.0	0.154;0.0	-0.077	HAK1	PREDICTED: potassium transporter 1 [Oryza sativa Japonica Group]	-	-	-	-	GO:0016020//membrane;GO:0031224//intrinsic component of membrane;GO:0044425//membrane part	-	GO:0030001//metal ion transport;GO:0006810//transport;GO:0044763//single-organism cellular process;GO:0051234//establishment of localization;GO:1902578//single-organism localization;GO:0051179//localization;GO:0055085//transmembrane transport;GO:0009987//cellular process;GO:0034220//ion transmembrane transport;GO:0044699//single-organism process;GO:0006811//ion transport;GO:0006812//cation transp…
MH07g0322800	chrChr07	+	15771247	15773444	15772453	15773444	15770560	15770617	298;361	91;76	292;305	91;75	0.592717	1	0.265;0.343	0.261;0.309	0.019	ABCB28	PREDICTED: ABC transporter B family member 28 [Oryza sativa Japonica Group]	-	-	-	-	-	-	-
MH02g0303600	chrChr02	+	15911688	15911790	15911766	15911790	15910758	15910830	96;122	1;0	81;126	1;1	1	1	0.984;1.0	0.982;0.988	0.007	-	Os02g0469200 [Oryza sativa Japonica Group]	-	-	-	-	-	-	-
MH05g0145000	chrChr05	+	7601828	7602129	7601998	7602129	7601645	7601700	411;411	6;0	387;525	4;7	0.252444	0.874262	0.97;1.0	0.978;0.972	0.01	-	Os05g0232200, partial [Oryza sativa Japonica Group]	-	-	-	-	-	-	GO:0009987//cellular process;GO:0044237//cellular metabolic process;GO:0090304//nucleic acid metabolic process;GO:0044260//cellular macromolecule metabolic process;GO:0008152//metabolic process;GO:0006807//nitrogen compound metabolic process;GO:0034641//cellular nitrogen compound metabolic process;GO:0046483//heterocycle metabolic process;GO:0009451//RNA modification;GO:0016070//RNA metabolic pro…
MH12g0315200	chrChr12	-	16584701	16584816	16584701	16584806	16584906	16584990	147;134	53;52	120;145	53;45	0.96261	1	0.722;0.707	0.68;0.751	-0.001	GCP1	Glycoprotease family protein, expressed [Oryza sativa Japonica Group]	-	-	-	-	-	-	-
MH12g0315200	chrChr12	-	16589308	16589383	16589308	16589379	16589509	16589554	64;70	15;22	68;93	9;20	0.13305	0.650665	0.806;0.756	0.88;0.819	-0.068	GCP1	Glycoprotease family protein, expressed [Oryza sativa Japonica Group]	-	-	-	-	-	-	-
MH01g0580800	chrChr01	+	29470420	29472146	29470605	29472146	29470104	29470155	1686;1587	3;12	1619;1828	8;8	0.849537	1	0.996;0.983	0.989;0.99	0	dnaJ	PREDICTED: protein CAJ1 [Oryza sativa Japonica Group]	-	-	-	-	-	-	-
MH02g0308500	chrChr02	+	16329216	16329418	16329260	16329418	16328750	16328989	211;175	16;8	184;192	3;5	0.00396248	0.110225	0.911;0.944	0.979;0.967	-0.045	At1g14780	PREDICTED: MACPF domain-containing protein At4g24290 [Oryza sativa Japonica Group]	-	-	-	-	-	-	-
MH02g0308500	chrChr02	+	16330408	16331660	16330873	16331660	16330013	16330180	398;479	5;0	412;517	0;0	0.831284	1	0.951;1.0	1.0;1.0	-0.024	At1g14780	PREDICTED: MACPF domain-containing protein At4g24290 [Oryza sativa Japonica Group]	-	-	-	-	-	-	-
MH06g0243700	chrChr06	-	10330801	10332107	10330801	10331000	10332626	10332994	10;17	205;270	7;19	219;245	1	1	0.006;0.007	0.004;0.009	0	FAX1	PREDICTED: protein FATTY ACID EXPORT 1, chloroplastic isoform X2 [Oryza sativa Japonica Group]	-	-	-	-	-	-	-
MH08g0157900	chrChr08	-	6785905	6787062	6785905	6786692	6787521	6787586	6;1	3;1	7;7	4;0	0.174156	0.733782	0.365;0.223	0.334;1.0	-0.373	RGA2	Os08g0224000 [Oryza sativa Japonica Group]	-	-	-	-	-	-	-
MH08g0157900	chrChr08	-	6785905	6787402	6785905	6786692	6787521	6787586	4;1	3;1	7;14	4;0	0.0647125	0.468711	0.188;0.148	0.233;1.0	-0.449	RGA2	Os08g0224000 [Oryza sativa Japonica Group]	-	-	-	-	-	-	-
MH08g0157900	chrChr08	-	6785905	6787402	6785905	6787062	6787521	6787586	2;1	4;1	1;10	1;3	0.0463078	0.402938	0.132;0.234	0.234;0.504	-0.186	RGA2	Os08g0224000 [Oryza sativa Japonica Group]	-	-	-	-	-	-	-
MH02g0334500	chrChr02	-	17352722	17353107	17352722	17352890	17353270	17353357	1;2	3;5	0;0	4;9	0.0706217	0.482054	0.119;0.14	0.0;0.0	0.13	RAD50	PREDICTED: DNA repair protein RAD50 isoform X1 [Oryza sativa Japonica Group]	Genetic Information Processing	Replication and repair	ko03440//Homologous recombination;ko03450//Non-homologous end-joining	K10866	-	-	-
MH03g0139600	chrChr03	+	7264523	7264920	7264528	7264920	7263819	7263881	85;65	4;4	60;82	8;8	0.069415	0.480694	0.954;0.94	0.879;0.908	0.053	ACBP2	Acyl-CoA-binding domain-containing protein 2 [Aegilops tauschii]	-	-	-	-	-	-	-
MH05g0523100	chrChr05	-	26828419	26828858	26828419	26828716	26828952	26829015	18;19	358;351	28;30	327;339	0.0283808	0.320617	0.025;0.027	0.042;0.043	-0.016	PNSB3	PREDICTED: photosynthetic NDH subunit of subcomplex B 3, chloroplastic isoform X5 [Oryza sativa Japonica Group]	-	-	-	-	-	-	-
MH02g0111700	chrChr02	+	6171710	6171871	6171754	6171871	6171533	6171627	12;14	7;16	10;17	5;7	0.140917	0.667677	0.57;0.403	0.607;0.652	-0.143	ATG26	PREDICTED: sterol 3-beta-glucosyltransferase UGT80B1 isoform X3 [Oryza sativa Japonica Group]	-	-	-	-	-	GO:0016757//transferase activity, transferring glycosyl groups;GO:0016740//transferase activity;GO:0003824//catalytic activity	-
MH02g0111700	chrChr02	+	6175020	6175091	6175051	6175091	6174890	6174950	11;4	39;31	7;1	21;24	0.582031	1	0.189;0.097	0.216;0.033	0.019	ATG26	PREDICTED: sterol 3-beta-glucosyltransferase UGT80B1 isoform X3 [Oryza sativa Japonica Group]	-	-	-	-	-	GO:0016757//transferase activity, transferring glycosyl groups;GO:0016740//transferase activity;GO:0003824//catalytic activity	-
MH03g0331200	chrChr03	-	17023120	17023358	17023120	17023316	17025559	17026019	2;3	0;0	0;2	0;1	1	1	1.0;1.0	NA;0.609	0.391	Os03g0416500	PREDICTED: probable 6-phosphogluconolactonase 1 isoform X1 [Oryza sativa Japonica Group]	Metabolism	Global and Overview;Carbohydrate metabolism	ko01200//Carbon metabolism;ko00030//Pentose phosphate pathway	K01057	-	GO:0016787//hydrolase activity;GO:0003824//catalytic activity;GO:0052689//carboxylic ester hydrolase activity;GO:0016788//hydrolase activity, acting on ester bonds	GO:0019637//organophosphate metabolic process;GO:0055086//nucleobase-containing small molecule metabolic process;GO:0006732//coenzyme metabolic process;GO:0046483//heterocycle metabolic process;GO:0009117//nucleotide metabolic process;GO:0006753//nucleoside phosphate metabolic process;GO:0006739//NADP metabolic process;GO:0044710//single-organism metabolic process;GO:1901564//organonitrogen compo…
MH03g0331200	chrChr03	-	17023120	17025318	17023120	17023316	17025559	17026019	13;19	0;0	17;20	0;1	1	1	1.0;1.0	1.0;0.581	0.21	Os03g0416500	PREDICTED: probable 6-phosphogluconolactonase 1 isoform X1 [Oryza sativa Japonica Group]	Metabolism	Global and Overview;Carbohydrate metabolism	ko01200//Carbon metabolism;ko00030//Pentose phosphate pathway	K01057	-	GO:0016787//hydrolase activity;GO:0003824//catalytic activity;GO:0052689//carboxylic ester hydrolase activity;GO:0016788//hydrolase activity, acting on ester bonds	GO:0019637//organophosphate metabolic process;GO:0055086//nucleobase-containing small molecule metabolic process;GO:0006732//coenzyme metabolic process;GO:0046483//heterocycle metabolic process;GO:0009117//nucleotide metabolic process;GO:0006753//nucleoside phosphate metabolic process;GO:0006739//NADP metabolic process;GO:0044710//single-organism metabolic process;GO:1901564//organonitrogen compo…
MH03g0331200	chrChr03	-	17023120	17025318	17023120	17023358	17025559	17026019	12;17	1;1	17;19	0;1	0.00555153	0.13176	0.459;0.546	1.0;0.573	-0.284	Os03g0416500	PREDICTED: probable 6-phosphogluconolactonase 1 isoform X1 [Oryza sativa Japonica Group]	Metabolism	Global and Overview;Carbohydrate metabolism	ko01200//Carbon metabolism;ko00030//Pentose phosphate pathway	K01057	-	GO:0016787//hydrolase activity;GO:0003824//catalytic activity;GO:0052689//carboxylic ester hydrolase activity;GO:0016788//hydrolase activity, acting on ester bonds	GO:0019637//organophosphate metabolic process;GO:0055086//nucleobase-containing small molecule metabolic process;GO:0006732//coenzyme metabolic process;GO:0046483//heterocycle metabolic process;GO:0009117//nucleotide metabolic process;GO:0006753//nucleoside phosphate metabolic process;GO:0006739//NADP metabolic process;GO:0044710//single-organism metabolic process;GO:1901564//organonitrogen compo…
MH05g0464600	chrChr05	-	23917018	23919564	23917018	23919500	23919673	23919961	28;24	14;6	28;21	5;5	0.151216	0.694841	0.583;0.737	0.797;0.746	-0.112	RING1	PREDICTED: E3 ubiquitin-protein ligase RING1-like isoform X1 [Oryza sativa Japonica Group]	-	-	-	-	-	-	-
MH11g0519100	chrChr11	-	24106401	24107303	24106401	24107294	24107389	24107477	122;153	21;19	123;156	27;20	0.551271	1	0.846;0.884	0.811;0.88	0.019	GIF3	PREDICTED: GRF1-interacting factor 2 isoform X2 [Oryza sativa Japonica Group]	-	-	-	-	-	-	-
MH04g0517100	chrChr04	-	22936693	22936782	22936693	22936755	22936872	22936963	59;48	1;1	64;73	1;5	0.10225	0.577827	0.98;0.976	0.982;0.925	0.024	MENG	PREDICTED: 2-phytyl-1,4-beta-naphthoquinone methyltransferase, chloroplastic [Oryza sativa Japonica Group]	Metabolism	Metabolism of cofactors and vitamins	ko00130//Ubiquinone and other terpenoid-quinone biosynthesis	K03183	GO:0044424//intracellular part;GO:0043229//intracellular organelle;GO:0043226//organelle;GO:0005737//cytoplasm;GO:0043231//intracellular membrane-bounded organelle;GO:0005623//cell;GO:0005622//intracellular;GO:0043227//membrane-bounded organelle;GO:0044464//cell part;GO:0009536//plastid;GO:0044444//cytoplasmic part	GO:0003824//catalytic activity;GO:0008169//C-methyltransferase activity;GO:0016740//transferase activity;GO:0016741//transferase activity, transferring one-carbon groups;GO:0008168//methyltransferase activity	GO:0042180//cellular ketone metabolic process;GO:0008152//metabolic process;GO:0044237//cellular metabolic process;GO:0071704//organic substance metabolic process;GO:0044710//single-organism metabolic process;GO:1901661//quinone metabolic process;GO:0051186//cofactor metabolic process;GO:0044281//small molecule metabolic process;GO:0044699//single-organism process;GO:0009987//cellular process;GO:…
MH02g0610300	chrChr02	-	30089985	30090053	30089985	30090050	30090141	30090229	113;135	73;73	124;141	76;89	0.755473	1	0.603;0.644	0.615;0.608	0.012	NUA	PREDICTED: nuclear-pore anchor isoform X1 [Oryza sativa Japonica Group]	Genetic Information Processing	Translation	ko03013//RNA transport	K09291	GO:0044423//virion part;GO:0019012//virion	-	GO:0051649//establishment of localization in cell;GO:0046907//intracellular transport;GO:0070727//cellular macromolecule localization;GO:0051234//establishment of localization;GO:0006810//transport;GO:0045184//establishment of protein localization;GO:0015031//protein transport;GO:0008104//protein localization;GO:0034613//cellular protein localization;GO:0071702//organic substance transport;GO:000…
MH01g0391000	chrChr01	-	18927279	18927512	18927279	18927490	18930851	18930943	4;2	0;1	0;2	0;0	1	1	1.0;0.635	NA;1.0	-0.182	-	Os01g0532700 [Oryza sativa Japonica Group]	-	-	-	-	-	-	-
MH01g0581200	chrChr01	+	29486435	29486795	29486687	29486795	29486211	29486344	231;266	0;1	220;254	0;0	1	1	1.0;0.99	1.0;1.0	-0.005	mpv17	PREDICTED: protein Mpv17 [Oryza sativa Japonica Group]	Cellular Processes	Transport and catabolism	ko04146//Peroxisome	K13348	GO:0044425//membrane part;GO:0044444//cytoplasmic part;GO:0031975//envelope;GO:0043229//intracellular organelle;GO:0016020//membrane;GO:0005622//intracellular;GO:0044424//intracellular part;GO:0043227//membrane-bounded organelle;GO:0043226//organelle;GO:0044464//cell part;GO:0044435//plastid part;GO:0005623//cell;GO:0005737//cytoplasm;GO:0009526//plastid envelope;GO:0044446//intracellular organel…	-	-
MH03g0743000	chrChr03	+	35629611	35630895	35629614	35630895	35629148	35629405	4;2	1;1	9;2	2;1	0.913522	1	0.797;0.662	0.815;0.662	-0.009	At1g11820	expressed protein [Oryza sativa Japonica Group]	-	-	-	-	-	-	-
MH09g0153200	chrChr09	-	5804550	5804690	5804550	5804673	5804769	5805278	6;6	0;2	2;14	2;1	0.4032	1	1.0;0.729	0.473;0.926	0.165	DDB_G0276461	PREDICTED: probable serine/threonine-protein kinase DDB_G0276461 isoform X1 [Oryza sativa Japonica Group]	-	-	-	-	-	-	-
MH02g0391600	chrChr02	-	19783242	19783565	19783242	19783551	19783919	19784297	7;15	273;304	19;18	280;321	0.0832723	0.522877	0.023;0.043	0.058;0.049	-0.021	EMB2761	PREDICTED: threonine--tRNA ligase, chloroplastic/mitochondrial 2 [Oryza sativa Japonica Group]	Genetic Information Processing	Translation	ko00970//Aminoacyl-tRNA biosynthesis	K01868	GO:0009532//plastid stroma;GO:0005623//cell;GO:0043229//intracellular organelle;GO:0043226//organelle;GO:0043227//membrane-bounded organelle;GO:0044444//cytoplasmic part;GO:0009536//plastid;GO:0044422//organelle part;GO:0005737//cytoplasm;GO:0044446//intracellular organelle part;GO:0043231//intracellular membrane-bounded organelle;GO:0044424//intracellular part;GO:0005622//intracellular;GO:004446…	GO:0036094//small molecule binding;GO:0003824//catalytic activity;GO:0016876//ligase activity, forming aminoacyl-tRNA and related compounds;GO:0016874//ligase activity;GO:0097367//carbohydrate derivative binding;GO:0016875//ligase activity, forming carbon-oxygen bonds;GO:0032549//ribonucleoside binding;GO:0097159//organic cyclic compound binding;GO:1901363//heterocyclic compound binding;GO:000188…	GO:0006518//peptide metabolic process;GO:0043604//amide biosynthetic process;GO:0019752//carboxylic acid metabolic process;GO:0006399//tRNA metabolic process;GO:1901566//organonitrogen compound biosynthetic process;GO:0044281//small molecule metabolic process;GO:0000003//reproduction;GO:0006520//cellular amino acid metabolic process;GO:0071704//organic substance metabolic process;GO:1901360//orga…
MH10g0351800	chrChr10	+	18403657	18404275	18404123	18404275	18398440	18398773	0;1	3;3	4;0	3;8	1	1	0.0;0.075	0.244;0.0	-0.084	At1g06890	PREDICTED: uncharacterized membrane protein At1g06890 [Oryza sativa Japonica Group]	-	-	-	-	-	-	-
MH10g0351800	chrChr10	+	18403657	18404275	18404127	18404275	18398440	18398773	0;1	1;0	4;0	1;0	1	1	0.0;1.0	0.491;NA	0.009	At1g06890	PREDICTED: uncharacterized membrane protein At1g06890 [Oryza sativa Japonica Group]	-	-	-	-	-	-	-
MH10g0351800	chrChr10	+	18403754	18404275	18404123	18404275	18398440	18398773	0;1	3;3	2;0	3;8	0.895236	1	0.0;0.087	0.161;0.0	-0.037	At1g06890	PREDICTED: uncharacterized membrane protein At1g06890 [Oryza sativa Japonica Group]	-	-	-	-	-	-	-
MH10g0351800	chrChr10	+	18403754	18404275	18404127	18404275	18398440	18398773	0;1	1;0	2;0	1;0	1	1	0.0;1.0	0.363;NA	0.137	At1g06890	PREDICTED: uncharacterized membrane protein At1g06890 [Oryza sativa Japonica Group]	-	-	-	-	-	-	-
MH10g0351800	chrChr10	+	18404123	18404275	18404127	18404275	18398440	18398773	3;3	1;0	3;8	1;0	1	1	0.745;1.0	0.745;1.0	0	At1g06890	PREDICTED: uncharacterized membrane protein At1g06890 [Oryza sativa Japonica Group]	-	-	-	-	-	-	-
MH03g0225300	chrChr03	+	12037530	12037607	12037560	12037607	12036438	12037437	7;6	0;2	3;4	3;1	0.0550329	0.439201	1.0;0.714	0.454;0.769	0.245	-	Os03g0336700, partial [Oryza sativa Japonica Group]	-	-	-	-	-	-	-
MH01g0522100	chrChr01	+	26490667	26490816	26490672	26490816	26490510	26490568	285;289	5;24	232;269	18;24	0.0513736	0.425085	0.982;0.921	0.926;0.916	0.03	Nudcd2	PREDICTED: nudC domain-containing protein 2 isoform X2 [Oryza sativa Japonica Group]	-	-	-	-	-	-	-
MH07g0265900	chrChr07	-	12236277	12236369	12236277	12236351	12237244	12237338	0;4	101;101	3;1	67;90	0.837723	1	0.0;0.034	0.038;0.01	-0.007	At1g54220	PREDICTED: dihydrolipoyllysine-residue acetyltransferase component 3 of pyruvate dehydrogenase complex, mitochondrial isoform X2 [Oryza sativa Japonica Group]	Metabolism	Global and Overview;Carbohydrate metabolism	ko01200//Carbon metabolism;ko00010//Glycolysis / Gluconeogenesis;ko00620//Pyruvate metabolism;ko00020//Citrate cycle (TCA cycle)	K00627	GO:0044429//mitochondrial part;GO:0044424//intracellular part;GO:0044422//organelle part;GO:0005623//cell;GO:0005739//mitochondrion;GO:0043231//intracellular membrane-bounded organelle;GO:0043229//intracellular organelle;GO:0044444//cytoplasmic part;GO:0005622//intracellular;GO:0005737//cytoplasm;GO:0044464//cell part;GO:0044446//intracellular organelle part;GO:0043226//organelle;GO:0043227//memb…	GO:0003824//catalytic activity;GO:0016740//transferase activity	GO:0071704//organic substance metabolic process;GO:0008152//metabolic process;GO:0044710//single-organism metabolic process;GO:0043436//oxoacid metabolic process;GO:0044763//single-organism cellular process;GO:0006082//organic acid metabolic process;GO:0009987//cellular process;GO:0032787//monocarboxylic acid metabolic process;GO:0019752//carboxylic acid metabolic process;GO:0044237//cellular met…
MH05g0481200	chrChr05	+	25017711	25018021	25017828	25018021	25017485	25017555	10;3	66;89	4;9	94;68	0.879449	1	0.078;0.019	0.023;0.069	0.003	-	S-adenosyl-L-methionine-dependent methyltransferase superfamily protein [Zea mays]	Metabolism	Metabolism of cofactors and vitamins	ko00785//Lipoic acid metabolism	K03644	-	GO:0003824//catalytic activity	GO:0008152//metabolic process
MH05g0481200	chrChr05	+	25018269	25018433	25018359	25018433	25017828	25018021	19;35	41;23	26;27	50;43	0.314774	0.947986	0.224;0.487	0.245;0.281	0.092	-	S-adenosyl-L-methionine-dependent methyltransferase superfamily protein [Zea mays]	Metabolism	Metabolism of cofactors and vitamins	ko00785//Lipoic acid metabolism	K03644	-	GO:0003824//catalytic activity	GO:0008152//metabolic process
MH06g0044000	chrChr06	+	1377363	1377487	1377380	1377487	1376595	1376687	18;18	60;77	12;19	89;94	0.123036	0.630288	0.212;0.173	0.108;0.154	0.061	DSE1	PREDICTED: protein DECREASED SIZE EXCLUSION LIMIT 1 [Oryza sativa Japonica Group]	-	-	-	-	GO:0000151//ubiquitin ligase complex;GO:0044464//cell part;GO:1902494//catalytic complex;GO:0044424//intracellular part;GO:0005622//intracellular;GO:0031461//cullin-RING ubiquitin ligase complex;GO:0005623//cell;GO:0032991//macromolecular complex;GO:0043234//protein complex;GO:1990234//transferase complex	-	GO:0000003//reproduction;GO:0022414//reproductive process;GO:0032502//developmental process;GO:0003006//developmental process involved in reproduction
MH03g0746400	chrChr03	+	35798266	35798441	35798273	35798441	35797305	35797422	25;14	0;0	13;32	1;2	0.246501	0.866437	1.0;1.0	0.925;0.939	0.068	NAPRT1	PREDICTED: nicotinate phosphoribosyltransferase 1 [Oryza sativa Japonica Group]	Metabolism	Metabolism of cofactors and vitamins	ko00760//Nicotinate and nicotinamide metabolism	K00763	-	GO:0016740//transferase activity;GO:0003824//catalytic activity;GO:0016757//transferase activity, transferring glycosyl groups;GO:0016763//transferase activity, transferring pentosyl groups	GO:0044237//cellular metabolic process;GO:0009987//cellular process;GO:0044710//single-organism metabolic process;GO:1901293//nucleoside phosphate biosynthetic process;GO:0018130//heterocycle biosynthetic process;GO:1901566//organonitrogen compound biosynthetic process;GO:0006733//oxidoreduction coenzyme metabolic process;GO:0006807//nitrogen compound metabolic process;GO:0044711//single-organism…
MH01g0655700	chrChr01	+	32752795	32753065	32752879	32753065	32752653	32752708	109;92	1;2	123;122	4;2	0.305919	0.932169	0.986;0.967	0.952;0.975	0.013	PYD2	PREDICTED: dihydropyrimidinase isoform X1 [Oryza sativa Japonica Group]	Metabolism	Metabolism of cofactors and vitamins;Nucleotide metabolism;Metabolism of other amino acids	ko00240//Pyrimidine metabolism;ko00410//beta-Alanine metabolism;ko00770//Pantothenate and CoA biosynthesis	K01464	-	GO:0003824//catalytic activity;GO:0016810//hydrolase activity, acting on carbon-nitrogen (but not peptide) bonds;GO:0016787//hydrolase activity	GO:0006206//pyrimidine nucleobase metabolic process;GO:0046483//heterocycle metabolic process;GO:0034641//cellular nitrogen compound metabolic process;GO:0044699//single-organism process;GO:0072527//pyrimidine-containing compound metabolic process;GO:0006725//cellular aromatic compound metabolic process;GO:0055086//nucleobase-containing small molecule metabolic process;GO:0044237//cellular metabo…
MH05g0014700	chrChr05	+	255818	255960	255882	255960	255358	255471	3;2	102;91	2;1	82;107	0.62	1	0.02;0.015	0.017;0.006	0.006	DI19-6	PREDICTED: protein DEHYDRATION-INDUCED 19 homolog 6 isoform X2 [Oryza sativa Japonica Group]	-	-	-	-	-	-	-
MH04g0433300	chrChr04	+	19674827	19675183	19675084	19675183	19670882	19674244	11;3	1;9	7;3	0;3	0.351515	1	0.801;0.109	1.0;0.268	-0.179	-	-	-	-	-	-	-	-	-
MH03g0415500	chrChr03	-	21085025	21085376	21085025	21085210	21086229	21086349	0;0	1;0	0;1	1;0	1	1	0.0;NA	0.0;1.0	-0.5	-	PREDICTED: uncharacterized protein LOC107280310 [Oryza sativa Japonica Group]	-	-	-	-	-	-	-
MH01g0540500	chrChr01	-	27696403	27697691	27696403	27697643	27697807	27698244	16;18	0;0	10;11	0;1	1	1	1.0;1.0	1.0;0.893	0.053	GSTU6	PREDICTED: probable glutathione S-transferase GSTU6 [Oryza sativa Japonica Group]	-	-	-	-	-	-	-
MH10g0357200	chrChr10	-	18794641	18795254	18794641	18795049	18795771	18796188	50;39	1;0	47;35	0;0	1	1	0.955;1.0	1.0;1.0	-0.022	CT0663	Os10g0485100, partial [Oryza sativa Japonica Group]	-	-	-	-	-	-	-
MH04g0621000	chrChr04	-	27807007	27807888	27807007	27807750	27808403	27808895	10;8	0;0	4;7	3;0	0.0392358	0.380994	1.0;1.0	0.409;1.0	0.295	Os04g0608600	PREDICTED: probable nucleoredoxin 3 [Oryza sativa Japonica Group]	-	-	-	-	-	-	-
MH08g0475000	chrChr08	+	21831397	21831492	21831420	21831492	21830926	21831318	29;14	3;7	6;7	3;1	0.900164	1	0.893;0.634	0.634;0.858	0.018	-	PREDICTED: restin homolog [Oryza sativa Japonica Group]	-	-	-	-	-	-	-
MH11g0403300	chrChr11	+	18104331	18104731	18104679	18104731	18103917	18104181	2;4	155;145	4;0	138;142	1	1	0.004;0.008	0.009;0.0	0.002	SAE1A	PREDICTED: SUMO-activating enzyme subunit 1A [Oryza sativa Japonica Group]	Genetic Information Processing	Folding, sorting and degradation	ko04120//Ubiquitin mediated proteolysis	K10684	-	-	-
MH11g0403300	chrChr11	+	18108719	18108827	18108727	18108827	18108538	18108642	170;200	7;3	170;212	1;5	0.242314	0.858494	0.958;0.984	0.994;0.976	-0.014	SAE1A	PREDICTED: SUMO-activating enzyme subunit 1A [Oryza sativa Japonica Group]	Genetic Information Processing	Folding, sorting and degradation	ko04120//Ubiquitin mediated proteolysis	K10684	-	-	-
MH01g0739900	chrChr01	-	37223667	37224382	37223667	37224376	37225365	37225452	91;94	0;1	74;84	1;0	1	1	1.0;0.989	0.986;1.0	0.001	SUD1	zinc finger protein-like [Oryza sativa Japonica Group]	-	-	-	-	-	-	-
MH01g0750700	chrChr01	-	37898067	37898825	37898067	37898210	37899194	37899443	286;237	0;1	271;240	0;0	1	1	1.0;0.979	1.0;1.0	-0.01	MRS2-F	PREDICTED: magnesium transporter MRS2-F [Oryza sativa Japonica Group]	-	-	-	-	-	-	GO:0051179//localization;GO:0006812//cation transport;GO:0044765//single-organism transport;GO:0006810//transport;GO:0072511//divalent inorganic cation transport;GO:0006811//ion transport;GO:0051234//establishment of localization;GO:0044699//single-organism process;GO:1902578//single-organism localization;GO:0030001//metal ion transport;GO:0070838//divalent metal ion transport
MH11g0482900	chrChr11	-	22206678	22206983	22206678	22206968	22207341	22207728	237;199	1;11	198;219	1;3	0.038294	0.376761	0.995;0.943	0.994;0.985	-0.021	RHF2A	PREDICTED: E3 ubiquitin-protein ligase RHF2A [Oryza sativa Japonica Group]	-	-	-	-	-	GO:0043169//cation binding;GO:0043167//ion binding;GO:0005488//binding	-
MH11g0482900	chrChr11	-	22208709	22210009	22208709	22208772	22210094	22210260	331;344	4;6	297;336	5;6	0.714326	1	0.899;0.86	0.865;0.858	0.018	RHF2A	PREDICTED: E3 ubiquitin-protein ligase RHF2A [Oryza sativa Japonica Group]	-	-	-	-	-	GO:0043169//cation binding;GO:0043167//ion binding;GO:0005488//binding	-
MH01g0521800	chrChr01	-	26459227	26459571	26459227	26459568	26459775	26460677	26;47	43;65	36;44	39;49	0.203561	0.795066	0.372;0.415	0.475;0.468	-0.078	HIP1	PREDICTED: probable E3 ubiquitin-protein ligase HIP1 isoform X3 [Oryza sativa Japonica Group]	-	-	-	-	-	-	-
MH03g0550700	chrChr03	-	27554401	27554682	27554401	27554515	27555122	27555486	7;8	182;181	2;6	172;196	0.1551	0.695124	0.018;0.02	0.005;0.014	0.009	RGBB	PREDICTED: guanine nucleotide-binding protein subunit beta [Oryza sativa Japonica Group]	-	-	-	-	GO:0043234//protein complex;GO:0043231//intracellular membrane-bounded organelle;GO:0000151//ubiquitin ligase complex;GO:0044464//cell part;GO:1990234//transferase complex;GO:0044424//intracellular part;GO:0016020//membrane;GO:0005623//cell;GO:0032991//macromolecular complex;GO:0005622//intracellular;GO:0043227//membrane-bounded organelle;GO:0031461//cullin-RING ubiquitin ligase complex;GO:190249…	GO:0003824//catalytic activity;GO:0016787//hydrolase activity;GO:0016818//hydrolase activity, acting on acid anhydrides, in phosphorus-containing anhydrides;GO:0060089//molecular transducer activity;GO:0016462//pyrophosphatase activity;GO:0017111//nucleoside-triphosphatase activity;GO:0016817//hydrolase activity, acting on acid anhydrides	GO:0071407//cellular response to organic cyclic compound;GO:0051707//response to other organism;GO:0034613//cellular protein localization;GO:0044707//single-multicellular organism process;GO:0010646//regulation of cell communication;GO:0048364//root development;GO:0044699//single-organism process;GO:0022414//reproductive process;GO:0045184//establishment of protein localization;GO:0098542//defens…
MH10g0446500	chrChr10	-	23470022	23470131	23470022	23470112	23470244	23470277	241;240	1;4	244;255	0;0	1	1	0.995;0.982	1.0;1.0	-0.012	CDKE-1	PREDICTED: cyclin-dependent kinase E-1 [Oryza sativa Japonica Group]	-	-	-	-	GO:0043226//organelle;GO:0005623//cell;GO:0043227//membrane-bounded organelle;GO:0044424//intracellular part;GO:0043231//intracellular membrane-bounded organelle;GO:0005622//intracellular;GO:0044464//cell part;GO:0043229//intracellular organelle	GO:0097367//carbohydrate derivative binding;GO:0016773//phosphotransferase activity, alcohol group as acceptor;GO:0003824//catalytic activity;GO:0004674//protein serine/threonine kinase activity;GO:0032549//ribonucleoside binding;GO:0004672//protein kinase activity;GO:0016740//transferase activity;GO:0001882//nucleoside binding;GO:0005488//binding;GO:0001883//purine nucleoside binding;GO:0036094/…	GO:0044260//cellular macromolecule metabolic process;GO:0051726//regulation of cell cycle;GO:0071704//organic substance metabolic process;GO:0001932//regulation of protein phosphorylation;GO:0006260//DNA replication;GO:0019222//regulation of metabolic process;GO:1901360//organic cyclic compound metabolic process;GO:0007049//cell cycle;GO:0031323//regulation of cellular metabolic process;GO:000905…
MH10g0377300	chrChr10	-	19988970	19989153	19988970	19989133	19989570	19989612	6;18	0;4	15;30	0;1	0.03115	0.342102	1.0;0.799	1.0;0.964	-0.083	TFCD	PREDICTED: tubulin-folding cofactor D [Oryza sativa Japonica Group]	-	-	-	-	GO:0005737//cytoplasm;GO:0044464//cell part;GO:0005622//intracellular;GO:0044444//cytoplasmic part;GO:0030054//cell junction;GO:0005911//cell-cell junction;GO:0044424//intracellular part;GO:0005623//cell	GO:0008092//cytoskeletal protein binding;GO:0005515//protein binding;GO:0005488//binding	GO:0044707//single-multicellular organism process;GO:0071407//cellular response to organic cyclic compound;GO:0031050//dsRNA fragmentation;GO:0000003//reproduction;GO:0034641//cellular nitrogen compound metabolic process;GO:0010468//regulation of gene expression;GO:0009987//cellular process;GO:0022607//cellular component assembly;GO:0009416//response to light stimulus;GO:0031047//gene silencing b…
MH10g0377300	chrChr10	-	19988970	19989190	19988970	19989133	19989570	19989612	1;3	0;4	4;1	0;1	0.0315622	0.344238	1.0;0.352	1.0;0.42	-0.034	TFCD	PREDICTED: tubulin-folding cofactor D [Oryza sativa Japonica Group]	-	-	-	-	GO:0005737//cytoplasm;GO:0044464//cell part;GO:0005622//intracellular;GO:0044444//cytoplasmic part;GO:0030054//cell junction;GO:0005911//cell-cell junction;GO:0044424//intracellular part;GO:0005623//cell	GO:0008092//cytoskeletal protein binding;GO:0005515//protein binding;GO:0005488//binding	GO:0044707//single-multicellular organism process;GO:0071407//cellular response to organic cyclic compound;GO:0031050//dsRNA fragmentation;GO:0000003//reproduction;GO:0034641//cellular nitrogen compound metabolic process;GO:0010468//regulation of gene expression;GO:0009987//cellular process;GO:0022607//cellular component assembly;GO:0009416//response to light stimulus;GO:0031047//gene silencing b…
MH10g0377300	chrChr10	-	19988970	19989190	19988970	19989153	19989570	19989612	0;1	5;16	2;0	13;29	0.872803	1	0.0;0.048	0.11;0.0	-0.031	TFCD	PREDICTED: tubulin-folding cofactor D [Oryza sativa Japonica Group]	-	-	-	-	GO:0005737//cytoplasm;GO:0044464//cell part;GO:0005622//intracellular;GO:0044444//cytoplasmic part;GO:0030054//cell junction;GO:0005911//cell-cell junction;GO:0044424//intracellular part;GO:0005623//cell	GO:0008092//cytoskeletal protein binding;GO:0005515//protein binding;GO:0005488//binding	GO:0044707//single-multicellular organism process;GO:0071407//cellular response to organic cyclic compound;GO:0031050//dsRNA fragmentation;GO:0000003//reproduction;GO:0034641//cellular nitrogen compound metabolic process;GO:0010468//regulation of gene expression;GO:0009987//cellular process;GO:0022607//cellular component assembly;GO:0009416//response to light stimulus;GO:0031047//gene silencing b…
MH10g0255200	chrChr10	-	13839774	13839907	13839774	13839904	13840116	13840398	11;12	61;53	23;11	62;84	0.68567	1	0.15;0.182	0.267;0.114	-0.025	eif2b2	PREDICTED: translation initiation factor eIF-2B subunit beta isoform X2 [Oryza sativa Japonica Group]	Genetic Information Processing	Translation	ko03013//RNA transport	K03754	-	-	-
MH10g0285600	chrChr10	+	15304092	15305633	15305216	15305633	15303801	15304016	0;0	108;109	2;0	114;113	1	1	0.0;0.0	0.002;0.0	-0.001	OsI_032456	PREDICTED: GDP-mannose 3,5-epimerase 1 [Oryza sativa Japonica Group]	Metabolism	Carbohydrate metabolism	ko00520//Amino sugar and nucleotide sugar metabolism;ko00053//Ascorbate and aldarate metabolism	K10046	GO:0043234//protein complex;GO:0032991//macromolecular complex	GO:0003824//catalytic activity;GO:0016857//racemase and epimerase activity, acting on carbohydrates and derivatives;GO:0016854//racemase and epimerase activity;GO:0005488//binding;GO:0048037//cofactor binding;GO:0016853//isomerase activity	GO:0043436//oxoacid metabolic process;GO:0006355//regulation of transcription, DNA-templated;GO:1903506//regulation of nucleic acid-templated transcription;GO:0019752//carboxylic acid metabolic process;GO:0051171//regulation of nitrogen compound metabolic process;GO:0044238//primary metabolic process;GO:0080090//regulation of primary metabolic process;GO:0065007//biological regulation;GO:0044281/…
XLOC_035204	chrChr07	-	1912085	1913421	1912085	1912423	1913533	1913712	45;44	12;8	41;77	13;17	0.729817	1	0.328;0.417	0.291;0.37	0.042	-	BAC45042.1 hypothetical protein [Oryza sativa Japonica Group]	-	-	-	-	-	-	-
MH01g0634000	chrChr01	+	32126590	32127231	32127072	32127231	32123722	32125126	8;7	21;22	8;15	13;13	0.0289734	0.325023	0.083;0.07	0.127;0.214	-0.094	At1g55890	PREDICTED: pentatricopeptide repeat-containing protein At1g55890, mitochondrial [Oryza sativa Japonica Group]	-	-	-	-	-	-	-
MH12g0417900	chrChr12	+	22741692	22744607	22743939	22744607	22741238	22741593	42;20	120;208	27;15	113;175	0.584583	1	0.021;0.006	0.015;0.005	0.004	ASK9	PREDICTED: SKP1-like protein 9 [Oryza sativa Japonica Group]	Genetic Information Processing	Folding, sorting and degradation	ko04141//Protein processing in endoplasmic reticulum;ko04120//Ubiquitin mediated proteolysis	K03094	-	-	-
MH03g0077500	chrChr03	-	3552816	3552979	3552816	3552938	3553050	3553118	22;23	0;1	31;20	1;3	0.0583531	0.445308	1.0;0.947	0.96;0.839	0.074	-	PREDICTED: uncharacterized protein LOC4331786 isoform X2 [Oryza sativa Japonica Group]	-	-	-	-	-	-	-
MH05g0257700	chrChr05	-	12273962	12275051	12273962	12274025	12275151	12275209	318;293	0;0	275;333	2;3	0.0416679	0.389697	1.0;1.0	0.946;0.934	0.06	-	PREDICTED: uncharacterized protein LOC9270759 isoform X1 [Oryza sativa Japonica Group]	-	-	-	-	-	-	-
MH10g0230500	chrChr10	-	12203695	12203855	12203695	12203832	12203929	12204033	4;7	47;49	4;8	30;42	0.423544	1	0.069;0.11	0.104;0.142	-0.034	NPF8.3	PREDICTED: protein NRT1/ PTR FAMILY 8.3 [Oryza sativa Japonica Group]	-	-	-	-	-	-	-
MH10g0230500	chrChr10	-	12203695	12204033	12203695	12203855	12204709	12204924	51;40	36;36	35;28	22;11	0.160542	0.70633	0.392;0.336	0.42;0.537	-0.115	NPF8.3	PREDICTED: protein NRT1/ PTR FAMILY 8.3 [Oryza sativa Japonica Group]	-	-	-	-	-	-	-
MH01g0803800	chrChr01	-	40391292	40394432	40391292	40394037	40394604	40394694	33;20	2;0	44;24	0;0	0.743902	1	0.819;1.0	1.0;1.0	-0.091	-	PREDICTED: uncharacterized protein LOC4324546 isoform X2 [Oryza sativa Japonica Group]	-	-	-	-	-	-	-
MH01g0803800	chrChr01	-	40391292	40394499	40391292	40394037	40394604	40394694	42;31	2;0	43;36	0;0	0.699036	1	0.837;1.0	1.0;1.0	-0.082	-	PREDICTED: uncharacterized protein LOC4324546 isoform X2 [Oryza sativa Japonica Group]	-	-	-	-	-	-	-
MH01g0803800	chrChr01	-	40391292	40394499	40391292	40394432	40394604	40394694	24;39	9;13	18;25	17;5	0.599044	1	0.648;0.674	0.422;0.775	0.063	-	PREDICTED: uncharacterized protein LOC4324546 isoform X2 [Oryza sativa Japonica Group]	-	-	-	-	-	-	-
MH01g0669000	chrChr01	-	33599173	33600274	33599173	33599260	33600383	33600430	110;84	4;8	77;73	11;12	0.0290806	0.325023	0.779;0.574	0.473;0.438	0.221	FAX3	PREDICTED: protein FATTY ACID EXPORT 3, chloroplastic [Oryza sativa Japonica Group]	-	-	-	-	-	-	-
MH03g0164500	chrChr03	+	8789958	8791514	8790641	8791514	8786403	8787592	539;640	1;3	575;715	1;0	0.553318	1	0.99;0.974	0.99;1.0	-0.013	-	Beta-1,3-glucosyltransferase [Anthurium amnicola]	-	-	-	-	-	-	-
MH12g0250900	chrChr12	+	13128622	13129244	13129025	13129244	13127674	13127959	0;3	309;289	2;4	290;251	1	1	0.0;0.003	0.002;0.004	-0.002	At3g62120	PREDICTED: proline--tRNA ligase, cytoplasmic [Oryza sativa Japonica Group]	Genetic Information Processing	Translation	ko00970//Aminoacyl-tRNA biosynthesis	K01881	GO:0005623//cell;GO:0044424//intracellular part;GO:0005622//intracellular;GO:0044464//cell part	GO:0032549//ribonucleoside binding;GO:0016874//ligase activity;GO:0097159//organic cyclic compound binding;GO:0005488//binding;GO:0001883//purine nucleoside binding;GO:0003824//catalytic activity;GO:1901363//heterocyclic compound binding;GO:0032550//purine ribonucleoside binding;GO:0036094//small molecule binding;GO:0016876//ligase activity, forming aminoacyl-tRNA and related compounds;GO:0001882…	GO:0010467//gene expression;GO:0043039//tRNA aminoacylation;GO:0006139//nucleobase-containing compound metabolic process;GO:0006518//peptide metabolic process;GO:0006412//translation;GO:0009987//cellular process;GO:0043603//cellular amide metabolic process;GO:0034645//cellular macromolecule biosynthetic process;GO:0043604//amide biosynthetic process;GO:1901360//organic cyclic compound metabolic p…
MH02g0245800	chrChr02	+	12846710	12847492	12847067	12847492	12840710	12840791	10;6	155;149	6;14	209;221	0.819326	1	0.019;0.012	0.008;0.018	0.003	pKIWI502	PREDICTED: fruit protein pKIWI502 [Oryza sativa Japonica Group]	-	-	-	-	-	-	GO:0008152//metabolic process;GO:0044699//single-organism process;GO:0044710//single-organism metabolic process
MH02g0038900	chrChr02	-	1669022	1669795	1669022	1669157	1670342	1670424	161;201	68;65	155;246	47;60	0.0766203	0.499286	0.31;0.369	0.384;0.437	-0.071	CYCT1-1	PREDICTED: cyclin-T1-1 [Oryza sativa Japonica Group]	-	-	-	-	-	-	-
MH04g0403500	chrChr04	-	18516434	18517148	18516434	18517118	18517258	18517399	9;3	0;0	4;2	1;0	1	1	1.0;1.0	0.769;1.0	0.115	At1g13570	H0321H01.9 [Oryza sativa Indica Group]	-	-	-	-	-	-	-
MH06g0640800	chrChr06	+	25639726	25640070	25639729	25640070	25637888	25638294	64;113	48;69	133;135	68;78	0.287026	0.914452	0.567;0.616	0.657;0.629	-0.052	dph3	PREDICTED: diphthamide biosynthesis protein 3 [Oryza sativa Japonica Group]	-	-	-	-	-	-	-
MH10g0447900	chrChr10	-	23533808	23533976	23533808	23533855	23535819	23535961	2;0	51;58	4;5	45;70	0.0227012	0.284853	0.021;0.0	0.047;0.038	-0.032	ELD1	PREDICTED: glycosyltransferase-like KOBITO 1 [Oryza brachyantha]	-	-	-	-	GO:0005622//intracellular;GO:0043231//intracellular membrane-bounded organelle;GO:0005623//cell;GO:0043226//organelle;GO:0043227//membrane-bounded organelle;GO:0043229//intracellular organelle;GO:0044464//cell part;GO:0044424//intracellular part	-	GO:0071704//organic substance metabolic process;GO:0016043//cellular component organization;GO:0071840//cellular component organization or biogenesis;GO:0008610//lipid biosynthetic process;GO:0009987//cellular process;GO:0044281//small molecule metabolic process;GO:0042221//response to chemical;GO:1901360//organic cyclic compound metabolic process;GO:1901362//organic cyclic compound biosynthetic …
MH01g0049300	chrChr01	-	1685566	1685890	1685566	1685857	1686032	1686353	1;1	13;16	4;4	17;9	0.0141551	0.22471	0.059;0.049	0.162;0.267	-0.161	At5g16150	PREDICTED: plastidic glucose transporter 4 isoform X1 [Oryza sativa Japonica Group]	-	-	-	-	GO:0044435//plastid part;GO:0044424//intracellular part;GO:0031975//envelope;GO:0005737//cytoplasm;GO:0044446//intracellular organelle part;GO:0044425//membrane part;GO:0031090//organelle membrane;GO:0043231//intracellular membrane-bounded organelle;GO:0044444//cytoplasmic part;GO:0043226//organelle;GO:0031967//organelle envelope;GO:0009526//plastid envelope;GO:0044464//cell part;GO:0009528//plas…	GO:0005215//transporter activity;GO:0022857//transmembrane transporter activity	GO:0006810//transport;GO:0009987//cellular process;GO:0044699//single-organism process;GO:0051234//establishment of localization;GO:0051179//localization;GO:0044763//single-organism cellular process;GO:1902578//single-organism localization;GO:0044765//single-organism transport
MH02g0334700	chrChr02	+	17380965	17381342	17381285	17381342	17373593	17373776	128;114	0;2	95;123	3;0	0.652364	1	1.0;0.948	0.91;1.0	0.019	At4g13800	PREDICTED: probable magnesium transporter NIPA2 isoform X1 [Oryza sativa Japonica Group]	-	-	-	-	GO:0031224//intrinsic component of membrane;GO:0016020//membrane;GO:0044425//membrane part	-	GO:0051234//establishment of localization;GO:0044699//single-organism process;GO:0044765//single-organism transport;GO:1902578//single-organism localization;GO:0006812//cation transport;GO:0030001//metal ion transport;GO:0072511//divalent inorganic cation transport;GO:0051179//localization;GO:0006810//transport;GO:0070838//divalent metal ion transport;GO:0006811//ion transport
MH07g0485300	chrChr07	+	24461974	24462841	24462643	24462841	24461289	24461383	0;0	0;2	0;2	1;0	1	1	NA;0.0	0.0;1.0	-0.5	-	PREDICTED: uncharacterized protein LOC4343921 isoform X1 [Oryza sativa Japonica Group]	-	-	-	-	-	-	-
MH07g0485300	chrChr07	+	24463510	24464670	24463846	24464670	24462937	24463160	0;0	1;0	0;4	0;1	1	1	0.0;NA	NA;0.551	-0.551	-	PREDICTED: uncharacterized protein LOC4343921 isoform X1 [Oryza sativa Japonica Group]	-	-	-	-	-	-	-
MH07g0485300	chrChr07	+	24463545	24464670	24463846	24464670	24462937	24463160	0;4	1;0	1;7	0;1	1	1	0.0;1.0	1.0;0.699	-0.349	-	PREDICTED: uncharacterized protein LOC4343921 isoform X1 [Oryza sativa Japonica Group]	-	-	-	-	-	-	-
MH01g0488600	chrChr01	+	24360241	24360453	24360336	24360453	24359327	24359516	681;701	71;87	615;663	64;93	0.663982	1	0.854;0.831	0.854;0.813	0.009	ctdspl2	PREDICTED: CTD small phosphatase-like protein 2 isoform X2 [Oryza sativa Japonica Group]	-	-	-	-	-	GO:0042578//phosphoric ester hydrolase activity;GO:0016787//hydrolase activity;GO:0003824//catalytic activity;GO:0016788//hydrolase activity, acting on ester bonds	-
MH01g0488600	chrChr01	+	24360241	24360453	24360344	24360453	24359327	24359516	702;725	46;30	627;683	28;19	0.0580177	0.445308	0.9;0.935	0.93;0.955	-0.025	ctdspl2	PREDICTED: CTD small phosphatase-like protein 2 isoform X2 [Oryza sativa Japonica Group]	-	-	-	-	-	GO:0042578//phosphoric ester hydrolase activity;GO:0016787//hydrolase activity;GO:0003824//catalytic activity;GO:0016788//hydrolase activity, acting on ester bonds	-
MH01g0488600	chrChr01	+	24360336	24360453	24360344	24360453	24359327	24359516	92;111	46;30	76;113	28;19	0.16278	0.708894	0.655;0.778	0.72;0.849	-0.068	ctdspl2	PREDICTED: CTD small phosphatase-like protein 2 isoform X2 [Oryza sativa Japonica Group]	-	-	-	-	-	GO:0042578//phosphoric ester hydrolase activity;GO:0016787//hydrolase activity;GO:0003824//catalytic activity;GO:0016788//hydrolase activity, acting on ester bonds	-
MH01g0488600	chrChr01	+	24361298	24361429	24361360	24361429	24360241	24360453	756;815	6;10	688;742	13;19	0.010108	0.193699	0.989;0.983	0.974;0.965	0.016	ctdspl2	PREDICTED: CTD small phosphatase-like protein 2 isoform X2 [Oryza sativa Japonica Group]	-	-	-	-	-	GO:0042578//phosphoric ester hydrolase activity;GO:0016787//hydrolase activity;GO:0003824//catalytic activity;GO:0016788//hydrolase activity, acting on ester bonds	-
MH01g0488600	chrChr01	+	24364186	24364790	24364195	24364790	24363569	24363907	410;455	7;6	349;402	7;2	0.55472	1	0.982;0.986	0.979;0.995	-0.003	ctdspl2	PREDICTED: CTD small phosphatase-like protein 2 isoform X2 [Oryza sativa Japonica Group]	-	-	-	-	-	GO:0042578//phosphoric ester hydrolase activity;GO:0016787//hydrolase activity;GO:0003824//catalytic activity;GO:0016788//hydrolase activity, acting on ester bonds	-
MH06g0040100	chrChr06	-	1162666	1163185	1162666	1163182	1163319	1163412	13;18	0;1	9;13	4;0	0.0781017	0.505196	1.0;0.946	0.688;1.0	0.129	LSMT-L	PREDICTED: histone-lysine N-methyltransferase setd3 isoform X2 [Oryza sativa Japonica Group]	-	-	-	-	-	-	-
MH06g0040100	chrChr06	-	1164227	1164473	1164227	1164302	1164594	1164666	7;2	3;1	3;3	0;1	0.00369392	0.105013	0.521;0.482	1.0;0.583	-0.29	LSMT-L	PREDICTED: histone-lysine N-methyltransferase setd3 isoform X2 [Oryza sativa Japonica Group]	-	-	-	-	-	-	-
XLOC_053858	chrChr12	+	13510149	13510501	13510152	13510501	13510010	13510051	0;2	1;0	5;0	5;1	0.847386	1	0.0;1.0	0.495;0.0	0.253	-	-	-	-	-	-	-	-	-
MH04g0517700	chrChr04	+	22960976	22962173	22962074	22962173	22959882	22959983	729;959	1;2	767;850	0;0	1	1	0.989;0.983	1.0;1.0	-0.014	GRXC6	PREDICTED: glutaredoxin-C6 [Oryza sativa Japonica Group]	-	-	-	-	-	GO:0016667//oxidoreductase activity, acting on a sulfur group of donors;GO:0015036//disulfide oxidoreductase activity;GO:0016491//oxidoreductase activity;GO:0003824//catalytic activity	GO:0065008//regulation of biological quality;GO:0044710//single-organism metabolic process;GO:0044763//single-organism cellular process;GO:0044699//single-organism process;GO:0042592//homeostatic process;GO:0019725//cellular homeostasis;GO:0008152//metabolic process;GO:0009987//cellular process;GO:0065007//biological regulation
MH01g0302500	chrChr01	-	14526951	14527902	14526951	14527697	14528066	14528234	3;0	273;263	0;2	307;353	1	1	0.005;0.0	0.0;0.002	0.002	CUL1	PREDICTED: cullin-1 [Oryza sativa Japonica Group]	Genetic Information Processing	Folding, sorting and degradation	ko04141//Protein processing in endoplasmic reticulum;ko04120//Ubiquitin mediated proteolysis	K03347	-	-	-
MH01g0302500	chrChr01	-	14529128	14529347	14529128	14529271	14529420	14529564	373;296	1;3	299;393	1;3	1	1	0.996;0.985	0.995;0.989	-0.002	CUL1	PREDICTED: cullin-1 [Oryza sativa Japonica Group]	Genetic Information Processing	Folding, sorting and degradation	ko04141//Protein processing in endoplasmic reticulum;ko04120//Ubiquitin mediated proteolysis	K03347	-	-	-
MH05g0566800	chrChr05	-	28725556	28725813	28725556	28725685	28725935	28726096	1;5	5;10	4;5	15;9	0.886562	1	0.097;0.212	0.125;0.23	-0.023	At4g26100	PREDICTED: casein kinase I isoform delta-like isoform X1 [Oryza sativa Japonica Group]	-	-	-	-	-	-	-
MH12g0085100	chrChr12	-	3326290	3327911	3326290	3327400	3328002	3328108	225;190	0;0	197;183	1;0	1	1	1.0;1.0	0.978;1.0	0.011	creC	PREDICTED: dystrophia myotonica WD repeat-containing protein isoform X2 [Oryza sativa Japonica Group]	-	-	-	-	-	-	-
MH05g0570500	chrChr05	-	28915915	28916372	28915915	28916352	28916481	28916760	13;9	78;78	4;10	89;66	0.208523	0.805148	0.128;0.092	0.038;0.118	0.032	H1	PREDICTED: origin recognition complex subunit 4 [Oryza sativa Japonica Group]	-	-	-	-	-	-	-
MH03g0106900	chrChr03	-	5273070	5273760	5273070	5273565	5273849	5273927	3;3	6;24	5;4	29;14	0.797311	1	0.178;0.051	0.069;0.11	0.025	ERV1	PREDICTED: FAD-linked sulfhydryl oxidase ERV1 isoform X3 [Oryza sativa Japonica Group]	-	-	-	-	-	GO:0016667//oxidoreductase activity, acting on a sulfur group of donors;GO:0005515//protein binding;GO:0003824//catalytic activity;GO:1901363//heterocyclic compound binding;GO:0016491//oxidoreductase activity;GO:0005488//binding;GO:0016670//oxidoreductase activity, acting on a sulfur group of donors, oxygen as acceptor;GO:0036094//small molecule binding;GO:0097159//organic cyclic compound binding…	GO:0044710//single-organism metabolic process;GO:0044699//single-organism process;GO:0008152//metabolic process
MH03g0656400	chrChr03	-	31601891	31602045	31601891	31602028	31602131	31602214	212;231	5;3	198;197	0;5	0.44767	1	0.974;0.986	1.0;0.973	-0.006	NAR1	PREDICTED: protein NAR1 [Oryza sativa Japonica Group]	-	-	-	-	-	-	-
MH02g0100400	chrChr02	-	5419614	5420633	5419614	5420386	5420984	5421092	34;19	5;3	16;21	2;3	0.793481	1	0.719;0.704	0.751;0.725	-0.026	-	PREDICTED: uncharacterized protein LOC4328625 [Oryza sativa Japonica Group]	-	-	-	-	-	-	-
MH03g0133300	chrChr03	+	6949536	6951189	6950148	6951189	6947671	6948333	29;13	25;18	35;50	20;23	0.0147277	0.228147	0.185;0.124	0.255;0.299	-0.123	SPBC21H7.06c	PREDICTED: protein OPI10 homolog [Oryza sativa Japonica Group]	-	-	-	-	-	-	-
MH10g0389100	chrChr10	+	20736625	20737741	20736654	20737741	20735991	20736145	43;44	0;0	46;39	0;1	1	1	1.0;1.0	1.0;0.97	0.015	CCB2	PREDICTED: protein COFACTOR ASSEMBLY OF COMPLEX C SUBUNIT B CCB2, chloroplastic [Oryza sativa Japonica Group]	-	-	-	-	-	-	GO:0065003//macromolecular complex assembly;GO:0043623//cellular protein complex assembly;GO:0009987//cellular process;GO:0017004//cytochrome complex assembly;GO:0044085//cellular component biogenesis;GO:0071840//cellular component organization or biogenesis;GO:0006461//protein complex assembly;GO:0016043//cellular component organization;GO:0043933//macromolecular complex subunit organization;GO:…
MH03g0746700	chrChr03	-	35813533	35813576	35813533	35813573	35813781	35813841	1;4	32;33	3;0	20;23	0.539969	1	0.03;0.106	0.128;0.0	0.004	-	PREDICTED: uncharacterized protein LOC4334713 isoform X2 [Oryza sativa Japonica Group]	-	-	-	-	-	-	-
MH07g0220800	chrChr07	+	9901065	9901862	9901716	9901862	9896088	9897152	288;342	0;0	173;243	4;0	0.246479	0.866437	1.0;1.0	0.89;1.0	0.055	4CLL7	PREDICTED: 4-coumarate--CoA ligase-like 7 [Oryza sativa Japonica Group]	-	-	-	-	-	-	-
MH07g0220800	chrChr07	+	9901953	9903166	9902252	9903166	9901065	9901862	450;451	0;3	276;359	1;1	1	1	1.0;0.98	0.989;0.992	0	4CLL7	PREDICTED: 4-coumarate--CoA ligase-like 7 [Oryza sativa Japonica Group]	-	-	-	-	-	-	-
MH07g0220800	chrChr07	+	9902252	9903166	9902272	9903166	9901953	9902021	187;170	1;1	137;163	0;1	1	1	0.994;0.993	1.0;0.993	-0.003	4CLL7	PREDICTED: 4-coumarate--CoA ligase-like 7 [Oryza sativa Japonica Group]	-	-	-	-	-	-	-
MH01g0449000	chrChr01	-	22022153	22022245	22022153	22022202	22022360	22022486	23;11	90;117	12;28	95;136	0.873312	1	0.165;0.068	0.089;0.138	0.003	rpsA	PREDICTED: 30S ribosomal protein S1 homolog A [Oryza sativa Japonica Group]	Genetic Information Processing	Translation	ko03010//Ribosome	K02945	-	-	-
MH01g0449000	chrChr01	-	22022153	22022486	22022153	22022202	22022641	22022739	141;166	0;0	157;187	0;4	0.648214	1	1.0;1.0	1.0;0.941	0.03	rpsA	PREDICTED: 30S ribosomal protein S1 homolog A [Oryza sativa Japonica Group]	Genetic Information Processing	Translation	ko03010//Ribosome	K02945	-	-	-
MH09g0011400	chrChr09	-	79415	80949	79415	80015	82140	82258	54;50	68;43	49;35	38;45	0.787868	1	0.098;0.138	0.151;0.097	-0.006	MBD4L	Os09g0101100 [Oryza sativa Japonica Group]	Genetic Information Processing	Replication and repair	ko03410//Base excision repair	K10801	-	-	GO:0006807//nitrogen compound metabolic process;GO:0090304//nucleic acid metabolic process;GO:0034641//cellular nitrogen compound metabolic process;GO:0006139//nucleobase-containing compound metabolic process;GO:0044699//single-organism process;GO:0006305//DNA alkylation;GO:0050896//response to stimulus;GO:0006725//cellular aromatic compound metabolic process;GO:0051716//cellular response to stim…
MH09g0011400	chrChr09	-	82140	82258	82140	82219	82357	82554	94;88	5;1	61;62	0;0	0.0664997	0.472623	0.937;0.986	1.0;1.0	-0.038	MBD4L	Os09g0101100 [Oryza sativa Japonica Group]	Genetic Information Processing	Replication and repair	ko03410//Base excision repair	K10801	-	-	GO:0006807//nitrogen compound metabolic process;GO:0090304//nucleic acid metabolic process;GO:0034641//cellular nitrogen compound metabolic process;GO:0006139//nucleobase-containing compound metabolic process;GO:0044699//single-organism process;GO:0006305//DNA alkylation;GO:0050896//response to stimulus;GO:0006725//cellular aromatic compound metabolic process;GO:0051716//cellular response to stim…
MH09g0156400	chrChr09	+	5951404	5951509	5951428	5951509	5951090	5951279	5;5	30;29	3;6	18;20	0.585438	1	0.126;0.129	0.126;0.205	-0.038	TGA21	PREDICTED: transcription factor TGA2 isoform X1 [Oryza sativa Japonica Group]	Environmental Information Processing	Signal transduction	ko04075//Plant hormone signal transduction	K14431	-	-	-
MH01g0290500	chrChr01	-	13835279	13836169	13835279	13835850	13837409	13837510	131;147	0;1	154;163	1;0	1	1	1.0;0.979	0.98;1.0	0	LPA1	PREDICTED: protein LOW PSII ACCUMULATION 1, chloroplastic [Oryza sativa Japonica Group]	-	-	-	-	-	-	-
MH06g0015300	chrChr06	+	303320	304239	303323	304239	303083	303236	7;5	28;34	9;3	56;45	0.309994	0.940605	0.197;0.126	0.136;0.061	0.063	yjcL	PREDICTED: uncharacterized membrane protein YjcL isoform X2 [Oryza sativa Japonica Group]	-	-	-	-	-	-	-
MH07g0412300	chrChr07	+	20660589	20660754	20660610	20660754	20660075	20660477	114;130	2;1	146;120	1;4	0.569231	1	0.98;0.991	0.992;0.963	0.008	BMY1	Os07g0543100 [Oryza sativa Japonica Group]	-	-	-	-	-	GO:0003824//catalytic activity;GO:0016160//amylase activity;GO:0016787//hydrolase activity;GO:0004553//hydrolase activity, hydrolyzing O-glycosyl compounds;GO:0016798//hydrolase activity, acting on glycosyl bonds	GO:0008152//metabolic process;GO:0044238//primary metabolic process
MH10g0365100	chrChr10	-	19251542	19252014	19251542	19251634	19252091	19252293	226;222	0;0	236;266	0;1	1	1	1.0;1.0	1.0;0.987	0.006	-	PREDICTED: uncharacterized protein LOC4348991 isoform X1 [Oryza sativa Japonica Group]	-	-	-	-	-	-	-
MH03g0612000	chrChr03	-	29432364	29432776	29432364	29432510	29432858	29433031	21;25	54;43	11;14	22;38	0.608939	1	0.123;0.173	0.152;0.117	0.013	At4g39670	PREDICTED: ACD11 homolog protein [Oryza sativa Japonica Group]	-	-	-	-	-	GO:0008289//lipid binding;GO:0005215//transporter activity;GO:0005488//binding;GO:0022892//substrate-specific transporter activity;GO:0005319//lipid transporter activity	GO:0044699//single-organism process;GO:0071702//organic substance transport;GO:0006810//transport;GO:0006869//lipid transport;GO:0010876//lipid localization;GO:0044765//single-organism transport;GO:0033036//macromolecule localization;GO:0051234//establishment of localization;GO:1902578//single-organism localization;GO:0051179//localization
MH06g0617800	chrChr06	-	24814128	24814730	24814128	24814191	24814869	24814950	3;6	32;54	5;11	47;67	0.41601	1	0.02;0.023	0.023;0.034	-0.007	-	PREDICTED: translation initiation factor IF-2 [Oryza sativa Japonica Group]	-	-	-	-	-	-	-
MH12g0426700	chrChr12	-	23370971	23371521	23370971	23371490	23371623	23372014	6;4	1;0	4;3	0;0	1	1	0.832;1.0	1.0;1.0	-0.084	TSO1	PREDICTED: protein tesmin/TSO1-like CXC 2 isoform X1 [Oryza sativa Japonica Group]	-	-	-	-	-	-	-
MH12g0426700	chrChr12	-	23370971	23371547	23370971	23371490	23371623	23372014	1;0	1;0	1;2	0;0	1	1	0.42;NA	1.0;1.0	-0.58	TSO1	PREDICTED: protein tesmin/TSO1-like CXC 2 isoform X1 [Oryza sativa Japonica Group]	-	-	-	-	-	-	-
MH01g0079800	chrChr01	-	3289677	3290546	3289677	3290304	3291286	3291400	302;300	1;0	343;386	0;0	1	1	0.991;1.0	1.0;1.0	-0.004	Os01g0168200	PREDICTED: thioredoxin H4-1 [Oryza sativa Japonica Group]	-	-	-	-	-	GO:0003824//catalytic activity;GO:0016491//oxidoreductase activity;GO:0016667//oxidoreductase activity, acting on a sulfur group of donors;GO:0015036//disulfide oxidoreductase activity	GO:0008152//metabolic process;GO:0042592//homeostatic process;GO:0044763//single-organism cellular process;GO:0065007//biological regulation;GO:0065008//regulation of biological quality;GO:0019725//cellular homeostasis;GO:0044699//single-organism process;GO:0044710//single-organism metabolic process;GO:0009987//cellular process
MH06g0059600	chrChr06	+	2273399	2274006	2273510	2274006	2273114	2273307	325;301	0;1	292;332	0;0	1	1	1.0;0.994	1.0;1.0	-0.003	NAP1;1	PREDICTED: nucleosome assembly protein 1;1 isoform X2 [Oryza sativa Japonica Group]	-	-	-	-	GO:0043227//membrane-bounded organelle;GO:0005623//cell;GO:0043226//organelle;GO:0043231//intracellular membrane-bounded organelle;GO:0044464//cell part;GO:0005622//intracellular;GO:0044424//intracellular part;GO:0043229//intracellular organelle	-	GO:0071824//protein-DNA complex subunit organization;GO:0006325//chromatin organization;GO:0006996//organelle organization;GO:0043933//macromolecular complex subunit organization;GO:0034728//nucleosome organization;GO:0009987//cellular process;GO:0051276//chromosome organization;GO:0071822//protein complex subunit organization;GO:0016043//cellular component organization;GO:0071840//cellular compo…
MH06g0059600	chrChr06	+	2273495	2274006	2273510	2274006	2273399	2273417	3;12	296;295	7;13	290;312	0.439116	1	0.009;0.036	0.021;0.036	-0.006	NAP1;1	PREDICTED: nucleosome assembly protein 1;1 isoform X2 [Oryza sativa Japonica Group]	-	-	-	-	GO:0043227//membrane-bounded organelle;GO:0005623//cell;GO:0043226//organelle;GO:0043231//intracellular membrane-bounded organelle;GO:0044464//cell part;GO:0005622//intracellular;GO:0044424//intracellular part;GO:0043229//intracellular organelle	-	GO:0071824//protein-DNA complex subunit organization;GO:0006325//chromatin organization;GO:0006996//organelle organization;GO:0043933//macromolecular complex subunit organization;GO:0034728//nucleosome organization;GO:0009987//cellular process;GO:0051276//chromosome organization;GO:0071822//protein complex subunit organization;GO:0016043//cellular component organization;GO:0071840//cellular compo…
MH06g0059600	chrChr06	+	2273495	2274006	2273522	2274006	2273399	2273417	4;20	8;16	16;16	10;17	0.577437	1	0.297;0.514	0.575;0.443	-0.104	NAP1;1	PREDICTED: nucleosome assembly protein 1;1 isoform X2 [Oryza sativa Japonica Group]	-	-	-	-	GO:0043227//membrane-bounded organelle;GO:0005623//cell;GO:0043226//organelle;GO:0043231//intracellular membrane-bounded organelle;GO:0044464//cell part;GO:0005622//intracellular;GO:0044424//intracellular part;GO:0043229//intracellular organelle	-	GO:0071824//protein-DNA complex subunit organization;GO:0006325//chromatin organization;GO:0006996//organelle organization;GO:0043933//macromolecular complex subunit organization;GO:0034728//nucleosome organization;GO:0009987//cellular process;GO:0051276//chromosome organization;GO:0071822//protein complex subunit organization;GO:0016043//cellular component organization;GO:0071840//cellular compo…
MH06g0059600	chrChr06	+	2273510	2274006	2273522	2274006	2273399	2273417	297;303	8;16	299;315	10;17	0.748628	1	0.972;0.946	0.965;0.945	0.004	NAP1;1	PREDICTED: nucleosome assembly protein 1;1 isoform X2 [Oryza sativa Japonica Group]	-	-	-	-	GO:0043227//membrane-bounded organelle;GO:0005623//cell;GO:0043226//organelle;GO:0043231//intracellular membrane-bounded organelle;GO:0044464//cell part;GO:0005622//intracellular;GO:0044424//intracellular part;GO:0043229//intracellular organelle	-	GO:0071824//protein-DNA complex subunit organization;GO:0006325//chromatin organization;GO:0006996//organelle organization;GO:0043933//macromolecular complex subunit organization;GO:0034728//nucleosome organization;GO:0009987//cellular process;GO:0051276//chromosome organization;GO:0071822//protein complex subunit organization;GO:0016043//cellular component organization;GO:0071840//cellular compo…
MH03g0684500	chrChr03	-	32815929	32816680	32815929	32816300	32816800	32816925	6;1	0;1	2;2	2;2	0.00941735	0.190334	1.0;0.22	0.22;0.22	0.39	Nt5c2	PREDICTED: 5'-nucleotidase domain-containing protein 4 [Oryza sativa Japonica Group]	-	-	-	-	-	-	-
MH03g0011000	chrChr03	+	82303	83021	82344	83021	81916	82225	4;0	0;2	0;0	1;0	1	1	1.0;0.0	0.0;NA	0.5	-	-	-	-	-	-	-	-	-
MH03g0642100	chrChr03	-	30851111	30851367	30851111	30851198	30853514	30853723	7;9	82;92	17;13	72;93	0.0340182	0.357744	0.038;0.044	0.1;0.061	-0.04	GATA28	PREDICTED: GATA transcription factor 19 isoform X2 [Oryza sativa Japonica Group]	-	-	-	-	-	GO:0003676//nucleic acid binding;GO:1901363//heterocyclic compound binding;GO:0043167//ion binding;GO:0046914//transition metal ion binding;GO:0003677//DNA binding;GO:0005488//binding;GO:0097159//organic cyclic compound binding;GO:0046872//metal ion binding;GO:0001071//nucleic acid binding transcription factor activity;GO:0043169//cation binding	GO:0019222//regulation of metabolic process;GO:0050789//regulation of biological process;GO:0060255//regulation of macromolecule metabolic process;GO:0065007//biological regulation;GO:0010468//regulation of gene expression
MH05g0414700	chrChr05	+	21533987	21534179	21534071	21534179	21531365	21531606	2;1	0;1	1;1	0;0	1	1	1.0;0.39	1.0;1.0	-0.305	TGA21	Os05g0443900, partial [Oryza sativa Japonica Group]	Environmental Information Processing	Signal transduction	ko04075//Plant hormone signal transduction;ko04075//Plant hormone signal transduction	K14431	-	GO:0005488//binding;GO:0097159//organic cyclic compound binding;GO:1901363//heterocyclic compound binding;GO:0003676//nucleic acid binding;GO:0003677//DNA binding	GO:0060255//regulation of macromolecule metabolic process;GO:0009987//cellular process;GO:0010468//regulation of gene expression;GO:0044249//cellular biosynthetic process;GO:0044260//cellular macromolecule metabolic process;GO:0008152//metabolic process;GO:0050789//regulation of biological process;GO:0009058//biosynthetic process;GO:0071704//organic substance metabolic process;GO:0019222//regulat…
MH05g0414700	chrChr05	+	21534484	21536177	21536058	21536177	21531385	21534179	20;14	2;6	18;21	3;2	0.382873	1	0.464;0.168	0.342;0.476	-0.093	TGA21	Os05g0443900, partial [Oryza sativa Japonica Group]	Environmental Information Processing	Signal transduction	ko04075//Plant hormone signal transduction;ko04075//Plant hormone signal transduction	K14431	-	GO:0005488//binding;GO:0097159//organic cyclic compound binding;GO:1901363//heterocyclic compound binding;GO:0003676//nucleic acid binding;GO:0003677//DNA binding	GO:0060255//regulation of macromolecule metabolic process;GO:0009987//cellular process;GO:0010468//regulation of gene expression;GO:0044249//cellular biosynthetic process;GO:0044260//cellular macromolecule metabolic process;GO:0008152//metabolic process;GO:0050789//regulation of biological process;GO:0009058//biosynthetic process;GO:0071704//organic substance metabolic process;GO:0019222//regulat…
MH05g0414700	chrChr05	+	21534780	21536177	21536058	21536177	21531385	21534693	10;12	1;0	16;21	0;0	1	1	0.511;1.0	1.0;1.0	-0.244	TGA21	Os05g0443900, partial [Oryza sativa Japonica Group]	Environmental Information Processing	Signal transduction	ko04075//Plant hormone signal transduction;ko04075//Plant hormone signal transduction	K14431	-	GO:0005488//binding;GO:0097159//organic cyclic compound binding;GO:1901363//heterocyclic compound binding;GO:0003676//nucleic acid binding;GO:0003677//DNA binding	GO:0060255//regulation of macromolecule metabolic process;GO:0009987//cellular process;GO:0010468//regulation of gene expression;GO:0044249//cellular biosynthetic process;GO:0044260//cellular macromolecule metabolic process;GO:0008152//metabolic process;GO:0050789//regulation of biological process;GO:0009058//biosynthetic process;GO:0071704//organic substance metabolic process;GO:0019222//regulat…
MH05g0414700	chrChr05	+	21535457	21536177	21536058	21536177	21534484	21535292	6;3	3;3	6;4	6;4	0.66528	1	0.284;0.166	0.166;0.166	0.059	TGA21	Os05g0443900, partial [Oryza sativa Japonica Group]	Environmental Information Processing	Signal transduction	ko04075//Plant hormone signal transduction;ko04075//Plant hormone signal transduction	K14431	-	GO:0005488//binding;GO:0097159//organic cyclic compound binding;GO:1901363//heterocyclic compound binding;GO:0003676//nucleic acid binding;GO:0003677//DNA binding	GO:0060255//regulation of macromolecule metabolic process;GO:0009987//cellular process;GO:0010468//regulation of gene expression;GO:0044249//cellular biosynthetic process;GO:0044260//cellular macromolecule metabolic process;GO:0008152//metabolic process;GO:0050789//regulation of biological process;GO:0009058//biosynthetic process;GO:0071704//organic substance metabolic process;GO:0019222//regulat…
MH05g0414700	chrChr05	+	21536491	21536574	21536494	21536574	21536058	21536177	12;15	2;0	35;16	0;0	0.825313	1	0.855;1.0	1.0;1.0	-0.073	TGA21	Os05g0443900, partial [Oryza sativa Japonica Group]	Environmental Information Processing	Signal transduction	ko04075//Plant hormone signal transduction;ko04075//Plant hormone signal transduction	K14431	-	GO:0005488//binding;GO:0097159//organic cyclic compound binding;GO:1901363//heterocyclic compound binding;GO:0003676//nucleic acid binding;GO:0003677//DNA binding	GO:0060255//regulation of macromolecule metabolic process;GO:0009987//cellular process;GO:0010468//regulation of gene expression;GO:0044249//cellular biosynthetic process;GO:0044260//cellular macromolecule metabolic process;GO:0008152//metabolic process;GO:0050789//regulation of biological process;GO:0009058//biosynthetic process;GO:0071704//organic substance metabolic process;GO:0019222//regulat…
MH05g0414700	chrChr05	+	21536709	21536934	21536754	21536934	21536491	21536574	24;13	0;0	13;24	1;0	1	1	1.0;1.0	0.909;1.0	0.045	TGA21	Os05g0443900, partial [Oryza sativa Japonica Group]	Environmental Information Processing	Signal transduction	ko04075//Plant hormone signal transduction;ko04075//Plant hormone signal transduction	K14431	-	GO:0005488//binding;GO:0097159//organic cyclic compound binding;GO:1901363//heterocyclic compound binding;GO:0003676//nucleic acid binding;GO:0003677//DNA binding	GO:0060255//regulation of macromolecule metabolic process;GO:0009987//cellular process;GO:0010468//regulation of gene expression;GO:0044249//cellular biosynthetic process;GO:0044260//cellular macromolecule metabolic process;GO:0008152//metabolic process;GO:0050789//regulation of biological process;GO:0009058//biosynthetic process;GO:0071704//organic substance metabolic process;GO:0019222//regulat…
MH03g0276600	chrChr03	-	14618349	14619010	14618349	14619007	14619088	14619223	121;107	7;4	89;130	2;3	0.106884	0.590233	0.944;0.963	0.978;0.977	-0.024	SCL30A	RNA recognition motif family protein, expressed [Oryza sativa Japonica Group]	Genetic Information Processing	Transcription	ko03040//Spliceosome;ko03040//Spliceosome	K12900	-	GO:0097159//organic cyclic compound binding;GO:0005488//binding	-
MH12g0101800	chrChr12	+	3848588	3849381	3848876	3849381	3847985	3848469	18072;22924	1;0	19562;24514	0;0	1	1	1.0;1.0	1.0;1.0	0	PSAN	PREDICTED: photosystem I reaction center subunit N, chloroplastic [Oryza sativa Japonica Group]	Metabolism	Energy metabolism	ko00195//Photosynthesis	K02701	GO:0016020//membrane;GO:0005622//intracellular;GO:0009536//plastid;GO:0044425//membrane part;GO:0043227//membrane-bounded organelle;GO:0043226//organelle;GO:0009579//thylakoid;GO:0009507//chloroplast;GO:0043229//intracellular organelle;GO:0098796//membrane protein complex;GO:0032991//macromolecular complex;GO:0044464//cell part;GO:0005623//cell;GO:0044444//cytoplasmic part;GO:0044424//intracellul…	-	GO:0044237//cellular metabolic process;GO:0044763//single-organism cellular process;GO:0071704//organic substance metabolic process;GO:0015979//photosynthesis;GO:0008152//metabolic process;GO:0044238//primary metabolic process;GO:0009987//cellular process;GO:0044710//single-organism metabolic process;GO:0044699//single-organism process
MH06g0364900	chrChr06	+	15078793	15079255	15079131	15079255	15077675	15078187	101;124	6;3	108;122	6;1	0.588652	1	0.837;0.927	0.846;0.974	-0.028	-	-	-	-	-	-	-	-	-
MH06g0364900	chrChr06	+	15078793	15081153	15078842	15081153	15077675	15078187	40;76	1;0	55;73	0;1	1	1	0.968;1.0	1.0;0.982	-0.007	-	-	-	-	-	-	-	-	-
MH06g0364900	chrChr06	+	15078793	15081153	15079353	15081153	15077675	15078187	115;136	17;5	119;148	5;12	0.533349	1	0.587;0.851	0.833;0.722	-0.058	-	-	-	-	-	-	-	-	-
MH06g0364900	chrChr06	+	15078842	15081153	15079131	15081153	15077675	15078187	73;66	6;3	73;69	6;1	0.588318	1	0.805;0.882	0.805;0.959	-0.038	-	-	-	-	-	-	-	-	-
MH06g0364900	chrChr06	+	15078842	15081153	15079353	15081153	15077675	15078187	87;78	17;5	84;95	5;12	0.5223	1	0.536;0.779	0.791;0.641	-0.058	-	-	-	-	-	-	-	-	-
MH06g0364900	chrChr06	+	15079131	15081153	15079353	15081153	15077675	15078187	27;21	17;5	21;32	5;12	0.519769	1	0.389;0.628	0.628;0.517	-0.064	-	-	-	-	-	-	-	-	-
MH06g0364900	chrChr06	+	15079131	15081153	15079353	15081153	15078793	15078879	34;43	10;13	40;52	16;18	0.49708	1	0.577;0.571	0.501;0.537	0.055	-	-	-	-	-	-	-	-	-
MH12g0408600	chrChr12	+	21994590	21994765	21994593	21994765	21993182	21993868	9;18	9;3	17;19	4;2	0.110861	0.598743	0.495;0.855	0.806;0.903	-0.179	NAT3	PREDICTED: nucleobase-ascorbate transporter 3 isoform X1 [Oryza sativa Japonica Group]	-	-	-	-	-	-	-
MH02g0284000	chrChr02	-	14698472	14699517	14698472	14698563	14700720	14700798	280;284	0;1	262;309	0;0	1	1	1.0;0.975	1.0;1.0	-0.012	Os04g0252400	PREDICTED: probable protein transport Sec1a [Oryza sativa Japonica Group]	-	-	-	-	-	-	GO:0006810//transport;GO:0051234//establishment of localization;GO:0051179//localization
MH09g0458000	chrChr09	-	21370588	21371298	21370588	21371191	21371629	21372295	2;3	4;3	1;3	0;1	0.00158518	0.0700028	0.225;0.368	1.0;0.636	-0.522	rplR	Os09g0549700, partial [Oryza sativa Japonica Group]	-	-	-	-	GO:0030529//intracellular ribonucleoprotein complex;GO:0005623//cell;GO:1990904//ribonucleoprotein complex;GO:0005622//intracellular;GO:0044464//cell part;GO:0044424//intracellular part;GO:0032991//macromolecular complex	-	GO:0010467//gene expression;GO:0071704//organic substance metabolic process;GO:0043170//macromolecule metabolic process;GO:0008152//metabolic process
XLOC_017886	chrChr03	-	35076534	35076921	35076534	35076902	35077055	35077163	4;5	5;0	6;0	8;2	0.0586842	0.446518	0.415;1.0	0.399;0.0	0.508	-	-	-	-	-	-	-	-	-
XLOC_017886	chrChr03	-	35078962	35079166	35078962	35079126	35080220	35080324	3;5	1;0	2;6	1;0	1	1	0.703;1.0	0.612;1.0	0.045	-	-	-	-	-	-	-	-	-
MH03g0619800	chrChr03	-	29970880	29973002	29970880	29972999	29975588	29975943	22;8	19;12	18;10	16;19	0.675892	1	0.532;0.395	0.524;0.34	0.031	PHYA	phytochrome [Oryza sativa Indica Group]	Organismal Systems	Environmental adaptation	ko04712//Circadian rhythm - plant	K12120	-	GO:0038023//signaling receptor activity;GO:0060089//molecular transducer activity;GO:0004871//signal transducer activity;GO:0004872//receptor activity;GO:0005515//protein binding;GO:0046983//protein dimerization activity;GO:0005488//binding	GO:0050794//regulation of cellular process;GO:0050896//response to stimulus;GO:0044699//single-organism process;GO:0071704//organic substance metabolic process;GO:0065007//biological regulation;GO:0007154//cell communication;GO:0009987//cellular process;GO:1901576//organic substance biosynthetic process;GO:0051606//detection of stimulus;GO:0008152//metabolic process;GO:0034645//cellular macromole…
MH03g0758300	chrChr03	-	36387136	36387607	36387136	36387585	36387726	36387825	790;654	2;6	780;818	9;9	0.699839	1	0.997;0.99	0.987;0.988	0.006	-	integral membrane protein [Zea mays]	-	-	-	-	GO:0005622//intracellular;GO:0043231//intracellular membrane-bounded organelle;GO:0044424//intracellular part;GO:0043229//intracellular organelle;GO:0005737//cytoplasm;GO:0044444//cytoplasmic part;GO:0043227//membrane-bounded organelle;GO:0043226//organelle;GO:0044464//cell part;GO:0005623//cell;GO:0009536//plastid	-	-
MH03g0758300	chrChr03	-	36387979	36388521	36387979	36388050	36389441	36390130	42;34	502;469	38;54	482;564	0.551395	1	0.02;0.017	0.019;0.022	-0.002	-	integral membrane protein [Zea mays]	-	-	-	-	GO:0005622//intracellular;GO:0043231//intracellular membrane-bounded organelle;GO:0044424//intracellular part;GO:0043229//intracellular organelle;GO:0005737//cytoplasm;GO:0044444//cytoplasmic part;GO:0043227//membrane-bounded organelle;GO:0043226//organelle;GO:0044464//cell part;GO:0005623//cell;GO:0009536//plastid	-	-
MH07g0530100	chrChr07	-	27133033	27134434	27133033	27133848	27134625	27134727	7;2	2;0	1;0	0;1	0.00646088	0.147914	0.415;1.0	1.0;0.0	0.208	GH3.11	PREDICTED: probable indole-3-acetic acid-amido synthetase GH3.11 isoform X1 [Oryza sativa Japonica Group]	Environmental Information Processing	Signal transduction	ko04075//Plant hormone signal transduction	K14487	-	-	-
MH04g0547600	chrChr04	+	24065474	24066709	24066516	24066709	24063788	24063990	100;73	0;2	102;75	0;0	0.871703	1	1.0;0.82	1.0;1.0	-0.09	CPIJ013394	OSIGBa0159I10.7 [Oryza sativa Indica Group]	-	-	-	-	-	-	-
MH04g0547600	chrChr04	+	24066967	24068727	24067852	24068727	24066516	24066853	61;76	0;0	45;72	0;1	1	1	1.0;1.0	1.0;0.912	0.044	CPIJ013394	OSIGBa0159I10.7 [Oryza sativa Indica Group]	-	-	-	-	-	-	-
MH04g0547600	chrChr04	+	24067793	24068727	24067852	24068727	24066788	24067178	11;21	6;11	16;16	16;15	0.118621	0.619296	0.568;0.578	0.417;0.433	0.148	CPIJ013394	OSIGBa0159I10.7 [Oryza sativa Indica Group]	-	-	-	-	-	-	-
MH11g0167600	chrChr11	-	7460061	7460244	7460061	7460226	7460331	7460540	90;88	7;11	84;119	15;4	0.914905	1	0.92;0.877	0.833;0.964	0	TBL16	Os11g0241900, partial [Oryza sativa Japonica Group]	-	-	-	-	-	-	-
MH10g0229600	chrChr10	+	12114546	12116384	12114564	12116384	12114051	12114184	0;0	3;8	0;1	5;4	1	1	0.0;0.0	0.0;0.182	-0.091	-	OSJNBa0061A09.4 [Oryza sativa Japonica Group]	Metabolism	Carbohydrate metabolism	ko00010//Glycolysis / Gluconeogenesis;ko00052//Galactose metabolism	K01785	-	-	-
MH08g0295800	chrChr08	-	12893309	12893926	12893309	12893865	12894080	12894545	21;22	33;22	13;27	31;30	0.560892	1	0.311;0.415	0.229;0.39	0.053	Ppp1r8	PREDICTED: nuclear inhibitor of protein phosphatase 1 [Oryza sativa Japonica Group]	-	-	-	-	-	-	-
MH08g0426300	chrChr08	-	19313904	19314304	19313904	19314272	19314386	19315101	4;3	25;14	0;1	28;17	0.0020938	0.0820705	0.116;0.15	0.0;0.046	0.11	lplA	PREDICTED: lipoate-protein ligase LplJ [Setaria italica]	-	-	-	-	-	-	-
MH03g0213400	chrChr03	+	11213596	11213686	11213610	11213686	11211204	11211262	519;456	2;0	502;581	0;0	1	1	0.996;1.0	1.0;1.0	-0.002	ZBP14	PREDICTED: 14 kDa zinc-binding protein [Oryza sativa Japonica Group]	-	-	-	-	-	-	-
MH10g0114100	chrChr10	-	6294633	6294837	6294633	6294834	6294959	6295082	204;222	79;94	195;211	73;95	0.919103	1	0.717;0.698	0.724;0.685	0.003	RAP74	PREDICTED: transcription initiation factor IIF subunit alpha isoform X3 [Oryza sativa Japonica Group]	Genetic Information Processing	Transcription	ko03022//Basal transcription factors	K03138	GO:0043227//membrane-bounded organelle;GO:0043231//intracellular membrane-bounded organelle;GO:0043234//protein complex;GO:0005623//cell;GO:0009579//thylakoid;GO:0032991//macromolecular complex;GO:0016020//membrane;GO:0034357//photosynthetic membrane;GO:0043226//organelle;GO:0005622//intracellular;GO:0009521//photosystem;GO:0044464//cell part;GO:0031224//intrinsic component of membrane;GO:0098796…	GO:1901363//heterocyclic compound binding;GO:0003723//RNA binding;GO:0008135//translation factor activity, RNA binding;GO:0005488//binding;GO:0003676//nucleic acid binding;GO:0097159//organic cyclic compound binding	GO:0080090//regulation of primary metabolic process;GO:0031323//regulation of cellular metabolic process;GO:0032784//regulation of DNA-templated transcription, elongation;GO:0043603//cellular amide metabolic process;GO:0065007//biological regulation;GO:0006412//translation;GO:0006725//cellular aromatic compound metabolic process;GO:2000112//regulation of cellular macromolecule biosynthetic proces…
MH04g0689300	chrChr04	+	31791809	31791899	31791814	31791899	31791257	31791728	3;5	8;10	14;11	11;5	0.0106525	0.19844	0.266;0.326	0.552;0.68	-0.32	Tasp1	Os04g0682500 [Oryza sativa Japonica Group]	-	-	-	-	-	GO:0016787//hydrolase activity;GO:0003824//catalytic activity	GO:0043170//macromolecule metabolic process;GO:0008152//metabolic process;GO:0071704//organic substance metabolic process;GO:0019538//protein metabolic process;GO:0044238//primary metabolic process
MH03g0460900	chrChr03	-	23551117	23552647	23551117	23552644	23553214	23553679	43;48	1;5	57;54	3;3	0.902077	1	0.977;0.904	0.949;0.946	-0.007	At4g22165	Os03g0601100, partial [Oryza sativa Japonica Group]	-	-	-	-	-	-	-
MH03g0460900	chrChr03	-	23551117	23552647	23551117	23552644	23553341	23553679	5;1	1;0	5;4	1;0	1	1	0.831;1.0	0.831;1.0	0	At4g22165	Os03g0601100, partial [Oryza sativa Japonica Group]	-	-	-	-	-	-	-
MH11g0439700	chrChr11	-	20668813	20669366	20668813	20668930	20669976	20670088	54;93	1;0	63;69	0;0	1	1	0.932;1.0	1.0;1.0	-0.034	Tnpo3	PREDICTED: importin-13 [Setaria italica]	-	-	-	-	-	-	-
MH04g0027600	chrChr04	-	489609	492846	489609	492824	492935	493301	1;0	12;8	0;0	5;5	1	1	0.068;0.0	0.0;0.0	0.034	RGA2	disease resistance protein RGA2-like [Aegilops tauschii subsp. tauschii] [Aegilops tauschii]	-	-	-	-	-	-	-
MH03g0724700	chrChr03	+	34515041	34515367	34515237	34515367	34514695	34514790	20;35	0;3	35;14	2;2	0.501252	1	1.0;0.834	0.883;0.751	0.1	KAPP	PREDICTED: protein phosphatase 2C 70 [Oryza sativa Japonica Group]	-	-	-	-	-	GO:0016791//phosphatase activity;GO:0003824//catalytic activity;GO:0005488//binding;GO:0004721//phosphoprotein phosphatase activity;GO:0016787//hydrolase activity;GO:0016788//hydrolase activity, acting on ester bonds;GO:0042578//phosphoric ester hydrolase activity	GO:0006793//phosphorus metabolic process;GO:0008152//metabolic process;GO:0044237//cellular metabolic process;GO:0009987//cellular process;GO:0006796//phosphate-containing compound metabolic process
MH01g0532000	chrChr01	+	27124026	27124444	27124035	27124444	27123634	27123703	97;95	4;5	101;124	3;6	0.771568	1	0.958;0.947	0.969;0.951	-0.008	At1g79260	PREDICTED: UPF0678 fatty acid-binding protein-like protein At1g79260 [Oryza sativa Japonica Group]	-	-	-	-	GO:0005623//cell;GO:0044464//cell part;GO:0044424//intracellular part;GO:0005622//intracellular;GO:0005737//cytoplasm;GO:0044444//cytoplasmic part	-	GO:0051234//establishment of localization;GO:0051179//localization
MH11g0431800	chrChr11	-	20100541	20100801	20100541	20100798	20100895	20101237	39;60	42;35	31;63	26;31	0.446708	1	0.477;0.627	0.539;0.666	-0.05	At1g13570	PREDICTED: F-box/FBD/LRR-repeat protein At1g13570 isoform X4 [Oryza sativa Japonica Group]	-	-	-	-	-	-	-
MH02g0032800	chrChr02	-	1315695	1315741	1315695	1315723	1315825	1315904	176;234	1;0	210;239	1;1	1	1	0.994;1.0	0.995;0.995	0.002	SNRPE	PREDICTED: small nuclear ribonucleoprotein E-like [Oryza brachyantha]	Genetic Information Processing	Transcription	ko03040//Spliceosome;ko03040//Spliceosome	K11097	GO:0044464//cell part;GO:0044424//intracellular part;GO:1990904//ribonucleoprotein complex;GO:0030529//intracellular ribonucleoprotein complex;GO:0005623//cell;GO:0044423//virion part;GO:0005622//intracellular;GO:0032991//macromolecular complex;GO:0019012//virion	-	-
MH02g0027100	chrChr02	-	1005593	1008286	1005593	1006378	1008783	1008847	8;13	76;62	8;6	77;106	0.890593	1	0.008;0.015	0.007;0.004	0.006	mettl16	PREDICTED: methyltransferase-like protein 16 [Oryza sativa Japonica Group]	-	-	-	-	-	-	-
MH09g0439500	chrChr09	-	20439176	20439312	20439176	20439298	20439379	20439427	2;4	101;128	6;5	84;139	0.163897	0.708894	0.018;0.028	0.061;0.032	-0.024	-	PREDICTED: uncharacterized protein LOC4347667 isoform X1 [Oryza sativa Japonica Group]	-	-	-	-	-	-	-
MH12g0346500	chrChr12	+	18303185	18304073	18303200	18304073	18301761	18301917	2;0	118;87	3;0	82;112	0.916493	1	0.015;0.0	0.032;0.0	-0.009	RPS10	PREDICTED: ribosomal protein S10, mitochondrial [Oryza sativa Japonica Group]	Genetic Information Processing	Translation	ko03010//Ribosome	K02946	GO:1990904//ribonucleoprotein complex;GO:0044424//intracellular part;GO:0005622//intracellular;GO:0044464//cell part;GO:0030529//intracellular ribonucleoprotein complex;GO:0005623//cell;GO:0032991//macromolecular complex	-	GO:0010467//gene expression;GO:0008152//metabolic process;GO:0043170//macromolecule metabolic process;GO:0071704//organic substance metabolic process
MH07g0098700	chrChr07	+	4022869	4023465	4022899	4023465	4022666	4022762	59;65	0;0	36;40	0;1	1	1	1.0;1.0	1.0;0.971	0.014	HAUS3	PREDICTED: AUGMIN subunit 3 [Oryza sativa Japonica Group]	-	-	-	-	-	-	-
MH01g0054800	chrChr01	-	1957361	1958611	1957361	1958513	1958719	1958952	12;2	2;0	12;11	0;0	0.7565	1	0.784;1.0	1.0;1.0	-0.108	-	Os06g0245600, partial [Oryza sativa Japonica Group]	-	-	-	-	-	-	-
MH06g0171500	chrChr06	+	7091241	7092218	7091250	7092218	7090399	7090646	25;15	6;13	23;15	4;2	0.0348471	0.359937	0.797;0.521	0.844;0.876	-0.201	RCD1	PREDICTED: inactive poly [ADP-ribose] polymerase RCD1 isoform X1 [Oryza sativa Japonica Group]	-	-	-	-	-	-	-
MH04g0657400	chrChr04	+	29984411	29984989	29984911	29984989	29983671	29983812	292;334	0;1	254;319	1;0	1	1	1.0;0.987	0.983;1.0	0.002	HIP1	PREDICTED: probable E3 ubiquitin-protein ligase HIP1 isoform X1 [Oryza sativa Japonica Group]	-	-	-	-	-	GO:0043169//cation binding;GO:0005488//binding;GO:0043167//ion binding	-
MH08g0509000	chrChr08	-	23262002	23262403	23262002	23262365	23263365	23263575	0;1	0;0	0;0	2;0	1	1	NA;1.0	0.0;NA	1	Kdm8	Os08g0508500 [Oryza sativa Japonica Group]	-	-	-	-	-	-	GO:0065007//biological regulation;GO:0048511//rhythmic process;GO:0050789//regulation of biological process
MH05g0086300	chrChr05	+	4836160	4836684	4836181	4836684	4835996	4836081	16;19	217;212	18;6	189;243	0.175406	0.735455	0.061;0.073	0.077;0.021	0.018	-	PREDICTED: uncharacterized protein LOC4337995 [Oryza sativa Japonica Group]	-	-	-	-	-	-	-
MH08g0278100	chrChr08	+	12385453	12385703	12385583	12385703	12385238	12385352	31;40	0;3	19;29	2;4	0.073409	0.490366	1.0;0.877	0.835;0.795	0.124	-	Os08g0320300 [Oryza sativa Japonica Group]	-	-	-	-	-	-	-
MH01g0731300	chrChr01	-	36733185	36734477	36733185	36734182	36735234	36735458	61;42	6;1	77;75	1;2	0.0571632	0.444088	0.773;0.934	0.963;0.926	-0.091	NERD	PREDICTED: zinc finger CCCH domain-containing protein 19-like isoform X1 [Oryza brachyantha]	-	-	-	-	-	-	-
MH01g0731300	chrChr01	-	36735234	36735458	36735234	36735291	36735568	36735625	64;40	0;0	59;75	0;1	1	1	1.0;1.0	1.0;0.973	0.014	NERD	PREDICTED: zinc finger CCCH domain-containing protein 19-like isoform X1 [Oryza brachyantha]	-	-	-	-	-	-	-
MH01g0731300	chrChr01	-	36735234	36735458	36735234	36735291	36735734	36735791	18;3	0;0	9;6	1;0	1	1	1.0;1.0	0.809;1.0	0.095	NERD	PREDICTED: zinc finger CCCH domain-containing protein 19-like isoform X1 [Oryza brachyantha]	-	-	-	-	-	-	-
MH01g0226100	chrChr01	+	10530175	10530463	10530179	10530463	10529878	10530107	3;0	0;1	2;2	0;0	1	1	1.0;0.0	1.0;1.0	-0.5	At3g01520	PREDICTED: universal stress protein A-like protein [Oryza sativa Japonica Group]	-	-	-	-	-	-	-
MH07g0028400	chrChr07	-	1115760	1117584	1115760	1117521	1118350	1118875	30;25	4;12	20;35	6;6	0.627931	1	0.841;0.594	0.701;0.804	-0.035	RGA2	NBS-LRR protein, partial [Oryza sativa Japonica Group]	-	-	-	-	-	-	-
MH06g0668800	chrChr06	-	26725134	26725755	26725134	26725326	26725951	26726251	15;21	41;64	15;25	56;68	0.838016	1	0.086;0.078	0.065;0.087	0.006	comA	PREDICTED: protein HEAT-STRESS-ASSOCIATED 32 [Oryza sativa Japonica Group]	-	-	-	-	-	-	-
MH06g0579900	chrChr06	-	22900375	22901460	22900375	22901071	22901714	22901783	206;195	0;0	181;212	0;1	1	1	1.0;1.0	1.0;0.983	0.008	abhd13	alpha/beta-Hydrolases superfamily protein [Zea mays]	-	-	-	-	-	-	-
MH12g0191500	chrChr12	+	9449139	9449417	9449143	9449417	9447001	9447204	301;387	120;111	347;411	81;129	0.163722	0.708894	0.71;0.772	0.807;0.756	-0.041	CSK	Os12g0292900, partial [Oryza sativa Japonica Group]	-	-	-	-	GO:0043231//intracellular membrane-bounded organelle;GO:0043227//membrane-bounded organelle;GO:0005623//cell;GO:0044424//intracellular part;GO:0043226//organelle;GO:0044444//cytoplasmic part;GO:0044435//plastid part;GO:0009532//plastid stroma;GO:0043229//intracellular organelle;GO:0009536//plastid;GO:0044422//organelle part;GO:0005622//intracellular;GO:0044446//intracellular organelle part;GO:000…	GO:0005488//binding;GO:0032549//ribonucleoside binding;GO:0097367//carbohydrate derivative binding;GO:0001883//purine nucleoside binding;GO:0036094//small molecule binding;GO:0097159//organic cyclic compound binding;GO:0032550//purine ribonucleoside binding;GO:0016740//transferase activity;GO:0016772//transferase activity, transferring phosphorus-containing groups;GO:0001882//nucleoside binding;G…	GO:0044267//cellular protein metabolic process;GO:0023052//signaling;GO:0007154//cell communication;GO:0032879//regulation of localization;GO:0006468//protein phosphorylation;GO:0010109//regulation of photosynthesis;GO:0043412//macromolecule modification;GO:0032502//developmental process;GO:0019538//protein metabolic process;GO:0010468//regulation of gene expression;GO:0044707//single-multicellul…
MH12g0191500	chrChr12	+	9449921	9450205	9450006	9450205	9449143	9449417	603;549	32;37	422;574	22;26	0.300759	0.929228	0.923;0.904	0.924;0.934	-0.016	CSK	Os12g0292900, partial [Oryza sativa Japonica Group]	-	-	-	-	GO:0043231//intracellular membrane-bounded organelle;GO:0043227//membrane-bounded organelle;GO:0005623//cell;GO:0044424//intracellular part;GO:0043226//organelle;GO:0044444//cytoplasmic part;GO:0044435//plastid part;GO:0009532//plastid stroma;GO:0043229//intracellular organelle;GO:0009536//plastid;GO:0044422//organelle part;GO:0005622//intracellular;GO:0044446//intracellular organelle part;GO:000…	GO:0005488//binding;GO:0032549//ribonucleoside binding;GO:0097367//carbohydrate derivative binding;GO:0001883//purine nucleoside binding;GO:0036094//small molecule binding;GO:0097159//organic cyclic compound binding;GO:0032550//purine ribonucleoside binding;GO:0016740//transferase activity;GO:0016772//transferase activity, transferring phosphorus-containing groups;GO:0001882//nucleoside binding;G…	GO:0044267//cellular protein metabolic process;GO:0023052//signaling;GO:0007154//cell communication;GO:0032879//regulation of localization;GO:0006468//protein phosphorylation;GO:0010109//regulation of photosynthesis;GO:0043412//macromolecule modification;GO:0032502//developmental process;GO:0019538//protein metabolic process;GO:0010468//regulation of gene expression;GO:0044707//single-multicellul…
MH01g0215800	chrChr01	+	9903542	9904189	9903627	9904189	9902608	9903174	140;117	19;7	140;136	9;7	0.100303	0.572812	0.824;0.914	0.908;0.925	-0.048	SPL1	PREDICTED: squamosa promoter-binding-like protein 1 isoform X3 [Oryza sativa Japonica Group]	-	-	-	-	-	-	-
MH01g0215800	chrChr01	+	9907517	9908156	9907538	9908156	9907321	9907463	6;8	89;94	5;6	96;117	0.343378	0.992536	0.056;0.069	0.044;0.043	0.019	SPL1	PREDICTED: squamosa promoter-binding-like protein 1 isoform X3 [Oryza sativa Japonica Group]	-	-	-	-	-	-	-
MH07g0025400	chrChr07	+	932333	933073	932440	933073	931580	931763	28;28	1;0	17;14	0;0	1	1	0.942;1.0	1.0;1.0	-0.029	At3g51530	PREDICTED: F-box/LRR-repeat protein At1g55660 isoform X2 [Oryza sativa Japonica Group]	-	-	-	-	-	-	-
MH05g0426900	chrChr05	-	22251440	22252314	22251440	22251930	22252390	22252470	194;189	1;1	220;257	0;0	1	1	0.982;0.981	1.0;1.0	-0.018	FKBP20-1	PREDICTED: peptidyl-prolyl cis-trans isomerase FKBP20-1 [Oryza sativa Japonica Group]	-	-	-	-	-	GO:0003824//catalytic activity;GO:0016853//isomerase activity;GO:0016859//cis-trans isomerase activity	GO:0044237//cellular metabolic process;GO:0018193//peptidyl-amino acid modification;GO:0008152//metabolic process;GO:0009987//cellular process;GO:0071704//organic substance metabolic process;GO:0018208//peptidyl-proline modification;GO:0044238//primary metabolic process;GO:0043412//macromolecule modification;GO:0043170//macromolecule metabolic process;GO:0036211//protein modification process;GO:0…
MH05g0017300	chrChr05	+	378387	385422	384642	385422	377560	377746	15;19	58;52	23;36	85;77	1	1	0.006;0.008	0.006;0.011	-0.002	SARED1	Os05g0110300, partial [Oryza sativa Japonica Group]	-	-	-	-	-	-	-
MH05g0017300	chrChr05	+	383763	384861	384642	384861	377560	377746	5;10	58;52	6;14	85;77	0.933588	1	0.012;0.027	0.01;0.026	0.002	SARED1	Os05g0110300, partial [Oryza sativa Japonica Group]	-	-	-	-	-	-	-
MH05g0017300	chrChr05	+	384771	385422	384947	385422	384642	384698	11;6	1;1	21;18	1;3	0.585957	1	0.835;0.733	0.906;0.733	-0.035	SARED1	Os05g0110300, partial [Oryza sativa Japonica Group]	-	-	-	-	-	-	-
MH09g0109900	chrChr09	+	4479770	4480256	4479779	4480256	4476841	4477000	15;40	57;67	24;35	59;72	0.823597	1	0.199;0.36	0.277;0.314	-0.016	-	hydroxyproline-rich glycoprotein family protein-like [Oryza sativa Japonica Group]	-	-	-	-	-	-	-
MH01g0157400	chrChr01	-	7646772	7646993	7646772	7646990	7647447	7647792	28;31	122;77	21;28	92;97	0.547835	1	0.184;0.283	0.183;0.221	0.031	Os01g0246100	PREDICTED: probable histone acetyltransferase HAC-like 3 [Oryza sativa Japonica Group]	-	-	-	-	-	-	-
MH02g0521300	chrChr02	+	26209112	26210157	26210068	26210157	26207970	26208345	47;57	0;1	46;52	0;0	1	1	1.0;0.885	1.0;1.0	-0.057	-	YbaK/aminoacyl-tRNA synthetase-associated domain [Zea mays]	-	-	-	-	-	GO:0003824//catalytic activity;GO:0016875//ligase activity, forming carbon-oxygen bonds;GO:0016876//ligase activity, forming aminoacyl-tRNA and related compounds;GO:0016874//ligase activity	GO:0031326//regulation of cellular biosynthetic process;GO:0010468//regulation of gene expression;GO:0010556//regulation of macromolecule biosynthetic process;GO:0034248//regulation of cellular amide metabolic process;GO:0006417//regulation of translation;GO:0050794//regulation of cellular process;GO:0051246//regulation of protein metabolic process;GO:0031323//regulation of cellular metabolic pro…
MH02g0521300	chrChr02	+	26209269	26210157	26210068	26210157	26209112	26209190	52;36	0;0	46;41	2;0	0.913656	1	1.0;1.0	0.783;1.0	0.109	-	YbaK/aminoacyl-tRNA synthetase-associated domain [Zea mays]	-	-	-	-	-	GO:0003824//catalytic activity;GO:0016875//ligase activity, forming carbon-oxygen bonds;GO:0016876//ligase activity, forming aminoacyl-tRNA and related compounds;GO:0016874//ligase activity	GO:0031326//regulation of cellular biosynthetic process;GO:0010468//regulation of gene expression;GO:0010556//regulation of macromolecule biosynthetic process;GO:0034248//regulation of cellular amide metabolic process;GO:0006417//regulation of translation;GO:0050794//regulation of cellular process;GO:0051246//regulation of protein metabolic process;GO:0031323//regulation of cellular metabolic pro…
MH01g0670700	chrChr01	+	33691022	33691207	33691084	33691207	33688967	33689417	2;1	0;0	2;3	1;0	1	1	1.0;1.0	0.585;1.0	0.208	At1g06890	PREDICTED: uncharacterized membrane protein At1g06890 isoform X1 [Oryza sativa Japonica Group]	-	-	-	-	GO:0016020//membrane;GO:0044425//membrane part;GO:0031224//intrinsic component of membrane	-	-
MH01g0670700	chrChr01	+	33690604	33691207	33691022	33691207	33688967	33690497	18;20	1;3	2;6	3;6	0.000130967	0.0121004	0.825;0.637	0.149;0.208	0.552	At1g06890	PREDICTED: uncharacterized membrane protein At1g06890 isoform X1 [Oryza sativa Japonica Group]	-	-	-	-	GO:0016020//membrane;GO:0044425//membrane part;GO:0031224//intrinsic component of membrane	-	-
MH01g0670700	chrChr01	+	33690604	33691207	33691084	33691207	33688967	33690497	20;21	5;3	3;9	1;3	0.327012	0.962436	0.487;0.624	0.415;0.415	0.141	At1g06890	PREDICTED: uncharacterized membrane protein At1g06890 isoform X1 [Oryza sativa Japonica Group]	-	-	-	-	GO:0016020//membrane;GO:0044425//membrane part;GO:0031224//intrinsic component of membrane	-	-
MH01g0670700	chrChr01	+	33691022	33691207	33691084	33691207	33688967	33690497	3;4	5;3	4;9	1;3	0.040791	0.389396	0.298;0.485	0.739;0.679	-0.318	At1g06890	PREDICTED: uncharacterized membrane protein At1g06890 isoform X1 [Oryza sativa Japonica Group]	-	-	-	-	GO:0016020//membrane;GO:0044425//membrane part;GO:0031224//intrinsic component of membrane	-	-
MH03g0042300	chrChr03	-	1457570	1457821	1457570	1457599	1457921	1458035	213;193	3;4	154;175	6;5	0.153976	0.695124	0.966;0.951	0.912;0.934	0.035	DSK2B	PREDICTED: ubiquitin domain-containing protein DSK2a [Oryza sativa Japonica Group]	Genetic Information Processing	Folding, sorting and degradation	ko04141//Protein processing in endoplasmic reticulum	K04523	-	-	-
MH10g0025500	chrChr10	-	1191238	1191365	1191238	1191362	1192769	1192938	6;14	163;171	11;16	177;189	0.486524	1	0.035;0.074	0.057;0.077	-0.013	SPBC29A10.10c	PREDICTED: probable helicase DDB_G0274399 isoform X2 [Oryza sativa Japonica Group]	-	-	-	-	-	-	-
MH04g0672700	chrChr04	-	30917803	30918608	30917803	30918602	30918746	30918816	30;27	0;3	25;36	1;0	0.582246	1	1.0;0.896	0.96;1.0	-0.032	PHL1	OSJNBa0087O24.8 [Oryza sativa Japonica Group]	-	-	-	-	-	-	-
MH06g0617000	chrChr06	-	24760904	24761073	24760904	24761070	24761497	24761607	1;2	40;49	3;4	36;66	0.160232	0.706165	0.024;0.038	0.076;0.056	-0.035	TAF1	PREDICTED: transcription initiation factor TFIID subunit 1 isoform X1 [Oryza sativa Japonica Group]	Genetic Information Processing	Transcription	ko03022//Basal transcription factors	K03125	-	-	-
MH02g0037200	chrChr02	-	1568357	1568515	1568357	1568503	1568591	1569071	63;78	3;2	53;77	1;2	0.405437	1	0.951;0.973	0.98;0.973	-0.014	trpD	PREDICTED: anthranilate phosphoribosyltransferase [Oryza sativa Japonica Group]	-	-	-	-	-	-	-
MH10g0107800	chrChr10	-	5803640	5804417	5803640	5804301	5804964	5805468	5;13	159;196	6;13	186;203	0.96439	1	0.017;0.036	0.018;0.035	0	MRL1	PREDICTED: pentatricopeptide repeat-containing protein MRL1, chloroplastic isoform X1 [Oryza sativa Japonica Group]	-	-	-	-	GO:0005623//cell;GO:0005622//intracellular;GO:0043227//membrane-bounded organelle;GO:0043231//intracellular membrane-bounded organelle;GO:0044424//intracellular part;GO:0043226//organelle;GO:0044464//cell part;GO:0043229//intracellular organelle	-	GO:0032787//monocarboxylic acid metabolic process;GO:0009658//chloroplast organization;GO:0044699//single-organism process;GO:0032774//RNA biosynthetic process;GO:0043436//oxoacid metabolic process;GO:0065008//regulation of biological quality;GO:1901362//organic cyclic compound biosynthetic process;GO:0044767//single-organism developmental process;GO:0043412//macromolecule modification;GO:0006082…
MH01g0727300	chrChr01	-	36546020	36546298	36546020	36546254	36546471	36546630	17;13	0;0	9;35	0;1	1	1	1.0;1.0	1.0;0.964	0.018	TBL7	PREDICTED: protein trichome berefringence-like 7 [Oryza sativa Japonica Group]	-	-	-	-	-	-	-
MH05g0149100	chrChr05	+	7947214	7947603	7947468	7947603	7946885	7947050	80;80	3;8	82;120	6;4	0.516634	1	0.908;0.787	0.835;0.917	-0.028	CYCA1-4	PREDICTED: cyclin-A1-4 isoform X2 [Oryza sativa Japonica Group]	-	-	-	-	-	-	GO:0051726//regulation of cell cycle;GO:0050794//regulation of cellular process;GO:0065007//biological regulation;GO:0050789//regulation of biological process
MH03g0728700	chrChr03	+	34771807	34771959	34771862	34771959	34770349	34770438	107;114	2;7	102;117	5;2	0.61404	1	0.975;0.922	0.937;0.977	-0.009	SPIN1	PREDICTED: KH domain-containing protein SPIN1 [Oryza sativa Japonica Group]	-	-	-	-	-	GO:0005488//binding;GO:0003676//nucleic acid binding;GO:0097159//organic cyclic compound binding;GO:1901363//heterocyclic compound binding	-
MH02g0177100	chrChr02	+	9182166	9182985	9182898	9182985	9181946	9182015	8;1	28;38	7;3	51;51	0.593553	1	0.046;0.004	0.023;0.01	0.009	PLSP1	PREDICTED: chloroplast processing peptidase isoform X1 [Oryza sativa Japonica Group]	Genetic Information Processing	Folding, sorting and degradation	ko03060//Protein export	K03100	-	-	-
MH07g0538200	chrChr07	-	27625169	27626056	27625169	27625888	27626147	27626229	153;179	0;2	134;139	0;0	1	1	1.0;0.977	1.0;1.0	-0.012	Os07g0679700	PREDICTED: B3 domain-containing protein Os07g0679700 isoform X1 [Oryza sativa Japonica Group]	-	-	-	-	GO:0043229//intracellular organelle;GO:0005623//cell;GO:0005622//intracellular;GO:0043227//membrane-bounded organelle;GO:0043231//intracellular membrane-bounded organelle;GO:0044424//intracellular part;GO:0044464//cell part;GO:0043226//organelle	GO:0046914//transition metal ion binding;GO:0046872//metal ion binding;GO:0043169//cation binding;GO:0005488//binding;GO:0043167//ion binding	GO:0009987//cellular process;GO:0034645//cellular macromolecule biosynthetic process;GO:0008152//metabolic process;GO:0071704//organic substance metabolic process;GO:1901576//organic substance biosynthetic process;GO:0065007//biological regulation;GO:0043170//macromolecule metabolic process;GO:0044237//cellular metabolic process;GO:0050789//regulation of biological process;GO:0019222//regulation …
MH10g0288600	chrChr10	-	15514582	15515850	15514582	15514993	15515946	15516003	5;6	0;2	2;5	1;4	0.154473	0.695124	1.0;0.308	0.229;0.156	0.462	-	Os10g0420801 [Oryza sativa Japonica Group]	-	-	-	-	-	-	-
MH10g0288600	chrChr10	-	15515946	15516006	15515946	15516003	15516105	15516177	1;0	3;2	1;2	0;2	0.00200663	0.0798638	0.246;0.0	1.0;0.495	-0.625	-	Os10g0420801 [Oryza sativa Japonica Group]	-	-	-	-	-	-	-
MH05g0530900	chrChr05	+	27296103	27296234	27296132	27296234	27295165	27296031	53;47	0;4	52;80	9;1	0.144507	0.680911	1.0;0.908	0.829;0.985	0.047	ARF15	PREDICTED: auxin response factor 15 [Oryza sativa Japonica Group]	Environmental Information Processing	Signal transduction	ko04075//Plant hormone signal transduction	K14486	-	-	GO:0009987//cellular process
MH09g0348600	chrChr09	+	15829191	15829297	15829210	15829297	15828710	15828817	107;102	10;9	71;81	8;13	0.236578	0.850195	0.905;0.91	0.887;0.847	0.04	EMB1187	PREDICTED: probable ethanolamine kinase [Oryza sativa Japonica Group]	Metabolism	Lipid metabolism	ko00564//Glycerophospholipid metabolism	K00894	-	GO:0016740//transferase activity;GO:0003824//catalytic activity	-
MH09g0348600	chrChr09	+	15830331	15831371	15831278	15831371	15830001	15830093	98;88	1;0	68;86	0;0	1	1	0.93;1.0	1.0;1.0	-0.035	EMB1187	PREDICTED: probable ethanolamine kinase [Oryza sativa Japonica Group]	Metabolism	Lipid metabolism	ko00564//Glycerophospholipid metabolism	K00894	-	GO:0016740//transferase activity;GO:0003824//catalytic activity	-
MH10g0323300	chrChr10	+	17096134	17096394	17096176	17096394	17095985	17096034	96;135	0;2	102;131	0;1	1	1	1.0;0.981	1.0;0.99	-0.005	fluG	PREDICTED: protein fluG isoform X1 [Oryza sativa Japonica Group]	-	-	-	-	-	-	-
MH05g0355400	chrChr05	-	18259589	18259700	18259589	18259691	18259835	18259941	40;42	8;12	34;53	14;16	0.28182	0.910199	0.825;0.767	0.696;0.758	0.069	AP3M	PREDICTED: AP-3 complex subunit mu isoform X1 [Oryza sativa Japonica Group]	-	-	-	-	GO:0005623//cell;GO:0005622//intracellular;GO:0016020//membrane;GO:0030117//membrane coat;GO:0005737//cytoplasm;GO:0044444//cytoplasmic part;GO:0043234//protein complex;GO:0048475//coated membrane;GO:0032991//macromolecular complex;GO:0044424//intracellular part;GO:0044464//cell part;GO:0030119//AP-type membrane coat adaptor complex;GO:0044425//membrane part;GO:0098796//membrane protein complex	-	GO:0051179//localization;GO:0045184//establishment of protein localization;GO:0071702//organic substance transport;GO:0033036//macromolecule localization;GO:0006810//transport;GO:0008104//protein localization;GO:0051234//establishment of localization;GO:0015031//protein transport
MH03g0045700	chrChr03	-	1652938	1654121	1652938	1654117	1654196	1654424	176;128	5;8	131;141	10;2	0.70436	1	0.972;0.94	0.927;0.986	-0.001	AKRP	PREDICTED: ankyrin repeat domain-containing protein, chloroplastic [Oryza sativa Japonica Group]	-	-	-	-	GO:0043226//organelle;GO:0005623//cell;GO:0043227//membrane-bounded organelle;GO:0005622//intracellular;GO:0044464//cell part;GO:0043229//intracellular organelle;GO:0044424//intracellular part;GO:0043231//intracellular membrane-bounded organelle	-	-
MH07g0473100	chrChr07	+	23790007	23790183	23790077	23790183	23788953	23789574	1;9	69;60	5;4	55;72	0.718907	1	0.01;0.093	0.058;0.036	0.004	NPF8.3	PREDICTED: protein NRT1/ PTR FAMILY 8.3 isoform X1 [Oryza sativa Japonica Group]	-	-	-	-	-	-	-
MH02g0356600	chrChr02	+	18093674	18094427	18093687	18094427	18093024	18093277	0;0	0;1	2;0	3;4	1	1	NA;0.0	0.38;0.0	-0.19	-	hypothetical protein OsI_07362 [Oryza sativa Indica Group]	-	-	-	-	-	-	-
MH03g0080500	chrChr03	-	3720045	3724746	3720045	3724474	3724830	3724962	444;464	22;23	480;525	21;28	0.957425	1	0.877;0.877	0.89;0.869	-0.002	PAA2	copper-translocating P-type ATPase family protein, expressed [Oryza sativa Japonica Group]	-	-	-	-	-	-	-
MH03g0080500	chrChr03	-	3720045	3724962	3720045	3724474	3725189	3725364	474;526	30;22	449;542	17;21	0.191044	0.769832	0.787;0.848	0.861;0.858	-0.042	PAA2	copper-translocating P-type ATPase family protein, expressed [Oryza sativa Japonica Group]	-	-	-	-	-	-	-
MH03g0080500	chrChr03	-	3728839	3728933	3728839	3728926	3729174	3729228	68;70	126;111	46;55	113;117	0.128384	0.638708	0.34;0.376	0.28;0.31	0.063	PAA2	copper-translocating P-type ATPase family protein, expressed [Oryza sativa Japonica Group]	-	-	-	-	-	-	-
MH01g0695700	chrChr01	-	35232342	35234715	35232342	35233067	35236215	35237357	13;31	99;83	10;7	96;74	0.00767617	0.169178	0.011;0.03	0.009;0.008	0.012	ARID2	PREDICTED: AT-rich interactive domain-containing protein 2-like isoform X2 [Brachypodium distachyon]	-	-	-	-	-	-	-
MH01g0695700	chrChr01	-	35236215	35236988	35236215	35236951	35240894	35241117	10;14	2;1	11;2	2;2	0.281059	0.908875	0.8;0.918	0.815;0.445	0.229	ARID2	PREDICTED: AT-rich interactive domain-containing protein 2-like isoform X2 [Brachypodium distachyon]	-	-	-	-	-	-	-
MH09g0474100	chrChr09	-	22314270	22315216	22314270	22314533	22316688	22316964	10;22	5;4	21;16	8;2	0.810855	1	0.264;0.496	0.32;0.589	-0.075	At5g03610	PREDICTED: GDSL esterase/lipase At5g03610 [Oryza sativa Japonica Group]	-	-	-	-	-	-	-
MH03g0738600	chrChr03	-	35353902	35354153	35353902	35354150	35354236	35354457	2;1	0;0	1;1	0;1	1	1	1.0;1.0	1.0;0.495	0.252	-	expressed protein [Oryza sativa Japonica Group]	-	-	-	-	-	-	-
MH02g0122200	chrChr02	+	6829847	6829959	6829850	6829959	6829629	6829756	8;9	10;10	11;3	9;6	0.961479	1	0.44;0.469	0.545;0.329	0.017	RCN2	Os02g0221800 [Oryza sativa Japonica Group]	-	-	-	-	-	-	-
MH04g0492900	chrChr04	+	21522196	21522674	21522199	21522674	21522058	21522125	12;17	29;30	17;27	31;41	0.465354	1	0.289;0.357	0.35;0.392	-0.048	SURF2	OSIGBa0158F13.7 [Oryza sativa Indica Group]	-	-	-	-	-	GO:0003824//catalytic activity;GO:0016787//hydrolase activity	GO:0044238//primary metabolic process;GO:0008152//metabolic process
MH01g0514300	chrChr01	-	25990257	25990416	25990257	25990302	25990544	25990620	4;1	10;12	0;2	14;13	0.102298	0.577827	0.185;0.045	0.0;0.08	0.075	CPRF1	salt-stress inducible bZIP protein [Oryza sativa Indica Group]	-	-	-	-	-	GO:0003677//DNA binding;GO:0003676//nucleic acid binding;GO:0097159//organic cyclic compound binding;GO:0005488//binding;GO:1901363//heterocyclic compound binding	GO:0044260//cellular macromolecule metabolic process;GO:0034645//cellular macromolecule biosynthetic process;GO:0009987//cellular process;GO:0009059//macromolecule biosynthetic process;GO:0009058//biosynthetic process;GO:0008152//metabolic process;GO:0010467//gene expression;GO:1901576//organic substance biosynthetic process;GO:0044249//cellular biosynthetic process;GO:0071704//organic substance …
MH03g0017800	chrChr03	+	549222	549356	549225	549356	546405	549123	77;72	32;25	66;79	31;37	0.378966	1	0.702;0.738	0.676;0.677	0.043	Os03g0112700	PREDICTED: zinc finger CCCH domain-containing protein 44 isoform X1 [Oryza sativa Japonica Group]	-	-	-	-	-	-	-
MH09g0400200	chrChr09	-	18612920	18614495	18612920	18614458	18615069	18615283	1;5	1;0	5;1	3;0	0.0819319	0.520779	0.445;1.0	0.572;1.0	-0.064	EIL3	PREDICTED: ETHYLENE INSENSITIVE 3-like 3 protein [Oryza sativa Japonica Group]	Environmental Information Processing	Signal transduction	ko04075//Plant hormone signal transduction	K14514	GO:0043229//intracellular organelle;GO:0044464//cell part;GO:0043226//organelle;GO:0043227//membrane-bounded organelle;GO:0044424//intracellular part;GO:0043231//intracellular membrane-bounded organelle;GO:0005623//cell;GO:0005622//intracellular	-	GO:0060255//regulation of macromolecule metabolic process;GO:0019222//regulation of metabolic process;GO:0065007//biological regulation;GO:0050789//regulation of biological process;GO:0010468//regulation of gene expression
MH09g0400200	chrChr09	-	18615069	18617073	18615069	18615283	18617746	18619751	26;46	0;0	54;48	5;0	0.000863925	0.0496661	1.0;1.0	0.454;1.0	0.273	EIL3	PREDICTED: ETHYLENE INSENSITIVE 3-like 3 protein [Oryza sativa Japonica Group]	Environmental Information Processing	Signal transduction	ko04075//Plant hormone signal transduction	K14514	GO:0043229//intracellular organelle;GO:0044464//cell part;GO:0043226//organelle;GO:0043227//membrane-bounded organelle;GO:0044424//intracellular part;GO:0043231//intracellular membrane-bounded organelle;GO:0005623//cell;GO:0005622//intracellular	-	GO:0060255//regulation of macromolecule metabolic process;GO:0019222//regulation of metabolic process;GO:0065007//biological regulation;GO:0050789//regulation of biological process;GO:0010468//regulation of gene expression
MH03g0322700	chrChr03	-	16430748	16431888	16430748	16430823	16432358	16432459	174;240	0;0	219;242	2;0	0.405324	1	1.0;1.0	0.931;1.0	0.034	DDB_G0292028	von Willebrand factor type A domain containing protein, expressed [Oryza sativa Japonica Group]	-	-	-	-	-	-	-
MH10g0043600	chrChr10	+	2590271	2591457	2590331	2591457	2589995	2590181	44;30	4;5	51;39	5;2	0.377546	1	0.887;0.811	0.879;0.933	-0.057	-	F-box domain containing protein, expressed [Oryza sativa Japonica Group]	-	-	-	-	-	-	-
MH07g0529800	chrChr07	+	27112401	27112477	27112423	27112477	27112261	27112315	2;2	8;10	1;1	11;10	0.190646	0.769426	0.179;0.148	0.073;0.08	0.087	-	PREDICTED: formin BNI1-like isoform X2 [Oryza brachyantha]	-	-	-	-	-	-	-
MH03g0743300	chrChr03	+	35641188	35641317	35641200	35641317	35640666	35641092	4;7	38;18	14;6	9;16	0.0190618	0.261822	0.089;0.265	0.59;0.258	-0.247	GSVIVT00026920001	PREDICTED: probable polygalacturonase isoform X1 [Oryza sativa Japonica Group]	-	-	-	-	-	-	-
MH03g0743300	chrChr03	+	35641948	35642489	35642171	35642489	35641188	35641317	8;5	22;20	3;4	22;23	0.137775	0.656399	0.127;0.091	0.052;0.065	0.051	GSVIVT00026920001	PREDICTED: probable polygalacturonase isoform X1 [Oryza sativa Japonica Group]	-	-	-	-	-	-	-
MH02g0490800	chrChr02	+	24197824	24197947	24197862	24197947	24197233	24197398	400;387	1;4	393;415	2;5	1	1	0.997;0.987	0.994;0.985	0.002	Os02g0621700	PREDICTED: succinyl-CoA ligase [ADP-forming] subunit beta, mitochondrial [Oryza sativa Japonica Group]	Metabolism	Carbohydrate metabolism;Global and Overview	ko01200//Carbon metabolism;ko00020//Citrate cycle (TCA cycle);ko00640//Propanoate metabolism	K01900	GO:0043231//intracellular membrane-bounded organelle;GO:0043227//membrane-bounded organelle;GO:0043226//organelle;GO:0043229//intracellular organelle;GO:0044464//cell part;GO:0005622//intracellular;GO:0005623//cell;GO:0044424//intracellular part	GO:0036094//small molecule binding;GO:0097159//organic cyclic compound binding;GO:0003824//catalytic activity;GO:0032549//ribonucleoside binding;GO:0016405//CoA-ligase activity;GO:0043167//ion binding;GO:0046914//transition metal ion binding;GO:0097367//carbohydrate derivative binding;GO:0016877//ligase activity, forming carbon-sulfur bonds;GO:1901363//heterocyclic compound binding;GO:0046872//me…	GO:0022607//cellular component assembly;GO:0044265//cellular macromolecule catabolic process;GO:0006508//proteolysis;GO:0006006//glucose metabolic process;GO:0071704//organic substance metabolic process;GO:0006461//protein complex assembly;GO:0044267//cellular protein metabolic process;GO:0044710//single-organism metabolic process;GO:0005975//carbohydrate metabolic process;GO:0005996//monosacchar…
MH02g0490800	chrChr02	+	24198425	24198497	24198437	24198497	24197824	24197947	260;294	1;1	320;335	1;2	1	1	0.996;0.996	0.997;0.994	0	Os02g0621700	PREDICTED: succinyl-CoA ligase [ADP-forming] subunit beta, mitochondrial [Oryza sativa Japonica Group]	Metabolism	Carbohydrate metabolism;Global and Overview	ko01200//Carbon metabolism;ko00020//Citrate cycle (TCA cycle);ko00640//Propanoate metabolism	K01900	GO:0043231//intracellular membrane-bounded organelle;GO:0043227//membrane-bounded organelle;GO:0043226//organelle;GO:0043229//intracellular organelle;GO:0044464//cell part;GO:0005622//intracellular;GO:0005623//cell;GO:0044424//intracellular part	GO:0036094//small molecule binding;GO:0097159//organic cyclic compound binding;GO:0003824//catalytic activity;GO:0032549//ribonucleoside binding;GO:0016405//CoA-ligase activity;GO:0043167//ion binding;GO:0046914//transition metal ion binding;GO:0097367//carbohydrate derivative binding;GO:0016877//ligase activity, forming carbon-sulfur bonds;GO:1901363//heterocyclic compound binding;GO:0046872//me…	GO:0022607//cellular component assembly;GO:0044265//cellular macromolecule catabolic process;GO:0006508//proteolysis;GO:0006006//glucose metabolic process;GO:0071704//organic substance metabolic process;GO:0006461//protein complex assembly;GO:0044267//cellular protein metabolic process;GO:0044710//single-organism metabolic process;GO:0005975//carbohydrate metabolic process;GO:0005996//monosacchar…
MH03g0287900	chrChr03	+	15381000	15381117	15381003	15381117	15380712	15380887	17;19	42;27	22;20	37;42	0.944097	1	0.284;0.408	0.368;0.318	0.003	CMTA3	PREDICTED: calmodulin-binding transcription activator 3 isoform X2 [Oryza sativa Japonica Group]	-	-	-	-	-	-	-
MH03g0265100	chrChr03	-	13948727	13949334	13948727	13949325	13949460	13950058	1;0	19;21	3;4	10;8	0.000150609	0.0125686	0.047;0.0	0.221;0.32	-0.247	-	-	-	-	-	-	-	-	-
MH04g0556200	chrChr04	+	24577131	24579846	24577207	24579846	24576904	24577001	41;45	138;123	51;51	120;120	0.197442	0.784611	0.164;0.195	0.22;0.22	-0.041	Syncrip	Heterogeneous nuclear ribonucleoprotein Q [Dichanthelium oligosanthes]	-	-	-	-	-	-	-
MH09g0030500	chrChr09	+	754468	754584	754471	754584	754214	754308	109;84	37;40	60;88	28;30	0.939038	1	0.743;0.673	0.677;0.742	-0.002	BC2	PREDICTED: kinesin-like protein BC2 isoform X2 [Oryza sativa Japonica Group]	-	-	-	-	-	-	-
MH10g0385600	chrChr10	+	20550302	20550777	20550305	20550777	20550087	20550199	45;38	1;0	48;70	0;0	1	1	0.978;1.0	1.0;1.0	-0.011	MFSD5	PREDICTED: molybdate-anion transporter [Oryza sativa Japonica Group]	-	-	-	-	-	-	-
MH01g0110600	chrChr01	-	4750616	4750804	4750616	4750774	4751607	4751698	30;41	270;301	24;37	221;309	0.704952	1	0.085;0.102	0.083;0.091	0.007	cki2	Os01g0198200, partial [Oryza sativa Japonica Group]	-	-	-	-	-	GO:0001883//purine nucleoside binding;GO:0016772//transferase activity, transferring phosphorus-containing groups;GO:0032549//ribonucleoside binding;GO:1901363//heterocyclic compound binding;GO:0016740//transferase activity;GO:0036094//small molecule binding;GO:0097367//carbohydrate derivative binding;GO:0016773//phosphotransferase activity, alcohol group as acceptor;GO:0097159//organic cyclic co…	GO:0044237//cellular metabolic process;GO:0043170//macromolecule metabolic process;GO:0044260//cellular macromolecule metabolic process;GO:0044267//cellular protein metabolic process;GO:0008152//metabolic process;GO:0019538//protein metabolic process;GO:0009987//cellular process;GO:0071704//organic substance metabolic process;GO:0006464//cellular protein modification process;GO:0044238//primary m…
MH08g0178200	chrChr08	-	7619117	7620064	7619117	7619804	7620145	7620251	3830;3968	0;1	3723;4123	0;0	1	1	1.0;0.999	1.0;1.0	0	Os08g0242700	PREDICTED: ACT domain-containing protein DS12, chloroplastic isoform X2 [Oryza sativa Japonica Group]	-	-	-	-	GO:0044444//cytoplasmic part;GO:0044422//organelle part;GO:0043231//intracellular membrane-bounded organelle;GO:0043227//membrane-bounded organelle;GO:0044424//intracellular part;GO:0044446//intracellular organelle part;GO:0043229//intracellular organelle;GO:0044464//cell part;GO:0009526//plastid envelope;GO:0043226//organelle;GO:0044435//plastid part;GO:0005622//intracellular;GO:0005737//cytopla…	GO:0016740//transferase activity;GO:0016772//transferase activity, transferring phosphorus-containing groups;GO:0003824//catalytic activity	GO:0042592//homeostatic process;GO:0009628//response to abiotic stimulus;GO:0006811//ion transport;GO:1902578//single-organism localization;GO:0009605//response to external stimulus;GO:0042221//response to chemical;GO:0009607//response to biotic stimulus;GO:0009617//response to bacterium;GO:0044763//single-organism cellular process;GO:0006810//transport;GO:0055082//cellular chemical homeostasis;G…
MH08g0178200	chrChr08	-	7621491	7621620	7621491	7621617	7621688	7621743	79;78	1303;1076	104;68	1188;1308	0.805403	1	0.056;0.066	0.079;0.048	-0.003	Os08g0242700	PREDICTED: ACT domain-containing protein DS12, chloroplastic isoform X2 [Oryza sativa Japonica Group]	-	-	-	-	GO:0044444//cytoplasmic part;GO:0044422//organelle part;GO:0043231//intracellular membrane-bounded organelle;GO:0043227//membrane-bounded organelle;GO:0044424//intracellular part;GO:0044446//intracellular organelle part;GO:0043229//intracellular organelle;GO:0044464//cell part;GO:0009526//plastid envelope;GO:0043226//organelle;GO:0044435//plastid part;GO:0005622//intracellular;GO:0005737//cytopla…	GO:0016740//transferase activity;GO:0016772//transferase activity, transferring phosphorus-containing groups;GO:0003824//catalytic activity	GO:0042592//homeostatic process;GO:0009628//response to abiotic stimulus;GO:0006811//ion transport;GO:1902578//single-organism localization;GO:0009605//response to external stimulus;GO:0042221//response to chemical;GO:0009607//response to biotic stimulus;GO:0009617//response to bacterium;GO:0044763//single-organism cellular process;GO:0006810//transport;GO:0055082//cellular chemical homeostasis;G…
MH01g0625600	chrChr01	-	31602203	31603568	31602203	31602910	31603643	31603909	2;0	1;0	3;4	3;4	1	1	0.27;NA	0.156;0.156	0.114	CKX5	PREDICTED: cytokinin dehydrogenase 5 isoform X1 [Oryza sativa Japonica Group]	Metabolism	Metabolism of terpenoids and polyketides	ko00908//Zeatin biosynthesis	K00279	-	GO:0036094//small molecule binding;GO:0003824//catalytic activity;GO:0016614//oxidoreductase activity, acting on CH-OH group of donors;GO:0005488//binding;GO:1901265//nucleoside phosphate binding;GO:0097159//organic cyclic compound binding;GO:0000166//nucleotide binding;GO:1901363//heterocyclic compound binding;GO:0016645//oxidoreductase activity, acting on the CH-NH group of donors;GO:0016491//o…	GO:0006725//cellular aromatic compound metabolic process;GO:0008152//metabolic process;GO:0044237//cellular metabolic process;GO:0009987//cellular process;GO:0044699//single-organism process;GO:0044710//single-organism metabolic process
MH12g0010600	chrChr12	-	40797	41422	40797	41417	41553	41689	113;66	1;1	85;94	2;3	0.378922	1	0.991;0.985	0.976;0.968	0.016	At1g67720	PREDICTED: probable LRR receptor-like serine/threonine-protein kinase At1g67720 [Oryza sativa Japonica Group]	-	-	-	-	-	-	-
MH05g0100600	chrChr05	-	5780789	5781212	5780789	5781207	5782025	5782278	37;39	6;10	29;18	6;4	0.872248	1	0.856;0.791	0.824;0.813	0.005	-	PREDICTED: IQ domain-containing protein IQM1 isoform X2 [Oryza sativa Japonica Group]	-	-	-	-	-	-	-
MH03g0051900	chrChr03	-	2075765	2076293	2075765	2075927	2076437	2076501	35;40	160;162	32;28	156;182	0.204313	0.795066	0.06;0.067	0.056;0.043	0.014	SYCO	PREDICTED: cysteine--tRNA ligase, chloroplastic/mitochondrial [Oryza sativa Japonica Group]	Genetic Information Processing	Translation	ko00970//Aminoacyl-tRNA biosynthesis	K01883	-	-	-
MH06g0400600	chrChr06	-	15963532	15963614	15963532	15963573	15963702	15963747	291;284	5;2	268;268	5;0	0.904831	1	0.979;0.991	0.977;1.0	-0.003	fray2	PREDICTED: serine/threonine-protein kinase fray2 [Oryza sativa Japonica Group]	-	-	-	-	-	-	-
MH08g0057400	chrChr08	-	2339644	2339860	2339644	2339737	2339946	2341103	6;10	2;6	5;11	6;2	0.960762	1	0.622;0.477	0.313;0.751	0.017	-	Os08g0149100, partial [Oryza sativa Japonica Group]	-	-	-	-	-	-	-
MH08g0057400	chrChr08	-	2339644	2341103	2339644	2339737	2341663	2341798	105;89	0;0	51;94	1;0	1	1	1.0;1.0	0.834;1.0	0.083	-	Os08g0149100, partial [Oryza sativa Japonica Group]	-	-	-	-	-	-	-
MH08g0057400	chrChr08	-	2339946	2341103	2339946	2340110	2341663	2341798	95;81	2;7	46;75	0;2	0.0194678	0.26507	0.861;0.602	1.0;0.83	-0.183	-	Os08g0149100, partial [Oryza sativa Japonica Group]	-	-	-	-	-	-	-
MH07g0187300	chrChr07	+	9070922	9071019	9070925	9071019	9069437	9069851	10;5	12;13	7;6	6;29	0.653532	1	0.45;0.274	0.534;0.169	0.01	-	Os07g0267400, partial [Oryza sativa Japonica Group]	-	-	-	-	-	GO:0070011//peptidase activity, acting on L-amino acid peptides;GO:0008233//peptidase activity;GO:0016787//hydrolase activity;GO:0003824//catalytic activity	-
MH04g0708100	chrChr04	+	32328569	32328797	32328728	32328797	32327011	32327821	111;128	3;3	115;110	1;5	0.84605	1	0.947;0.954	0.982;0.914	0.002	TPP1	PREDICTED: probable thylakoidal processing peptidase 2, chloroplastic isoform X1 [Oryza brachyantha]	Genetic Information Processing	Folding, sorting and degradation	ko03060//Protein export	K03100	GO:0044425//membrane part;GO:0016020//membrane;GO:0031224//intrinsic component of membrane	GO:0003824//catalytic activity;GO:0070011//peptidase activity, acting on L-amino acid peptides;GO:0008233//peptidase activity;GO:0016787//hydrolase activity	-
MH04g0708100	chrChr04	+	32329092	32329381	32329313	32329381	32328936	32329023	135;168	60;75	130;149	61;65	0.937899	1	0.475;0.474	0.462;0.48	0.004	TPP1	PREDICTED: probable thylakoidal processing peptidase 2, chloroplastic isoform X1 [Oryza brachyantha]	Genetic Information Processing	Folding, sorting and degradation	ko03060//Protein export	K03100	GO:0044425//membrane part;GO:0016020//membrane;GO:0031224//intrinsic component of membrane	GO:0003824//catalytic activity;GO:0070011//peptidase activity, acting on L-amino acid peptides;GO:0008233//peptidase activity;GO:0016787//hydrolase activity	-
MH01g0420700	chrChr01	-	20753968	20755638	20753968	20755442	20755718	20755809	1063;977	2;1	801;910	1;0	1	1	0.996;0.998	0.997;1.0	-0.001	CAX1a	PREDICTED: vacuolar cation/proton exchanger 1a [Oryza sativa Japonica Group]	-	-	-	-	GO:0031224//intrinsic component of membrane;GO:0016020//membrane;GO:0044425//membrane part	GO:0072509//divalent inorganic cation transmembrane transporter activity;GO:0022892//substrate-specific transporter activity;GO:0015491//cation:cation antiporter activity;GO:0015291//secondary active transmembrane transporter activity;GO:0046873//metal ion transmembrane transporter activity;GO:0015298//solute:cation antiporter activity;GO:0099516//ion antiporter activity;GO:0022804//active transm…	GO:0051179//localization;GO:0044763//single-organism cellular process;GO:0006812//cation transport;GO:0006811//ion transport;GO:0070838//divalent metal ion transport;GO:0030001//metal ion transport;GO:1902578//single-organism localization;GO:0072511//divalent inorganic cation transport;GO:0044699//single-organism process;GO:0051234//establishment of localization;GO:0009987//cellular process;GO:00…
MH03g0713200	chrChr03	-	33858708	33859064	33858708	33858786	33859172	33859250	14;25	20;25	31;27	24;38	0.745996	1	0.196;0.259	0.311;0.199	-0.027	TRPA1	PREDICTED: tryptophan synthase alpha chain [Oryza sativa Japonica Group]	Metabolism	Amino acid metabolism;Global and Overview	ko01230//Biosynthesis of amino acids;ko00260//Glycine, serine and threonine metabolism;ko00400//Phenylalanine, tyrosine and tryptophan biosynthesis	K01695	-	GO:0016836//hydro-lyase activity;GO:0016835//carbon-oxygen lyase activity;GO:0016829//lyase activity;GO:0003824//catalytic activity	GO:0006807//nitrogen compound metabolic process;GO:0046483//heterocycle metabolic process;GO:0009987//cellular process;GO:0006576//cellular biogenic amine metabolic process;GO:0006586//indolalkylamine metabolic process;GO:0009308//amine metabolic process;GO:0071704//organic substance metabolic process;GO:0008152//metabolic process;GO:0034641//cellular nitrogen compound metabolic process;GO:190156…
MH08g0102200	chrChr08	+	4024196	4026305	4024235	4026305	4022875	4023182	39;25	37;44	34;42	20;47	0.216049	0.81763	0.455;0.31	0.574;0.415	-0.112	Os03g0733400	Os08g0180400 [Oryza sativa Japonica Group]	-	-	-	-	-	GO:1901363//heterocyclic compound binding;GO:0005515//protein binding;GO:0003676//nucleic acid binding;GO:0005488//binding;GO:0097159//organic cyclic compound binding	-
MH09g0154400	chrChr09	+	5875650	5875789	5875685	5875789	5875466	5875571	796;793	5;1	839;829	0;3	1	1	0.992;0.998	1.0;0.996	-0.003	STR9	PREDICTED: rhodanese-like domain-containing protein 9, chloroplastic [Oryza sativa Japonica Group]	-	-	-	-	GO:0044464//cell part;GO:0044422//organelle part;GO:0016020//membrane;GO:0005623//cell;GO:0043231//intracellular membrane-bounded organelle;GO:0005737//cytoplasm;GO:0031976//plastid thylakoid;GO:0044446//intracellular organelle part;GO:0009579//thylakoid;GO:0044434//chloroplast part;GO:0005622//intracellular;GO:0031224//intrinsic component of membrane;GO:0044425//membrane part;GO:0031984//organel…	-	GO:0008652//cellular amino acid biosynthetic process;GO:0044238//primary metabolic process;GO:0006790//sulfur compound metabolic process;GO:1901564//organonitrogen compound metabolic process;GO:1901566//organonitrogen compound biosynthetic process;GO:0044249//cellular biosynthetic process;GO:0046394//carboxylic acid biosynthetic process;GO:0044763//single-organism cellular process;GO:0044767//sin…
MH09g0274400	chrChr09	-	12358132	12358782	12358132	12358435	12358888	12358969	146;97	0;0	167;101	1;0	1	1	1.0;1.0	0.98;1.0	0.01	THO6	PREDICTED: THO complex subunit 6 [Oryza sativa Japonica Group]	Genetic Information Processing	Translation	ko03013//RNA transport;ko03013//RNA transport	K13175	-	-	-
MH02g0200600	chrChr02	+	10082295	10082873	10082673	10082873	10081476	10082200	14;3	0;0	6;15	0;1	1	1	1.0;1.0	1.0;0.809	0.095	PCR7	PREDICTED: cell number regulator 10 isoform X1 [Oryza sativa Japonica Group]	-	-	-	-	-	-	-
MH02g0062800	chrChr02	-	3069502	3069605	3069502	3069591	3070225	3070299	1;2	121;105	2;5	162;106	0.268573	0.8968	0.007;0.017	0.011;0.041	-0.014	WHY2	PREDICTED: single-stranded DNA-bindig protein WHY2, mitochondrial [Oryza sativa Japonica Group]	-	-	-	-	GO:0043226//organelle;GO:0043229//intracellular organelle;GO:0044424//intracellular part;GO:0043231//intracellular membrane-bounded organelle;GO:0044464//cell part;GO:0043227//membrane-bounded organelle;GO:0005622//intracellular;GO:0005623//cell	GO:1901363//heterocyclic compound binding;GO:0003676//nucleic acid binding;GO:0005488//binding;GO:0097159//organic cyclic compound binding	GO:0044272//sulfur compound biosynthetic process;GO:1901576//organic substance biosynthetic process;GO:0044763//single-organism cellular process;GO:0006082//organic acid metabolic process;GO:0050789//regulation of biological process;GO:0009058//biosynthetic process;GO:0010468//regulation of gene expression;GO:0044699//single-organism process;GO:0006139//nucleobase-containing compound metabolic pr…
MH04g0407000	chrChr04	+	18693350	18694167	18693898	18694167	18692647	18692771	0;3	0;0	1;0	3;0	1	1	NA;1.0	0.067;NA	0.933	SEC23	PREDICTED: protein transport protein Sec24C [Oryza sativa Japonica Group]	-	-	-	-	-	-	-
MH04g0407000	chrChr04	+	18693642	18694167	18693898	18694167	18692647	18692771	0;1	0;0	1;0	3;0	1	1	NA;1.0	0.109;NA	0.891	SEC23	PREDICTED: protein transport protein Sec24C [Oryza sativa Japonica Group]	-	-	-	-	-	-	-
MH02g0207600	chrChr02	-	10458684	10459278	10458684	10458930	10461636	10463036	35;21	1;2	21;24	2;1	0.912481	1	0.913;0.759	0.759;0.878	0.018	-	hypothetical protein OsI_06829 [Oryza sativa Indica Group]	-	-	-	-	-	-	-
MH01g0489900	chrChr01	+	24449678	24450825	24450781	24450825	24449504	24449610	120;168	5;1	137;142	0;2	0.037975	0.376761	0.741;0.952	1.0;0.894	-0.101	-	Os12g0544600 [Oryza sativa Japonica Group]	-	-	-	-	-	-	-
MH01g0595500	chrChr01	-	30324300	30324426	30324300	30324419	30324508	30324571	5;12	93;70	6;6	77;78	0.444866	1	0.049;0.141	0.069;0.068	0.026	drkC	PREDICTED: serine/threonine-protein kinase HT1 [Oryza sativa Japonica Group]	-	-	-	-	GO:0016020//membrane	GO:0032550//purine ribonucleoside binding;GO:0004672//protein kinase activity;GO:0001883//purine nucleoside binding;GO:0003824//catalytic activity;GO:0001882//nucleoside binding;GO:0032549//ribonucleoside binding;GO:0097367//carbohydrate derivative binding;GO:0016740//transferase activity;GO:0016773//phosphotransferase activity, alcohol group as acceptor;GO:1901363//heterocyclic compound binding;…	GO:0008152//metabolic process;GO:0050794//regulation of cellular process;GO:0023052//signaling;GO:0044699//single-organism process;GO:0050896//response to stimulus;GO:0006793//phosphorus metabolic process;GO:0036211//protein modification process;GO:0051716//cellular response to stimulus;GO:0065007//biological regulation;GO:0043412//macromolecule modification;GO:0010646//regulation of cell communi…
MH07g0489900	chrChr07	+	24735399	24735651	24735420	24735651	24735246	24735318	295;323	184;161	257;320	160;192	0.516353	1	0.584;0.637	0.585;0.594	0.021	SC35	PREDICTED: serine/arginine-rich splicing factor SC35 isoform X2 [Oryza sativa Japonica Group]	Genetic Information Processing	Transcription	ko03040//Spliceosome	K12891	-	GO:0097159//organic cyclic compound binding;GO:0005488//binding	-
MH07g0268200	chrChr07	+	12385150	12385949	12385185	12385949	12384918	12385064	175;189	8;14	165;183	10;10	0.88827	1	0.947;0.916	0.93;0.937	-0.002	AAK6	PREDICTED: adenylate kinase isoenzyme 6 homolog [Oryza sativa Japonica Group]	Genetic Information Processing;Metabolism	Translation;Nucleotide metabolism	ko03008//Ribosome biogenesis in eukaryotes;ko00230//Purine metabolism	K18532	-	-	-
MH07g0268200	chrChr07	+	12385150	12385949	12385202	12385949	12384918	12385064	190;196	8;9	175;197	5;10	0.811774	1	0.946;0.942	0.963;0.936	-0.006	AAK6	PREDICTED: adenylate kinase isoenzyme 6 homolog [Oryza sativa Japonica Group]	Genetic Information Processing;Metabolism	Translation;Nucleotide metabolism	ko03008//Ribosome biogenesis in eukaryotes;ko00230//Purine metabolism	K18532	-	-	-
MH07g0268200	chrChr07	+	12385185	12385949	12385202	12385949	12384918	12385064	23;21	8;9	20;24	5;10	0.714016	1	0.721;0.677	0.782;0.683	-0.033	AAK6	PREDICTED: adenylate kinase isoenzyme 6 homolog [Oryza sativa Japonica Group]	Genetic Information Processing;Metabolism	Translation;Nucleotide metabolism	ko03008//Ribosome biogenesis in eukaryotes;ko00230//Purine metabolism	K18532	-	-	-
MH07g0527900	chrChr07	+	26984635	26985394	26984801	26985394	26984141	26984336	50;69	1;0	57;59	0;0	1	1	0.959;1.0	1.0;1.0	-0.02	LIP	PREDICTED: lipase isoform X1 [Oryza sativa Japonica Group]	-	-	-	-	-	GO:0003824//catalytic activity	-
MH04g0410100	chrChr04	-	18843742	18845330	18843742	18844939	18845415	18845626	12;23	9;13	19;13	13;9	0.830553	1	0.269;0.328	0.287;0.285	0.013	E2FA	PREDICTED: transcription factor E2FA isoform X2 [Oryza sativa Japonica Group]	-	-	-	-	GO:0044424//intracellular part;GO:0043229//intracellular organelle;GO:0044464//cell part;GO:0005623//cell;GO:0032991//macromolecular complex;GO:0043227//membrane-bounded organelle;GO:0043231//intracellular membrane-bounded organelle;GO:0043234//protein complex;GO:0043226//organelle;GO:0005622//intracellular	GO:0001071//nucleic acid binding transcription factor activity	GO:0009987//cellular process;GO:0008152//metabolic process;GO:0043170//macromolecule metabolic process;GO:1901576//organic substance biosynthetic process;GO:0044260//cellular macromolecule metabolic process;GO:0060255//regulation of macromolecule metabolic process;GO:0071704//organic substance metabolic process;GO:0009058//biosynthetic process;GO:0044237//cellular metabolic process;GO:0010468//re…
MH03g0325400	chrChr03	+	16623771	16625969	16624543	16625969	16623094	16623193	13;12	0;0	22;21	1;1	0.0950171	0.554584	1.0;1.0	0.781;0.773	0.223	ESD4	Os03g0410100 [Oryza sativa Japonica Group]	-	-	-	-	-	-	-
MH03g0325400	chrChr03	+	16623943	16624928	16624543	16624928	16623094	16623193	13;10	0;0	18;9	1;1	0.412587	1	1.0;1.0	0.782;0.642	0.288	ESD4	Os03g0410100 [Oryza sativa Japonica Group]	-	-	-	-	-	-	-
MH03g0325400	chrChr03	+	16624543	16624647	16624588	16624647	16623943	16624063	17;13	0;1	16;19	0;0	1	1	1.0;0.909	1.0;1.0	-0.045	ESD4	Os03g0410100 [Oryza sativa Japonica Group]	-	-	-	-	-	-	-
MH12g0209000	chrChr12	-	10704843	10706078	10704843	10705948	10706551	10706638	26;30	0;2	33;55	1;0	1	1	1.0;0.889	0.946;1.0	-0.028	ABCG11	PREDICTED: ABC transporter G family member 11 [Oryza sativa Japonica Group]	-	-	-	-	-	GO:0016818//hydrolase activity, acting on acid anhydrides, in phosphorus-containing anhydrides;GO:0017111//nucleoside-triphosphatase activity;GO:0003824//catalytic activity;GO:0016462//pyrophosphatase activity;GO:0016787//hydrolase activity;GO:0016817//hydrolase activity, acting on acid anhydrides	-
MH03g0620400	chrChr03	+	30016769	30017297	30016951	30017297	30016150	30016244	16;17	0;1	24;25	1;0	1	1	1.0;0.884	0.915;1.0	-0.016	Os11g0582300	PREDICTED: probable F-box protein At4g22165 [Oryza brachyantha]	-	-	-	-	-	-	-
MH03g0280000	chrChr03	+	14858643	14858749	14858646	14858749	14858375	14858524	4;16	6;7	10;11	4;9	0.783031	1	0.395;0.691	0.71;0.545	-0.085	BHLH47	PREDICTED: transcription factor bHLH47 [Oryza sativa Japonica Group]	-	-	-	-	-	-	-
MH12g0419700	chrChr12	+	22849339	22849622	22849385	22849622	22848249	22848666	1;8	70;80	5;17	65;49	0.00551598	0.13176	0.011;0.071	0.056;0.21	-0.092	At5g43560	PREDICTED: MATH domain-containing protein At5g43560 [Oryza sativa Japonica Group]	-	-	-	-	-	-	-
MH01g0150100	chrChr01	-	7287482	7288198	7287482	7287560	7290549	7290690	444;583	452;458	447;566	462;459	0.843951	1	0.157;0.194	0.155;0.189	0.004	GLK2	PREDICTED: probable transcription factor GLK2 isoform X1 [Oryza sativa Japonica Group]	-	-	-	-	-	-	-
MH03g0145000	chrChr03	+	7598875	7599292	7598883	7599292	7598634	7598795	29;39	281;270	26;37	266;316	0.527887	1	0.089;0.121	0.085;0.1	0.012	Ict1	PREDICTED: peptidyl-tRNA hydrolase ICT1, mitochondrial [Oryza sativa Japonica Group]	-	-	-	-	-	-	GO:0016043//cellular component organization;GO:0043241//protein complex disassembly;GO:0071840//cellular component organization or biogenesis;GO:0009987//cellular process;GO:0043624//cellular protein complex disassembly;GO:0071822//protein complex subunit organization;GO:0044763//single-organism cellular process;GO:0032984//macromolecular complex disassembly;GO:0022411//cellular component disasse…
MH10g0225000	chrChr10	-	11796019	11796295	11796019	11796220	11796752	11797157	387;338	9;14	334;347	11;9	0.789238	1	0.966;0.941	0.953;0.962	-0.004	AHK2	PREDICTED: probable histidine kinase 5 isoform X4 [Oryza sativa Japonica Group]	Environmental Information Processing	Signal transduction	ko04075//Plant hormone signal transduction	K14489	-	-	-
MH10g0225000	chrChr10	-	11796752	11797160	11796752	11797157	11798091	11798331	35;41	144;135	41;46	120;137	0.285661	0.912528	0.192;0.229	0.251;0.248	-0.039	AHK2	PREDICTED: probable histidine kinase 5 isoform X4 [Oryza sativa Japonica Group]	Environmental Information Processing	Signal transduction	ko04075//Plant hormone signal transduction	K14489	-	-	-
MH10g0225000	chrChr10	-	11796752	11798331	11796752	11797157	11800081	11800180	370;344	7;3	325;384	2;8	0.848578	1	0.856;0.928	0.948;0.844	-0.004	AHK2	PREDICTED: probable histidine kinase 5 isoform X4 [Oryza sativa Japonica Group]	Environmental Information Processing	Signal transduction	ko04075//Plant hormone signal transduction	K14489	-	-	-
MH10g0438900	chrChr10	-	23066746	23067302	23066746	23067236	23067392	23067809	149;139	15;5	153;154	14;11	0.617503	1	0.873;0.951	0.883;0.907	0.017	-	Os10g0572500, partial [Oryza sativa Japonica Group]	-	-	-	-	-	-	-
MH01g0136300	chrChr01	+	6414855	6415392	6415150	6415392	6414048	6414269	75;51	5;1	33;46	0;1	0.0110124	0.202049	0.834;0.945	1.0;0.939	-0.08	YPL199C	PREDICTED: SMR domain-containing protein At5g58720 [Oryza sativa Japonica Group]	-	-	-	-	-	-	-
MH11g0046700	chrChr11	+	1895214	1896579	1896497	1896579	1894785	1894909	244;201	0;0	213;247	2;0	0.483749	1	1.0;1.0	0.917;1.0	0.041	-	saccharopine dehydrogenase family protein, expressed [Oryza sativa Japonica Group]	-	-	-	-	-	-	-
MH08g0439000	chrChr08	-	20071978	20072142	20071978	20072139	20072766	20072903	49;45	2;0	76;64	0;4	0.403269	1	0.96;1.0	1.0;0.94	0.01	At5g65490	PREDICTED: protein ecdysoneless homolog [Oryza sativa Japonica Group]	-	-	-	-	-	-	-
MH01g0113500	chrChr01	+	4925555	4926646	4925591	4926646	4925421	4925497	0;0	25;16	1;0	12;15	1	1	0.0;0.0	0.063;0.0	-0.032	oxt	glycosylation enzyme-like [Oryza sativa Japonica Group]	-	-	-	-	-	-	-
MH02g0234900	chrChr02	+	12165849	12165962	12165876	12165962	12165552	12165750	4;5	8;21	3;5	11;17	0.89606	1	0.297;0.168	0.188;0.199	0.039	NSUN5	PREDICTED: probable 28S rRNA (cytosine-C(5))-methyltransferase isoform X2 [Oryza sativa Japonica Group]	-	-	-	-	-	GO:0016740//transferase activity;GO:0016741//transferase activity, transferring one-carbon groups;GO:0003824//catalytic activity	GO:0050896//response to stimulus;GO:0009628//response to abiotic stimulus;GO:0009648//photoperiodism;GO:0009314//response to radiation;GO:0009416//response to light stimulus;GO:0008152//metabolic process
MH01g0168800	chrChr01	+	8278091	8278369	8278160	8278369	8277008	8277484	42;56	133;119	36;41	121;123	0.298716	0.929228	0.178;0.243	0.169;0.186	0.033	CDL1	Os01g0259200, partial [Oryza sativa Japonica Group]	-	-	-	-	-	-	-
MH03g0073100	chrChr03	+	3338520	3338880	3338784	3338880	3338328	3338428	442;410	2;0	374;376	0;0	1	1	0.988;1.0	1.0;1.0	-0.006	-	PREDICTED: uncharacterized protein LOC4331752 [Oryza sativa Japonica Group]	-	-	-	-	-	-	-
MH08g0519500	chrChr08	+	23925257	23925543	23925260	23925543	23925046	23925159	54;63	60;92	41;52	70;52	0.962762	1	0.469;0.402	0.365;0.495	0.006	At1g67325	PREDICTED: ranBP2-type zinc finger protein At1g67325 isoform X2 [Oryza sativa Japonica Group]	-	-	-	-	-	-	-
MH05g0501400	chrChr05	-	25616365	25616681	25616365	25616495	25616861	25617011	62;71	0;0	73;65	0;1	1	1	1.0;1.0	1.0;0.967	0.016	-	PREDICTED: uncharacterized protein LOC4339408 [Oryza sativa Japonica Group]	-	-	-	-	-	-	-
MH05g0501400	chrChr05	-	25616365	25616754	25616365	25616495	25616861	25617011	784;725	0;0	752;766	0;1	1	1	1.0;1.0	1.0;0.996	0.002	-	PREDICTED: uncharacterized protein LOC4339408 [Oryza sativa Japonica Group]	-	-	-	-	-	-	-
MH05g0501400	chrChr05	-	25616365	25616754	25616365	25616681	25616861	25617011	1058;942	44;52	973;1003	45;56	0.736795	1	0.942;0.924	0.936;0.923	0.004	-	PREDICTED: uncharacterized protein LOC4339408 [Oryza sativa Japonica Group]	-	-	-	-	-	-	-
MH05g0501400	chrChr05	-	25616629	25616754	25616629	25616690	25616861	25617011	1049;932	31;42	955;989	37;30	0.733551	1	0.959;0.939	0.948;0.958	-0.004	-	PREDICTED: uncharacterized protein LOC4339408 [Oryza sativa Japonica Group]	-	-	-	-	-	-	-
MH02g0545000	chrChr02	+	27064486	27064945	27064735	27064945	27063706	27063742	94;79	1;0	88;114	0;0	1	1	0.972;1.0	1.0;1.0	-0.014	MSL1	PREDICTED: mechanosensitive ion channel protein 1, mitochondrial isoform X1 [Oryza sativa Japonica Group]	-	-	-	-	-	-	-
MH02g0545000	chrChr02	+	27064486	27064945	27064735	27064945	27063706	27063807	218;211	11;9	212;245	12;8	0.861432	1	0.881;0.898	0.869;0.92	-0.005	MSL1	PREDICTED: mechanosensitive ion channel protein 1, mitochondrial isoform X1 [Oryza sativa Japonica Group]	-	-	-	-	-	-	-
MH03g0234000	chrChr03	+	12569302	12569369	12569310	12569369	12568830	12568904	7;10	10;13	3;14	8;10	0.842546	1	0.399;0.422	0.262;0.571	-0.006	Os03g0347800	PREDICTED: CRS2-like protein, chloroplastic isoform X1 [Oryza sativa Japonica Group]	-	-	-	-	-	-	-
MH03g0234000	chrChr03	+	12569440	12572986	12570134	12572986	12568830	12568904	7;7	2;0	4;5	0;0	0.298405	0.929228	0.382;1.0	1.0;1.0	-0.309	Os03g0347800	PREDICTED: CRS2-like protein, chloroplastic isoform X1 [Oryza sativa Japonica Group]	-	-	-	-	-	-	-
MH03g0234000	chrChr03	+	12569680	12572986	12570134	12572986	12569440	12569517	5;4	11;21	4;4	17;18	0.694961	1	0.101;0.045	0.055;0.052	0.02	Os03g0347800	PREDICTED: CRS2-like protein, chloroplastic isoform X1 [Oryza sativa Japonica Group]	-	-	-	-	-	-	-
MH03g0234000	chrChr03	+	12569880	12572986	12570134	12572986	12569440	12569517	0;1	11;21	2;3	17;18	0.0895159	0.536059	0.0;0.017	0.042;0.058	-0.042	Os03g0347800	PREDICTED: CRS2-like protein, chloroplastic isoform X1 [Oryza sativa Japonica Group]	-	-	-	-	-	-	-
MH03g0234000	chrChr03	+	12570947	12572986	12571843	12572986	12569440	12570812	5;3	0;0	2;2	1;0	1	1	1.0;1.0	0.222;1.0	0.389	Os03g0347800	PREDICTED: CRS2-like protein, chloroplastic isoform X1 [Oryza sativa Japonica Group]	-	-	-	-	-	-	-
MH09g0319100	chrChr09	+	14539456	14539655	14539510	14539655	14539221	14539314	56;49	28;26	57;70	31;29	0.738252	1	0.595;0.58	0.574;0.639	-0.019	DCL4	Os09g0416400 [Oryza sativa Japonica Group]	-	-	-	-	-	-	-
MH08g0493400	chrChr08	+	22949761	22949805	22949779	22949805	22947783	22949269	343;336	4;4	250;336	1;4	0.712193	1	0.987;0.987	0.996;0.987	-0.005	TDT	PREDICTED: tonoplast dicarboxylate transporter [Oryza sativa Japonica Group]	-	-	-	-	-	-	-
MH08g0120000	chrChr08	-	5070488	5073190	5070488	5072513	5073579	5073635	128;138	0;0	135;163	0;1	1	1	1.0;1.0	1.0;0.967	0.016	At4g18375	PREDICTED: KH domain-containing protein At4g18375 isoform X1 [Oryza sativa Japonica Group]	-	-	-	-	-	-	-
MH02g0078000	chrChr02	+	3923691	3924653	3923829	3924653	3922266	3922458	18;21	29;12	16;16	13;16	0.7821	1	0.244;0.476	0.39;0.342	-0.006	SPL4	PREDICTED: squamosa promoter-binding-like protein 4 isoform X2 [Oryza sativa Japonica Group]	-	-	-	-	-	-	-
MH08g0282300	chrChr08	-	12686852	12687101	12686852	12687089	12687704	12687766	83;93	2;0	77;95	2;1	0.551101	1	0.975;1.0	0.973;0.989	0.007	CCC1	PREDICTED: cation-chloride cotransporter 1 [Oryza sativa Japonica Group]	-	-	-	-	-	-	-
MH06g0697700	chrChr06	-	28383534	28383620	28383534	28383590	28383712	28383761	74;69	6;4	55;64	5;14	0.0427579	0.393647	0.911;0.935	0.902;0.792	0.076	At3g51130	Os06g0714000, partial [Oryza sativa Japonica Group]	-	-	-	-	-	-	GO:0098542//defense response to other organism;GO:0044763//single-organism cellular process;GO:0042221//response to chemical;GO:0044281//small molecule metabolic process;GO:0009605//response to external stimulus;GO:0044699//single-organism process;GO:1901360//organic cyclic compound metabolic process;GO:0045087//innate immune response;GO:0044710//single-organism metabolic process;GO:0009696//sali…
MH03g0742900	chrChr03	-	35614975	35615205	35614975	35615145	35615287	35615590	304;292	11;16	286;308	11;22	0.471953	1	0.952;0.929	0.949;0.909	0.011	SPL6	PREDICTED: squamosa promoter-binding-like protein 6 isoform X1 [Oryza sativa Japonica Group]	-	-	-	-	GO:0043227//membrane-bounded organelle;GO:0005623//cell;GO:0043229//intracellular organelle;GO:0043231//intracellular membrane-bounded organelle;GO:0005622//intracellular;GO:0043226//organelle;GO:0044464//cell part;GO:0044424//intracellular part	-	-
MH01g0791900	chrChr01	-	39755275	39755980	39755275	39755948	39756073	39756340	3;1	134;156	2;2	161;152	1	1	0.018;0.005	0.01;0.011	0.001	FY	PREDICTED: flowering time control protein FY [Oryza sativa Japonica Group]	Genetic Information Processing	Translation	ko03015//mRNA surveillance pathway;ko03015//mRNA surveillance pathway	K15542	-	-	-
MH02g0302000	chrChr02	+	15814980	15815166	15814996	15815166	15814257	15814446	126;126	15;29	125;145	24;15	0.489824	1	0.884;0.797	0.825;0.897	-0.02	Alg13	PREDICTED: UDP-N-acetylglucosamine transferase subunit ALG13 homolog [Oryza sativa Japonica Group]	Metabolism	Glycan biosynthesis and metabolism	ko00510//N-Glycan biosynthesis	K07432	-	GO:0016740//transferase activity;GO:0005488//binding;GO:0003824//catalytic activity;GO:0016757//transferase activity, transferring glycosyl groups	GO:0044699//single-organism process;GO:0009987//cellular process;GO:0044237//cellular metabolic process;GO:0071704//organic substance metabolic process;GO:0008152//metabolic process;GO:0044763//single-organism cellular process;GO:0044255//cellular lipid metabolic process;GO:0044238//primary metabolic process;GO:0006629//lipid metabolic process;GO:0030258//lipid modification;GO:0044710//single-org…
MH04g0620500	chrChr04	-	27767087	27767263	27767087	27767169	27767558	27767658	145;169	0;2	197;194	3;7	0.0190196	0.261822	1.0;0.981	0.976;0.944	0.03	GALAK	PREDICTED: galacturonokinase [Oryza sativa Japonica Group]	Metabolism	Carbohydrate metabolism	ko00520//Amino sugar and nucleotide sugar metabolism	K18677	-	-	-
MH01g0172600	chrChr01	-	8485332	8485475	8485332	8485431	8485889	8486228	36;31	2;4	27;31	1;0	0.00966589	0.190883	0.933;0.857	0.954;1.0	-0.082	lpsB	Lipopolysaccharide core biosynthesis mannosyltransferase lpsB [Aegilops tauschii]	-	-	-	-	-	-	-
MH01g0172600	chrChr01	-	8485332	8485475	8485332	8485431	8486709	8487244	7;6	1;0	8;3	0;0	1	1	0.844;1.0	1.0;1.0	-0.078	lpsB	Lipopolysaccharide core biosynthesis mannosyltransferase lpsB [Aegilops tauschii]	-	-	-	-	-	-	-
MH04g0435500	chrChr04	-	19813746	19814381	19813746	19814301	19814536	19814645	21;28	0;0	45;46	0;1	1	1	1.0;1.0	1.0;0.968	0.016	-	H0315A08.11 [Oryza sativa Indica Group]	-	-	-	-	-	-	-
MH04g0435500	chrChr04	-	19813746	19814414	19813746	19814301	19814536	19814645	12;12	0;0	15;13	0;1	1	1	1.0;1.0	1.0;0.881	0.059	-	H0315A08.11 [Oryza sativa Indica Group]	-	-	-	-	-	-	-
MH04g0435500	chrChr04	-	19813746	19814414	19813746	19814381	19814536	19814645	2;0	11;16	0;1	30;34	0.820021	1	0.13;0.0	0.0;0.024	0.053	-	H0315A08.11 [Oryza sativa Indica Group]	-	-	-	-	-	-	-
MH08g0476100	chrChr08	+	21918023	21918476	21918416	21918476	21917669	21917801	429;472	3;0	386;408	0;1	1	1	0.975;1.0	1.0;0.991	-0.008	Letm1	Os08g0482100, partial [Oryza sativa Japonica Group]	-	-	-	-	-	-	-
MH07g0126000	chrChr07	+	5740427	5740731	5740490	5740731	5739783	5740072	22;32	162;150	17;36	88;149	0.29301	0.92216	0.087;0.13	0.12;0.145	-0.024	-	PREDICTED: protein PXR1 isoform X1 [Oryza sativa Japonica Group]	-	-	-	-	-	-	-
MH07g0126000	chrChr07	+	5740806	5741628	5740830	5741628	5740490	5740731	6;0	196;203	0;2	130;190	0.838593	1	0.026;0.0	0.0;0.009	0.009	-	PREDICTED: protein PXR1 isoform X1 [Oryza sativa Japonica Group]	-	-	-	-	-	-	-
MH06g0608400	chrChr06	-	24147034	24147261	24147034	24147255	24147953	24148571	66;75	56;59	75;60	39;41	0.131831	0.649612	0.531;0.55	0.649;0.585	-0.077	NUDT2	PREDICTED: nudix hydrolase 2 isoform X1 [Oryza sativa Japonica Group]	-	-	-	-	-	GO:0003824//catalytic activity	-
MH01g0409400	chrChr01	-	20047837	20048449	20047837	20047927	20049025	20049214	102;103	0;1	111;93	0;0	1	1	1.0;0.958	1.0;1.0	-0.021	MBD9	Os01g0547200, partial [Oryza sativa Japonica Group]	-	-	-	-	-	-	-
MH01g0500100	chrChr01	+	25053728	25054064	25053953	25054064	25053429	25053554	46;30	0;2	26;36	0;0	0.91903	1	1.0;0.857	1.0;1.0	-0.072	hddc2	metal-dependent phosphohydrolase HD domain-containing protein-like [Oryza sativa Japonica Group]	-	-	-	-	-	-	-
MH06g0157600	chrChr06	-	6221122	6222489	6221122	6222463	6222801	6222905	79;72	0;0	78;87	0;1	1	1	1.0;1.0	1.0;0.987	0.006	EDR1	PREDICTED: serine/threonine-protein kinase EDR1 [Oryza sativa Japonica Group]	-	-	-	-	GO:0044464//cell part;GO:0005622//intracellular;GO:0043227//membrane-bounded organelle;GO:0043231//intracellular membrane-bounded organelle;GO:0044424//intracellular part;GO:0005623//cell;GO:0043229//intracellular organelle;GO:0043226//organelle	GO:0003824//catalytic activity;GO:1901363//heterocyclic compound binding;GO:0016773//phosphotransferase activity, alcohol group as acceptor;GO:0004672//protein kinase activity;GO:0032550//purine ribonucleoside binding;GO:0001882//nucleoside binding;GO:0032549//ribonucleoside binding;GO:0016740//transferase activity;GO:0016301//kinase activity;GO:0097159//organic cyclic compound binding;GO:0005488…	GO:0019538//protein metabolic process;GO:0071704//organic substance metabolic process;GO:0044238//primary metabolic process;GO:0006464//cellular protein modification process;GO:0044237//cellular metabolic process;GO:0009987//cellular process;GO:0043412//macromolecule modification;GO:0044260//cellular macromolecule metabolic process;GO:0044267//cellular protein metabolic process;GO:0036211//protei…
MH01g0429600	chrChr01	-	21405313	21406700	21405313	21406026	21406881	21406947	2;0	0;0	0;1	0;1	1	1	1.0;NA	NA;0.153	0.847	-	hypothetical protein OsI_25287 [Oryza sativa Indica Group]	-	-	-	-	-	-	-
MH02g0464400	chrChr02	+	22487611	22488877	22487800	22488877	22487253	22487445	1826;1791	6;13	1681;1769	10;9	0.927718	1	0.993;0.984	0.987;0.989	0	PHT2-1	PREDICTED: inorganic phosphate transporter 2-1, chloroplastic [Oryza sativa Japonica Group]	-	-	-	-	GO:0044424//intracellular part;GO:0043226//organelle;GO:0031975//envelope;GO:0009526//plastid envelope;GO:0005737//cytoplasm;GO:0031967//organelle envelope;GO:0044444//cytoplasmic part;GO:0044464//cell part;GO:0044435//plastid part;GO:0043227//membrane-bounded organelle;GO:0044422//organelle part;GO:0016020//membrane;GO:0005623//cell;GO:0044446//intracellular organelle part;GO:0043229//intracellu…	-	GO:0044765//single-organism transport;GO:0044763//single-organism cellular process;GO:0051234//establishment of localization;GO:0051179//localization;GO:0015698//inorganic anion transport;GO:0006810//transport;GO:0006820//anion transport;GO:1902578//single-organism localization;GO:0044699//single-organism process;GO:0006811//ion transport;GO:0009987//cellular process
MH05g0205600	chrChr05	-	9956743	9956830	9956743	9956801	9956925	9957044	117;119	6;0	114;100	2;1	0.26108	0.892378	0.942;1.0	0.979;0.988	-0.013	DTX1	PREDICTED: protein DETOXIFICATION 16 isoform X1 [Oryza sativa Japonica Group]	-	-	-	-	GO:0016020//membrane;GO:0031224//intrinsic component of membrane;GO:0044425//membrane part	GO:0015291//secondary active transmembrane transporter activity;GO:0022804//active transmembrane transporter activity;GO:0005215//transporter activity;GO:0022857//transmembrane transporter activity	GO:0044699//single-organism process;GO:0044763//single-organism cellular process;GO:0009987//cellular process
MH03g0061400	chrChr03	-	2576574	2576761	2576574	2576675	2576947	2577413	6;10	328;309	14;9	226;252	0.0561579	0.442928	0.011;0.02	0.038;0.022	-0.014	-	expressed protein [Oryza sativa Japonica Group]	-	-	-	-	-	-	-
MH04g0083500	chrChr04	+	3585844	3586968	3586708	3586968	3583901	3584179	19;19	15;17	10;23	8;9	0.285716	0.912528	0.157;0.141	0.155;0.273	-0.065	EMF2	PREDICTED: polycomb group protein EMBRYONIC FLOWER 2 isoform X1 [Oryza sativa Japonica Group]	-	-	-	-	-	-	-
MH04g0083500	chrChr04	+	3587111	3587228	3587168	3587228	3586708	3586968	27;18	0;1	19;16	2;1	1	1	1.0;0.929	0.873;0.92	0.068	EMF2	PREDICTED: polycomb group protein EMBRYONIC FLOWER 2 isoform X1 [Oryza sativa Japonica Group]	-	-	-	-	-	-	-
MH12g0391200	chrChr12	+	20853915	20854179	20853943	20854179	20852973	20853078	43;53	7;0	61;42	4;3	0.680143	1	0.838;1.0	0.928;0.922	-0.006	Xpnpep3	PREDICTED: probable Xaa-Pro aminopeptidase 3 isoform X2 [Oryza sativa Japonica Group]	-	-	-	-	-	-	-
MH03g0197300	chrChr03	+	10842686	10842983	10842689	10842983	10840764	10841572	3;6	47;44	3;6	104;65	0.268823	0.8968	0.059;0.118	0.027;0.083	0.033	PHYB	PREDICTED: phytochrome B isoform X1 [Oryza sativa Japonica Group]	Organismal Systems	Environmental adaptation	ko04712//Circadian rhythm - plant	K12121	-	-	-
MH01g0686800	chrChr01	-	34644905	34645096	34644905	34644989	34645169	34645337	89;100	0;0	83;130	1;0	1	1	1.0;1.0	0.98;1.0	0.01	At1g04910	Os01g0841200, partial [Oryza sativa Japonica Group]	-	-	-	-	-	-	-
MH01g0686800	chrChr01	-	34645169	34645337	34645169	34645305	34645445	34645613	62;91	0;2	69;89	0;1	1	1	1.0;0.974	1.0;0.987	-0.007	At1g04910	Os01g0841200, partial [Oryza sativa Japonica Group]	-	-	-	-	-	-	-
MH01g0499900	chrChr01	-	25043282	25043419	25043282	25043375	25043505	25043697	70;68	6;2	80;72	2;4	0.463832	1	0.9;0.963	0.969;0.933	-0.02	rlmN	PREDICTED: dual-specificity RNA methyltransferase RlmN [Oryza sativa Japonica Group]	-	-	-	-	GO:0044464//cell part;GO:0044424//intracellular part;GO:0005623//cell;GO:0005622//intracellular	GO:0005488//binding;GO:0016740//transferase activity;GO:0003824//catalytic activity;GO:0008168//methyltransferase activity;GO:0016741//transferase activity, transferring one-carbon groups;GO:0051540//metal cluster binding	GO:0034660//ncRNA metabolic process;GO:0010467//gene expression;GO:0031167//rRNA methylation;GO:0043412//macromolecule modification;GO:0034470//ncRNA processing;GO:0016070//RNA metabolic process;GO:0046483//heterocycle metabolic process;GO:0006364//rRNA processing;GO:0044238//primary metabolic process;GO:0090304//nucleic acid metabolic process;GO:0006396//RNA processing;GO:0044085//cellular compo…
MH01g0499900	chrChr01	-	25043505	25043697	25043505	25043628	25044190	25044299	109;107	0;0	114;110	3;2	0.372774	1	1.0;1.0	0.963;0.974	0.032	rlmN	PREDICTED: dual-specificity RNA methyltransferase RlmN [Oryza sativa Japonica Group]	-	-	-	-	GO:0044464//cell part;GO:0044424//intracellular part;GO:0005623//cell;GO:0005622//intracellular	GO:0005488//binding;GO:0016740//transferase activity;GO:0003824//catalytic activity;GO:0008168//methyltransferase activity;GO:0016741//transferase activity, transferring one-carbon groups;GO:0051540//metal cluster binding	GO:0034660//ncRNA metabolic process;GO:0010467//gene expression;GO:0031167//rRNA methylation;GO:0043412//macromolecule modification;GO:0034470//ncRNA processing;GO:0016070//RNA metabolic process;GO:0046483//heterocycle metabolic process;GO:0006364//rRNA processing;GO:0044238//primary metabolic process;GO:0090304//nucleic acid metabolic process;GO:0006396//RNA processing;GO:0044085//cellular compo…
MH01g0499900	chrChr01	-	25044394	25044525	25044394	25044466	25044599	25044697	85;76	0;1	65;76	0;0	1	1	1.0;0.982	1.0;1.0	-0.009	rlmN	PREDICTED: dual-specificity RNA methyltransferase RlmN [Oryza sativa Japonica Group]	-	-	-	-	GO:0044464//cell part;GO:0044424//intracellular part;GO:0005623//cell;GO:0005622//intracellular	GO:0005488//binding;GO:0016740//transferase activity;GO:0003824//catalytic activity;GO:0008168//methyltransferase activity;GO:0016741//transferase activity, transferring one-carbon groups;GO:0051540//metal cluster binding	GO:0034660//ncRNA metabolic process;GO:0010467//gene expression;GO:0031167//rRNA methylation;GO:0043412//macromolecule modification;GO:0034470//ncRNA processing;GO:0016070//RNA metabolic process;GO:0046483//heterocycle metabolic process;GO:0006364//rRNA processing;GO:0044238//primary metabolic process;GO:0090304//nucleic acid metabolic process;GO:0006396//RNA processing;GO:0044085//cellular compo…
MH11g0447700	chrChr11	+	21149744	21150604	21149754	21150604	21149155	21149683	8;14	12;10	8;16	19;10	0.747939	1	0.385;0.567	0.283;0.6	0.034	RPM1	Disease resistance RPP8-like protein 3 [Triticum urartu]	-	-	-	-	-	-	-
MH12g0062100	chrChr12	-	2402431	2403181	2402431	2403040	2404076	2404286	8;7	2;5	5;5	2;2	0.860409	1	0.673;0.418	0.562;0.562	-0.017	SKIP23	PREDICTED: probable F-box protein At4g22060 isoform X1 [Oryza sativa Japonica Group]	-	-	-	-	-	-	-
MH12g0062100	chrChr12	-	2404076	2404884	2404076	2404286	2405763	2406939	6;6	1;1	6;5	5;1	0.131149	0.647486	0.545;0.545	0.193;0.499	0.199	SKIP23	PREDICTED: probable F-box protein At4g22060 isoform X1 [Oryza sativa Japonica Group]	-	-	-	-	-	-	-
MH04g0614900	chrChr04	+	27468072	27469504	27468095	27469504	27467877	27467977	9;19	111;120	16;12	104;114	0.879583	1	0.066;0.121	0.118;0.084	-0.008	YMR099C	Os04g0603000 [Oryza sativa Japonica Group]	Metabolism	Carbohydrate metabolism	ko00010//Glycolysis / Gluconeogenesis	K01792	-	-	-
MH04g0614900	chrChr04	+	27468782	27469504	27468903	27469504	27468095	27468335	218;147	1;2	186;175	6;1	0.122279	0.628896	0.992;0.976	0.945;0.99	0.016	YMR099C	Os04g0603000 [Oryza sativa Japonica Group]	Metabolism	Carbohydrate metabolism	ko00010//Glycolysis / Gluconeogenesis	K01792	-	-	-
MH01g0112800	chrChr01	+	4862485	4864131	4863290	4864131	4861885	4861997	7;4	52;48	4;8	41;51	0.707683	1	0.021;0.013	0.015;0.024	-0.002	NUP35	PREDICTED: nuclear pore complex protein NUP35 [Oryza sativa Japonica Group]	Genetic Information Processing	Translation	ko03013//RNA transport	K14313	-	-	-
MH05g0318800	chrChr05	-	15806246	15806522	15806246	15806307	15806600	15806734	91;107	0;4	140;116	3;0	0.563569	1	1.0;0.916	0.95;1.0	-0.017	TAF7	PREDICTED: transcription initiation factor TFIID subunit 7 [Oryza sativa Japonica Group]	Genetic Information Processing	Transcription	ko03022//Basal transcription factors;ko03022//Basal transcription factors	K03132	-	GO:0003723//RNA binding;GO:0097159//organic cyclic compound binding;GO:0005488//binding;GO:0008135//translation factor activity, RNA binding;GO:0003676//nucleic acid binding;GO:1901363//heterocyclic compound binding	GO:0032774//RNA biosynthetic process;GO:0016070//RNA metabolic process;GO:0006412//translation;GO:0043604//amide biosynthetic process;GO:0044260//cellular macromolecule metabolic process;GO:0043043//peptide biosynthetic process;GO:0034641//cellular nitrogen compound metabolic process;GO:0006725//cellular aromatic compound metabolic process;GO:0044238//primary metabolic process;GO:0071704//organic…
MH12g0109700	chrChr12	-	4407170	4408307	4407170	4407344	4408564	4408792	2;7	33;39	10;8	14;39	0.0179045	0.253109	0.008;0.023	0.087;0.027	-0.041	Os12g0198200	PREDICTED: probable protein phosphatase 2C 77 [Oryza sativa Japonica Group]	-	-	-	-	-	GO:0003824//catalytic activity;GO:0016787//hydrolase activity	-
MH06g0352500	chrChr06	+	14251443	14253500	14253441	14253500	14251048	14251362	616;669	7;7	790;665	6;3	0.164677	0.71003	0.859;0.869	0.901;0.939	-0.056	-	-	-	-	-	-	-	-	-
MH06g0352500	chrChr06	+	14253609	14253961	14253886	14253961	14251443	14253500	53;52	16;22	69;56	15;25	0.702923	1	0.537;0.453	0.617;0.439	-0.033	-	-	-	-	-	-	-	-	-
MH06g0352500	chrChr06	+	14253886	14254532	14254097	14254532	14253441	14253500	47;58	14;26	45;60	22;10	0.550331	1	0.581;0.48	0.458;0.713	-0.055	-	-	-	-	-	-	-	-	-
MH06g0352500	chrChr06	+	14254063	14254532	14254097	14254532	14253886	14253961	6;1	18;21	1;9	26;22	0.729213	1	0.213;0.037	0.03;0.25	-0.015	-	-	-	-	-	-	-	-	-
MH03g0675100	chrChr03	-	32193253	32193490	32193253	32193318	32194285	32194653	340;389	0;1	339;352	0;0	1	1	1.0;0.994	1.0;1.0	-0.003	BIPP2C2	BTH-induced protein phosphatase 2C 2 K2 form [Oryza sativa Indica Group]	-	-	-	-	-	GO:0042578//phosphoric ester hydrolase activity;GO:0004721//phosphoprotein phosphatase activity;GO:0016788//hydrolase activity, acting on ester bonds;GO:0043167//ion binding;GO:0005488//binding;GO:0003824//catalytic activity;GO:0016787//hydrolase activity;GO:0043169//cation binding;GO:0016791//phosphatase activity	GO:0043412//macromolecule modification;GO:0019538//protein metabolic process;GO:0006464//cellular protein modification process;GO:0044260//cellular macromolecule metabolic process;GO:0044237//cellular metabolic process;GO:0009987//cellular process;GO:0071704//organic substance metabolic process;GO:0044238//primary metabolic process;GO:0043170//macromolecule metabolic process;GO:0044267//cellular …
MH05g0475700	chrChr05	+	24644941	24646487	24645434	24646487	24642382	24642448	19;8	0;1	15;10	0;1	1	1	1.0;0.65	1.0;0.699	-0.024	-	PREDICTED: uncharacterized protein LOC107280869 isoform X3 [Oryza sativa Japonica Group]	-	-	-	-	GO:0016020//membrane;GO:0044425//membrane part;GO:0031224//intrinsic component of membrane;GO:0043226//organelle;GO:0043227//membrane-bounded organelle;GO:0031090//organelle membrane;GO:0044422//organelle part	GO:0015491//cation:cation antiporter activity;GO:0015299//solute:proton antiporter activity;GO:0022857//transmembrane transporter activity;GO:0099516//ion antiporter activity;GO:0022804//active transmembrane transporter activity;GO:0008324//cation transmembrane transporter activity;GO:0015077//monovalent inorganic cation transmembrane transporter activity;GO:0022892//substrate-specific transporte…	GO:0055065//metal ion homeostasis;GO:0006810//transport;GO:0050896//response to stimulus;GO:0065007//biological regulation;GO:0006950//response to stress;GO:0015672//monovalent inorganic cation transport;GO:0006814//sodium ion transport;GO:0009628//response to abiotic stimulus;GO:0048878//chemical homeostasis;GO:0055080//cation homeostasis;GO:0051234//establishment of localization;GO:0055067//mon…
MH02g0558300	chrChr02	-	27832815	27834588	27832815	27833394	27836121	27836219	5;13	2;1	11;15	6;5	0.385379	1	0.217;0.591	0.169;0.25	0.194	OPT4	PREDICTED: oligopeptide transporter 4 [Oryza sativa Japonica Group]	-	-	-	-	-	-	-
MH03g0695400	chrChr03	-	33409844	33411118	33409844	33410503	33411916	33412030	32;31	0;1	34;36	0;1	1	1	1.0;0.858	1.0;0.875	-0.008	IQD1	PREDICTED: protein IQ-DOMAIN 1 [Oryza sativa Japonica Group]	-	-	-	-	-	-	-
MH12g0432300	chrChr12	-	23756221	23757016	23756221	23756671	23757471	23757654	814;880	0;1	759;819	0;0	1	1	1.0;0.996	1.0;1.0	-0.002	VTC5	PREDICTED: GDP-L-galactose phosphorylase 2 [Oryza sativa Japonica Group]	Metabolism	Carbohydrate metabolism	ko00053//Ascorbate and aldarate metabolism	K14190	-	-	-
MH05g0027800	chrChr05	-	1004876	1004980	1004876	1004944	1005155	1005200	604;650	18;18	599;697	21;13	0.738281	1	0.964;0.967	0.958;0.977	-0.002	AP2	PREDICTED: AP2-like ethylene-responsive transcription factor TOE3 isoform X1 [Oryza sativa Japonica Group]	-	-	-	-	-	-	-
MH05g0027800	chrChr05	-	1004876	1004980	1004876	1004944	1005430	1005664	244;252	3;14	243;252	7;10	0.773181	1	0.985;0.935	0.965;0.953	0.001	AP2	PREDICTED: AP2-like ethylene-responsive transcription factor TOE3 isoform X1 [Oryza sativa Japonica Group]	-	-	-	-	-	-	-
MH02g0614300	chrChr02	+	30379276	30379796	30379377	30379796	30378698	30378910	11;17	0;0	13;6	0;4	0.00999662	0.192994	1.0;1.0	1.0;0.472	0.264	-	PREDICTED: uncharacterized protein LOC4330719 isoform X3 [Oryza sativa Japonica Group]	-	-	-	-	-	-	-
MH01g0139700	chrChr01	-	6642268	6642570	6642268	6642360	6643413	6643800	2;4	65;69	6;5	59;68	0.155169	0.695124	0.013;0.023	0.04;0.03	-0.017	mpv17	PREDICTED: protein Mpv17 [Oryza sativa Japonica Group]	Cellular Processes	Transport and catabolism	ko04146//Peroxisome	K13348	-	-	-
MH05g0128700	chrChr05	-	7138871	7139640	7138871	7139136	7141497	7141627	9;6	31;22	5;7	48;35	0.132193	0.649872	0.062;0.059	0.023;0.044	0.027	pgap3	PREDICTED: post-GPI attachment to proteins factor 3 [Oryza sativa Japonica Group]	-	-	-	-	-	-	-
MH09g0157500	chrChr09	+	6041983	6042288	6041986	6042288	6041839	6041894	66;59	29;26	47;56	25;23	0.828252	1	0.69;0.69	0.648;0.705	0.013	At3g52120	PREDICTED: SURP and G-patch domain-containing protein 1-like protein [Oryza sativa Japonica Group]	-	-	-	-	-	GO:0005488//binding;GO:0097159//organic cyclic compound binding;GO:0003676//nucleic acid binding;GO:1901363//heterocyclic compound binding	GO:0071704//organic substance metabolic process;GO:0043170//macromolecule metabolic process;GO:0010467//gene expression;GO:0008152//metabolic process
MH02g0314600	chrChr02	+	16699768	16699874	16699800	16699874	16699610	16699686	0;0	31;42	0;2	48;43	1	1	0.0;0.0	0.0;0.037	-0.018	XRN4	PREDICTED: 5'-3' exoribonuclease 4 isoform X3 [Oryza sativa Japonica Group]	Genetic Information Processing	Folding, sorting and degradation;Translation	ko03008//Ribosome biogenesis in eukaryotes;ko03018//RNA degradation	K12619	-	-	-
MH11g0434700	chrChr11	+	20277245	20277316	20277259	20277316	20276820	20277128	35;45	3;0	49;55	3;1	0.721506	1	0.914;1.0	0.937;0.98	-0.001	CSY4	PREDICTED: citrate synthase 4, mitochondrial [Oryza sativa Japonica Group]	Metabolism	Global and Overview;Carbohydrate metabolism	ko01200//Carbon metabolism;ko01230//Biosynthesis of amino acids;ko00630//Glyoxylate and dicarboxylate metabolism;ko00020//Citrate cycle (TCA cycle);ko01210//2-Oxocarboxylic acid metabolism	K01647	-	-	-
MH06g0048500	chrChr06	+	1663287	1663640	1663336	1663640	1662591	1662866	28;35	2;0	21;32	0;0	0.533829	1	0.913;1.0	1.0;1.0	-0.043	DDB_G0283355	PREDICTED: WASH complex subunit 7 isoform X1 [Oryza sativa Japonica Group]	Cellular Processes	Transport and catabolism	ko04144//Endocytosis	K18465	-	-	-
MH08g0010300	chrChr08	-	21301	21583	21301	21543	22391	22577	17;20	0;3	14;29	4;2	0.234826	0.848684	1.0;0.84	0.734;0.92	0.093	PAT08	PREDICTED: protein S-acyltransferase 8 [Oryza sativa Japonica Group]	-	-	-	-	-	-	-
MH08g0010300	chrChr08	-	21301	21630	21301	21543	22391	22577	13;20	0;3	3;8	4;2	0.0143321	0.22471	1.0;0.808	0.321;0.716	0.386	PAT08	PREDICTED: protein S-acyltransferase 8 [Oryza sativa Japonica Group]	-	-	-	-	-	-	-
MH08g0010300	chrChr08	-	21301	21630	21301	21583	22391	22577	4;10	8;10	2;0	13;21	1.45259e-05	0.00341624	0.275;0.432	0.105;0.0	0.301	PAT08	PREDICTED: protein S-acyltransferase 8 [Oryza sativa Japonica Group]	-	-	-	-	-	-	-
MH08g0079100	chrChr08	-	3161783	3162209	3161783	3162190	3162713	3163384	2;4	57;67	2;2	46;52	0.65235	1	0.03;0.05	0.037;0.033	0.005	Dnajb4	PREDICTED: dnaJ homolog subfamily B member 1 [Oryza sativa Japonica Group]	-	-	-	-	-	GO:0005488//binding;GO:0005515//protein binding	GO:0050896//response to stimulus
MH07g0014500	chrChr07	+	261888	263407	261933	263407	261348	261751	311;350	5;10	341;387	8;2	0.211078	0.810178	0.979;0.964	0.97;0.993	-0.01	pprA	protein binding protein, partial [Oryza sativa Indica Group]	-	-	-	-	-	-	-
MH01g0221500	chrChr01	-	10233180	10233586	10233180	10233325	10234216	10234944	54;39	47;37	56;29	40;33	0.902229	1	0.295;0.277	0.337;0.242	-0.003	-	PREDICTED: uncharacterized protein LOC4325774 isoform X2 [Oryza sativa Japonica Group]	-	-	-	-	-	-	-
MH01g0221500	chrChr01	-	10233404	10233586	10233404	10233428	10234216	10234944	44;39	13;17	51;26	12;10	0.520734	1	0.622;0.527	0.673;0.558	-0.041	-	PREDICTED: uncharacterized protein LOC4325774 isoform X2 [Oryza sativa Japonica Group]	-	-	-	-	-	-	-
MH06g0061600	chrChr06	-	2350038	2350087	2350038	2350084	2350238	2350317	47;57	15;25	53;53	24;13	0.723175	1	0.754;0.691	0.684;0.8	-0.02	RBPMS	PREDICTED: protein WHI3 isoform X2 [Brachypodium distachyon]	-	-	-	-	-	GO:0097159//organic cyclic compound binding;GO:0005488//binding	-
MH06g0061600	chrChr06	-	2350038	2350087	2350038	2350084	2350830	2350959	9;3	0;0	5;1	1;0	1	1	1.0;1.0	0.831;1.0	0.085	RBPMS	PREDICTED: protein WHI3 isoform X2 [Brachypodium distachyon]	-	-	-	-	-	GO:0097159//organic cyclic compound binding;GO:0005488//binding	-
MH02g0092700	chrChr02	-	4915125	4915914	4915125	4915762	4916032	4916472	47;67	0;0	59;73	0;1	1	1	1.0;1.0	1.0;0.973	0.014	ABCB15	PREDICTED: putative multidrug resistance protein [Oryza sativa Japonica Group]	Environmental Information Processing	Membrane transport	ko02010//ABC transporters	K05658	-	-	-
MH09g0428700	chrChr09	+	19693811	19697047	19696472	19697047	19691859	19693098	16;12	9;1	24;19	8;3	0.673422	1	0.086;0.389	0.137;0.251	0.043	-	PREDICTED: uncharacterized protein LOC4347569 isoform X2 [Oryza sativa Japonica Group]	-	-	-	-	-	-	-
MH09g0428700	chrChr09	+	19693811	19697047	19697015	19697047	19691859	19693098	17;12	14;13	26;22	9;13	0.0558612	0.442928	0.051;0.039	0.114;0.07	-0.047	-	PREDICTED: uncharacterized protein LOC4347569 isoform X2 [Oryza sativa Japonica Group]	-	-	-	-	-	-	-
MH09g0428700	chrChr09	+	19696472	19697047	19697015	19697047	19691859	19693098	10;1	14;13	10;6	9;13	0.218342	0.818626	0.133;0.016	0.193;0.09	-0.067	-	PREDICTED: uncharacterized protein LOC4347569 isoform X2 [Oryza sativa Japonica Group]	-	-	-	-	-	-	-
MH04g0664100	chrChr04	+	30382680	30382771	30382689	30382771	30381254	30381641	46;24	4;8	36;42	2;3	0.0468909	0.404743	0.916;0.739	0.944;0.93	-0.11	KAKU4	OSIGBa0147J19.13 [Oryza sativa Indica Group]	-	-	-	-	-	-	-
MH02g0492700	chrChr02	+	24377324	24379110	24377906	24379110	24376452	24377094	32;39	36;45	27;43	22;38	0.276547	0.90446	0.153;0.15	0.2;0.187	-0.042	CRY2	Cryptochrome 2 [Oryza sativa Indica Group]	Organismal Systems	Environmental adaptation	ko04712//Circadian rhythm - plant	K12119	-	-	GO:0006139//nucleobase-containing compound metabolic process;GO:0071704//organic substance metabolic process;GO:0009987//cellular process;GO:0046483//heterocycle metabolic process;GO:0006259//DNA metabolic process;GO:0044260//cellular macromolecule metabolic process;GO:0044237//cellular metabolic process;GO:0006725//cellular aromatic compound metabolic process;GO:0034641//cellular nitrogen compou…
MH07g0551600	chrChr07	+	28503700	28503825	28503799	28503825	28503436	28503630	331;329	114;107	313;374	93;105	0.320382	0.953773	0.636;0.649	0.669;0.682	-0.033	PRR37	pseudo-response regulator protein 37 [Oryza sativa Indica Group]	Organismal Systems	Environmental adaptation	ko04712//Circadian rhythm - plant	K12129	GO:0043231//intracellular membrane-bounded organelle;GO:0043229//intracellular organelle;GO:0043226//organelle;GO:0005622//intracellular;GO:0043227//membrane-bounded organelle;GO:0044464//cell part;GO:0005623//cell;GO:0044424//intracellular part	-	GO:0044237//cellular metabolic process;GO:0050794//regulation of cellular process;GO:0010468//regulation of gene expression;GO:0051716//cellular response to stimulus;GO:0050789//regulation of biological process;GO:0008152//metabolic process;GO:1901576//organic substance biosynthetic process;GO:0023052//signaling;GO:0034645//cellular macromolecule biosynthetic process;GO:0019222//regulation of met…
MH07g0551600	chrChr07	+	28503700	28504457	28504044	28504457	28503436	28503630	125;133	2;0	120;133	0;0	0.486968	1	0.95;1.0	1.0;1.0	-0.025	PRR37	pseudo-response regulator protein 37 [Oryza sativa Indica Group]	Organismal Systems	Environmental adaptation	ko04712//Circadian rhythm - plant	K12129	GO:0043231//intracellular membrane-bounded organelle;GO:0043229//intracellular organelle;GO:0043226//organelle;GO:0005622//intracellular;GO:0043227//membrane-bounded organelle;GO:0044464//cell part;GO:0005623//cell;GO:0044424//intracellular part	-	GO:0044237//cellular metabolic process;GO:0050794//regulation of cellular process;GO:0010468//regulation of gene expression;GO:0051716//cellular response to stimulus;GO:0050789//regulation of biological process;GO:0008152//metabolic process;GO:1901576//organic substance biosynthetic process;GO:0023052//signaling;GO:0034645//cellular macromolecule biosynthetic process;GO:0019222//regulation of met…
MH07g0551600	chrChr07	+	28509923	28510329	28510195	28510329	28504044	28504457	468;480	0;1	537;503	1;2	1	1	1.0;0.994	0.995;0.989	0.005	PRR37	pseudo-response regulator protein 37 [Oryza sativa Indica Group]	Organismal Systems	Environmental adaptation	ko04712//Circadian rhythm - plant	K12129	GO:0043231//intracellular membrane-bounded organelle;GO:0043229//intracellular organelle;GO:0043226//organelle;GO:0005622//intracellular;GO:0043227//membrane-bounded organelle;GO:0044464//cell part;GO:0005623//cell;GO:0044424//intracellular part	-	GO:0044237//cellular metabolic process;GO:0050794//regulation of cellular process;GO:0010468//regulation of gene expression;GO:0051716//cellular response to stimulus;GO:0050789//regulation of biological process;GO:0008152//metabolic process;GO:1901576//organic substance biosynthetic process;GO:0023052//signaling;GO:0034645//cellular macromolecule biosynthetic process;GO:0019222//regulation of met…
MH07g0551600	chrChr07	+	28513163	28513350	28513169	28513350	28510464	28510632	528;440	63;72	410;466	57;72	0.76985	1	0.89;0.855	0.874;0.862	0.005	PRR37	pseudo-response regulator protein 37 [Oryza sativa Indica Group]	Organismal Systems	Environmental adaptation	ko04712//Circadian rhythm - plant	K12129	GO:0043231//intracellular membrane-bounded organelle;GO:0043229//intracellular organelle;GO:0043226//organelle;GO:0005622//intracellular;GO:0043227//membrane-bounded organelle;GO:0044464//cell part;GO:0005623//cell;GO:0044424//intracellular part	-	GO:0044237//cellular metabolic process;GO:0050794//regulation of cellular process;GO:0010468//regulation of gene expression;GO:0051716//cellular response to stimulus;GO:0050789//regulation of biological process;GO:0008152//metabolic process;GO:1901576//organic substance biosynthetic process;GO:0023052//signaling;GO:0034645//cellular macromolecule biosynthetic process;GO:0019222//regulation of met…
MH05g0058200	chrChr05	+	3023936	3024514	3023966	3024514	3023139	3023231	213;207	2;1	194;190	0;1	1	1	0.989;0.994	1.0;0.994	-0.005	KINESIN-13A	PREDICTED: kinesin-13A [Oryza sativa Japonica Group]	-	-	-	-	-	-	-
MH03g0217300	chrChr03	-	11444377	11445156	11444377	11444728	11445252	11445424	120;114	2;1	136;157	0;1	0.604793	1	0.939;0.967	1.0;0.976	-0.035	SNRNP65	PREDICTED: U11/U12 small nuclear ribonucleoprotein 65 kDa protein [Oryza sativa Japonica Group]	-	-	-	-	-	GO:0005488//binding;GO:0097159//organic cyclic compound binding	-
MH02g0445800	chrChr02	-	21977539	21977757	21977539	21977721	21978510	21978696	5;7	183;163	4;2	152;189	0.128168	0.638708	0.022;0.033	0.021;0.008	0.013	Os02g0581300	PREDICTED: ASC1-like protein 1 [Oryza sativa Japonica Group]	Metabolism	Lipid metabolism	ko00600//Sphingolipid metabolism	K04710	-	-	-
MH11g0056900	chrChr11	+	2478227	2478592	2478472	2478592	2475334	2476291	34;32	4;1	32;44	0;2	0.0738587	0.491189	0.763;0.924	1.0;0.893	-0.103	ROPGAP1	PREDICTED: rho GTPase-activating protein 5 [Oryza sativa Japonica Group]	-	-	-	-	-	-	GO:0050794//regulation of cellular process;GO:0050789//regulation of biological process;GO:0065007//biological regulation
MH03g0514200	chrChr03	+	25676797	25677035	25676830	25677035	25676114	25676401	77;54	7;3	96;81	6;4	0.562319	1	0.9;0.936	0.929;0.943	-0.018	2022-10-07	PREDICTED: organic cation/carnitine transporter 7 isoform X1 [Oryza sativa Japonica Group]	-	-	-	-	GO:0044425//membrane part;GO:0016020//membrane;GO:0031224//intrinsic component of membrane	GO:0005215//transporter activity	GO:0009987//cellular process;GO:0044763//single-organism cellular process;GO:0044699//single-organism process
MH03g0514200	chrChr03	+	25676797	25677035	25676904	25677035	25676114	25676401	112;89	2;16	124;113	2;5	0.0215602	0.27476	0.97;0.764	0.973;0.929	-0.084	2022-10-07	PREDICTED: organic cation/carnitine transporter 7 isoform X1 [Oryza sativa Japonica Group]	-	-	-	-	GO:0044425//membrane part;GO:0016020//membrane;GO:0031224//intrinsic component of membrane	GO:0005215//transporter activity	GO:0009987//cellular process;GO:0044763//single-organism cellular process;GO:0044699//single-organism process
MH03g0514200	chrChr03	+	25676830	25677035	25676904	25677035	25676114	25676401	42;38	2;16	34;36	2;5	0.20805	0.805148	0.933;0.613	0.919;0.828	-0.1	2022-10-07	PREDICTED: organic cation/carnitine transporter 7 isoform X1 [Oryza sativa Japonica Group]	-	-	-	-	GO:0044425//membrane part;GO:0016020//membrane;GO:0031224//intrinsic component of membrane	GO:0005215//transporter activity	GO:0009987//cellular process;GO:0044763//single-organism cellular process;GO:0044699//single-organism process
MH03g0233600	chrChr03	+	12522940	12523055	12522943	12523055	12522362	12522544	4;9	64;74	7;0	57;63	0.259584	0.892222	0.058;0.107	0.107;0.0	0.029	ABH1	MIF4G domain containing protein, expressed [Oryza sativa Japonica Group]	Genetic Information Processing	Translation;Transcription	ko03040//Spliceosome;ko03013//RNA transport;ko03015//mRNA surveillance pathway	K12882	-	-	-
MH07g0029500	chrChr07	-	1188540	1188617	1188540	1188604	1188878	1189015	112;97	4;4	112;102	5;2	0.73844	1	0.963;0.957	0.954;0.979	-0.006	Plaa	PREDICTED: phospholipase A-2-activating protein [Oryza sativa Japonica Group]	Genetic Information Processing	Folding, sorting and degradation	ko04141//Protein processing in endoplasmic reticulum	K14018	GO:0005911//cell-cell junction;GO:0030054//cell junction	-	-
MH06g0578500	chrChr06	+	22837267	22837436	22837345	22837436	22836107	22836839	8;15	1;1	15;19	1;1	0.960377	1	0.84;0.908	0.908;0.926	-0.043	-	Os06g0608401 [Oryza sativa Japonica Group]	-	-	-	-	-	-	-
MH06g0578500	chrChr06	+	22837267	22838107	22837300	22838107	22836698	22836839	5;9	0;1	8;7	0;0	1	1	1.0;0.88	1.0;1.0	-0.06	-	Os06g0608401 [Oryza sativa Japonica Group]	-	-	-	-	-	-	-
MH06g0578500	chrChr06	+	22837275	22837436	22837300	22837436	22836698	22836839	9;10	0;1	6;10	0;0	1	1	1.0;0.895	1.0;1.0	-0.052	-	Os06g0608401 [Oryza sativa Japonica Group]	-	-	-	-	-	-	-
MH06g0578500	chrChr06	+	22837275	22837436	22837345	22837436	22836698	22836839	12;16	1;1	13;22	1;1	0.971432	1	0.891;0.916	0.898;0.937	-0.014	-	Os06g0608401 [Oryza sativa Japonica Group]	-	-	-	-	-	-	-
MH06g0578500	chrChr06	+	22837300	22837436	22837345	22837436	22836698	22836839	3;7	1;1	7;12	1;1	0.966793	1	0.697;0.843	0.843;0.902	-0.103	-	Os06g0608401 [Oryza sativa Japonica Group]	-	-	-	-	-	-	-
MH06g0404100	chrChr06	+	16211112	16212633	16211909	16212633	16210723	16210851	1;0	40;34	1;10	58;37	0.351298	1	0.004;0.0	0.003;0.041	-0.02	TADA	PREDICTED: tRNA(adenine(34)) deaminase, chloroplastic isoform X2 [Oryza sativa Japonica Group]	-	-	-	-	-	-	-
MH01g0415000	chrChr01	+	20427374	20427488	20427377	20427488	20427108	20427211	431;447	723;755	359;416	590;731	0.931804	1	0.369;0.367	0.374;0.358	0.002	Os01g0552300	PREDICTED: probable protein phosphatase 2C 5 isoform X2 [Oryza sativa Japonica Group]	-	-	-	-	GO:0043232//intracellular non-membrane-bounded organelle;GO:0031224//intrinsic component of membrane;GO:0009536//plastid;GO:0005622//intracellular;GO:0016020//membrane;GO:0043227//membrane-bounded organelle;GO:0043231//intracellular membrane-bounded organelle;GO:0044422//organelle part;GO:0005623//cell;GO:0044424//intracellular part;GO:0043228//non-membrane-bounded organelle;GO:0044425//membrane …	GO:0016791//phosphatase activity;GO:0016788//hydrolase activity, acting on ester bonds;GO:0003824//catalytic activity;GO:0005488//binding;GO:0004721//phosphoprotein phosphatase activity;GO:0016787//hydrolase activity;GO:0043169//cation binding;GO:0043167//ion binding;GO:0042578//phosphoric ester hydrolase activity	GO:0009987//cellular process;GO:0006796//phosphate-containing compound metabolic process;GO:0050789//regulation of biological process;GO:0044763//single-organism cellular process;GO:0006793//phosphorus metabolic process;GO:0050794//regulation of cellular process;GO:0043412//macromolecule modification;GO:0044710//single-organism metabolic process;GO:0019222//regulation of metabolic process;GO:0006…
MH03g0061800	chrChr03	-	2606155	2607068	2606155	2606228	2607824	2608479	22;20	106;120	33;33	99;124	0.0469582	0.404743	0.03;0.024	0.048;0.039	-0.016	RBM39	PREDICTED: RNA-binding protein 39 isoform X1 [Oryza sativa Japonica Group]	-	-	-	-	GO:0005622//intracellular;GO:0005623//cell;GO:0044424//intracellular part;GO:0043229//intracellular organelle;GO:0043231//intracellular membrane-bounded organelle;GO:0043227//membrane-bounded organelle;GO:0043226//organelle;GO:0044464//cell part	GO:0005488//binding;GO:1901363//heterocyclic compound binding;GO:0097159//organic cyclic compound binding;GO:0003676//nucleic acid binding	GO:0046483//heterocycle metabolic process;GO:0044260//cellular macromolecule metabolic process;GO:0044238//primary metabolic process;GO:0006807//nitrogen compound metabolic process;GO:0008152//metabolic process;GO:0043170//macromolecule metabolic process;GO:0071704//organic substance metabolic process;GO:0006725//cellular aromatic compound metabolic process;GO:0044237//cellular metabolic process;…
MH03g0061800	chrChr03	-	2606155	2607324	2606155	2606228	2607824	2608479	52;60	106;120	67;60	99;124	0.454847	1	0.055;0.056	0.075;0.055	-0.01	RBM39	PREDICTED: RNA-binding protein 39 isoform X1 [Oryza sativa Japonica Group]	-	-	-	-	GO:0005622//intracellular;GO:0005623//cell;GO:0044424//intracellular part;GO:0043229//intracellular organelle;GO:0043231//intracellular membrane-bounded organelle;GO:0043227//membrane-bounded organelle;GO:0043226//organelle;GO:0044464//cell part	GO:0005488//binding;GO:1901363//heterocyclic compound binding;GO:0097159//organic cyclic compound binding;GO:0003676//nucleic acid binding	GO:0046483//heterocycle metabolic process;GO:0044260//cellular macromolecule metabolic process;GO:0044238//primary metabolic process;GO:0006807//nitrogen compound metabolic process;GO:0008152//metabolic process;GO:0043170//macromolecule metabolic process;GO:0071704//organic substance metabolic process;GO:0006725//cellular aromatic compound metabolic process;GO:0044237//cellular metabolic process;…
MH03g0061800	chrChr03	-	2606155	2607324	2606155	2607068	2607824	2608479	34;41	4;1	34;27	0;0	0.00313225	0.100039	0.758;0.938	1.0;1.0	-0.152	RBM39	PREDICTED: RNA-binding protein 39 isoform X1 [Oryza sativa Japonica Group]	-	-	-	-	GO:0005622//intracellular;GO:0005623//cell;GO:0044424//intracellular part;GO:0043229//intracellular organelle;GO:0043231//intracellular membrane-bounded organelle;GO:0043227//membrane-bounded organelle;GO:0043226//organelle;GO:0044464//cell part	GO:0005488//binding;GO:1901363//heterocyclic compound binding;GO:0097159//organic cyclic compound binding;GO:0003676//nucleic acid binding	GO:0046483//heterocycle metabolic process;GO:0044260//cellular macromolecule metabolic process;GO:0044238//primary metabolic process;GO:0006807//nitrogen compound metabolic process;GO:0008152//metabolic process;GO:0043170//macromolecule metabolic process;GO:0071704//organic substance metabolic process;GO:0006725//cellular aromatic compound metabolic process;GO:0044237//cellular metabolic process;…
MH02g0343600	chrChr02	+	17896863	17898187	17897267	17898187	17892110	17894563	12;12	0;1	7;8	0;5	0.0106631	0.19844	1.0;0.764	1.0;0.301	0.232	EXO70B1	PREDICTED: exocyst complex component EXO70B1 [Oryza sativa Japonica Group]	-	-	-	-	-	-	-
MH02g0343600	chrChr02	+	17896863	17898187	17897699	17898187	17892110	17894563	29;25	0;6	10;21	8;7	0.0206697	0.267363	1.0;0.387	0.159;0.312	0.458	EXO70B1	PREDICTED: exocyst complex component EXO70B1 [Oryza sativa Japonica Group]	-	-	-	-	-	-	-
MH02g0343600	chrChr02	+	17896954	17897380	17897267	17897380	17892110	17894563	9;12	0;1	6;4	0;5	0.011739	0.210679	1.0;0.795	1.0;0.205	0.295	EXO70B1	PREDICTED: exocyst complex component EXO70B1 [Oryza sativa Japonica Group]	-	-	-	-	-	-	-
MH02g0343600	chrChr02	+	17896954	17898187	17897699	17898187	17892110	17894563	26;25	0;6	9;17	8;7	0.012657	0.212622	1.0;0.41	0.158;0.288	0.482	EXO70B1	PREDICTED: exocyst complex component EXO70B1 [Oryza sativa Japonica Group]	-	-	-	-	-	-	-
MH02g0343600	chrChr02	+	17897267	17898187	17897699	17898187	17892110	17894563	18;15	0;6	3;18	8;7	0.0249184	0.294356	1.0;0.391	0.088;0.397	0.453	EXO70B1	PREDICTED: exocyst complex component EXO70B1 [Oryza sativa Japonica Group]	-	-	-	-	-	-	-
MH04g0638500	chrChr04	+	28938976	28939164	28938997	28939164	28938820	28938885	78;58	4;2	34;69	4;3	0.461273	1	0.945;0.962	0.882;0.953	0.036	CID4	Os04g0625900 [Oryza sativa Japonica Group]	-	-	-	-	-	-	-
MH01g0445800	chrChr01	+	21808807	21808992	21808813	21808992	21807273	21808539	60;65	23;27	49;77	23;52	0.119455	0.619296	0.715;0.698	0.672;0.587	0.077	-	Os01g0585600, partial [Oryza sativa Japonica Group]	-	-	-	-	-	-	-
MH03g0646600	chrChr03	+	31065008	31065144	31065067	31065144	31064805	31064927	66;62	13385;14261	71;57	12894;14737	1	1	0.004;0.003	0.004;0.003	0	SHM1	PREDICTED: serine hydroxymethyltransferase, mitochondrial [Oryza sativa Japonica Group]	Metabolism	Carbohydrate metabolism;Metabolism of other amino acids;Amino acid metabolism;Metabolism of cofactors and vitamins;Global and Overview	ko01200//Carbon metabolism;ko01230//Biosynthesis of amino acids;ko00260//Glycine, serine and threonine metabolism;ko00630//Glyoxylate and dicarboxylate metabolism;ko00460//Cyanoamino acid metabolism;ko00670//One carbon pool by folate	K00600	-	-	-
MH03g0646600	chrChr03	+	31068070	31069108	31068481	31069108	31067821	31067929	15592;15461	4;0	15372;17154	0;0	1	1	0.999;1.0	1.0;1.0	0	SHM1	PREDICTED: serine hydroxymethyltransferase, mitochondrial [Oryza sativa Japonica Group]	Metabolism	Carbohydrate metabolism;Metabolism of other amino acids;Amino acid metabolism;Metabolism of cofactors and vitamins;Global and Overview	ko01200//Carbon metabolism;ko01230//Biosynthesis of amino acids;ko00260//Glycine, serine and threonine metabolism;ko00630//Glyoxylate and dicarboxylate metabolism;ko00460//Cyanoamino acid metabolism;ko00670//One carbon pool by folate	K00600	-	-	-
MH07g0531700	chrChr07	-	27204846	27205255	27204846	27204880	27205856	27205961	389;495	278;277	409;415	229;274	0.784874	1	0.285;0.337	0.337;0.301	-0.008	SR34	PREDICTED: serine/arginine-rich-splicing factor SR34 isoform X1 [Oryza sativa Japonica Group]	Genetic Information Processing	Transcription	ko03040//Spliceosome	K12890	-	GO:0005488//binding;GO:0097159//organic cyclic compound binding	-
MH03g0658000	chrChr03	-	31709347	31709457	31709347	31709454	31709574	31709901	2;0	1;1	0;0	2;0	1	1	0.662;0.0	0.0;NA	0.331	At3g01520	PREDICTED: universal stress protein A-like protein isoform X1 [Oryza sativa Japonica Group]	-	-	-	-	-	-	-
MH01g0744200	chrChr01	-	37463755	37463883	37463755	37463848	37464646	37465229	5;6	3;2	10;6	1;0	0.00173558	0.0735286	0.574;0.708	0.89;1.0	-0.304	At3g49140	PREDICTED: uncharacterized protein At3g49140 [Oryza sativa Japonica Group]	-	-	-	-	-	GO:1901265//nucleoside phosphate binding;GO:0097367//carbohydrate derivative binding;GO:0000166//nucleotide binding;GO:0005488//binding;GO:0003824//catalytic activity;GO:0032553//ribonucleotide binding;GO:0036094//small molecule binding;GO:1901363//heterocyclic compound binding;GO:0097159//organic cyclic compound binding	GO:0044699//single-organism process;GO:0008152//metabolic process;GO:0044710//single-organism metabolic process
MH12g0048400	chrChr12	+	1626445	1627189	1626745	1627189	1625610	1625760	94;104	25;21	57;110	31;14	0.742492	1	0.555;0.622	0.379;0.723	0.038	Syncrip	PREDICTED: heterogeneous nuclear ribonucleoprotein Q isoform X2 [Oryza sativa Japonica Group]	-	-	-	-	-	GO:0005488//binding;GO:0097159//organic cyclic compound binding	-
MH09g0356300	chrChr09	+	16252114	16253125	16252646	16253125	16251910	16251985	2;1	0;0	2;1	0;1	1	1	1.0;1.0	1.0;0.18	0.41	GCP3	PREDICTED: gamma-tubulin complex component 3 [Oryza sativa Japonica Group]	-	-	-	-	-	-	-
MH06g0105700	chrChr06	+	4214546	4214790	4214594	4214790	4214040	4214445	0;1	22;32	0;0	16;15	1	1	0.0;0.023	0.0;0.0	0.011	WSS1	Os06g0191200, partial [Oryza sativa Japonica Group]	-	-	-	-	-	-	-
MH10g0441200	chrChr10	-	23185533	23186281	23185533	23186268	23186989	23187150	3;1	6;14	4;4	9;4	0.0905365	0.540919	0.315;0.062	0.29;0.479	-0.196	-	expressed protein [Oryza sativa Japonica Group]	-	-	-	-	-	-	-
MH02g0604800	chrChr02	+	29760221	29761520	29760661	29761520	29758648	29758800	2;1	60;68	4;1	57;54	1	1	0.008;0.004	0.017;0.005	-0.005	oma1	PREDICTED: mitochondrial metalloendopeptidase OMA1 [Oryza sativa Japonica Group]	-	-	-	-	-	-	GO:0043170//macromolecule metabolic process;GO:0008152//metabolic process;GO:0019538//protein metabolic process;GO:0044238//primary metabolic process;GO:0071704//organic substance metabolic process
MH10g0422000	chrChr10	-	22064678	22065340	22064678	22065160	22066476	22066880	8;4	1;0	5;4	0;0	1	1	0.784;1.0	1.0;1.0	-0.108	TPP2	PREDICTED: probable trehalose-phosphate phosphatase 2 [Oryza sativa Japonica Group]	Metabolism	Carbohydrate metabolism	ko00500//Starch and sucrose metabolism	K01087	-	GO:0003824//catalytic activity;GO:0016791//phosphatase activity;GO:0019203//carbohydrate phosphatase activity;GO:0016787//hydrolase activity;GO:0016788//hydrolase activity, acting on ester bonds;GO:0042578//phosphoric ester hydrolase activity	GO:0009311//oligosaccharide metabolic process;GO:0044763//single-organism cellular process;GO:0005991//trehalose metabolic process;GO:0008152//metabolic process;GO:0005984//disaccharide metabolic process;GO:0071704//organic substance metabolic process;GO:0006796//phosphate-containing compound metabolic process;GO:0044238//primary metabolic process;GO:0044723//single-organism carbohydrate metaboli…
MH05g0129200	chrChr05	-	7173468	7173758	7173468	7173635	7173947	7174033	29;18	3;0	14;18	2;4	0.0756371	0.497966	0.841;1.0	0.793;0.711	0.168	RBL11	PREDICTED: rhomboid-like protein 11, chloroplastic [Oryza sativa Japonica Group]	-	-	-	-	GO:0044425//membrane part;GO:0016020//membrane;GO:0031224//intrinsic component of membrane	-	GO:0044238//primary metabolic process;GO:0043170//macromolecule metabolic process;GO:0071704//organic substance metabolic process;GO:0008152//metabolic process;GO:0019538//protein metabolic process
MH05g0129200	chrChr05	-	7173468	7173758	7173468	7173635	7174714	7174833	2;1	1;3	0;1	2;1	0.0857502	0.530708	0.523;0.154	0.0;0.354	0.162	RBL11	PREDICTED: rhomboid-like protein 11, chloroplastic [Oryza sativa Japonica Group]	-	-	-	-	GO:0044425//membrane part;GO:0016020//membrane;GO:0031224//intrinsic component of membrane	-	GO:0044238//primary metabolic process;GO:0043170//macromolecule metabolic process;GO:0071704//organic substance metabolic process;GO:0008152//metabolic process;GO:0019538//protein metabolic process
MH05g0129200	chrChr05	-	7173468	7174033	7173468	7173635	7174714	7174833	24;16	1;3	19;18	2;1	0.886019	1	0.867;0.592	0.721;0.831	-0.046	RBL11	PREDICTED: rhomboid-like protein 11, chloroplastic [Oryza sativa Japonica Group]	-	-	-	-	GO:0044425//membrane part;GO:0016020//membrane;GO:0031224//intrinsic component of membrane	-	GO:0044238//primary metabolic process;GO:0043170//macromolecule metabolic process;GO:0071704//organic substance metabolic process;GO:0008152//metabolic process;GO:0019538//protein metabolic process
MH05g0129200	chrChr05	-	7173468	7174033	7173468	7173758	7174714	7174833	24;16	0;1	19;17	0;0	1	1	1.0;0.849	1.0;1.0	-0.076	RBL11	PREDICTED: rhomboid-like protein 11, chloroplastic [Oryza sativa Japonica Group]	-	-	-	-	GO:0044425//membrane part;GO:0016020//membrane;GO:0031224//intrinsic component of membrane	-	GO:0044238//primary metabolic process;GO:0043170//macromolecule metabolic process;GO:0071704//organic substance metabolic process;GO:0008152//metabolic process;GO:0019538//protein metabolic process
MH12g0256500	chrChr12	-	13499113	13500269	13499113	13499377	13503947	13504071	226;267	20;12	265;290	25;26	0.216467	0.81763	0.618;0.761	0.603;0.615	0.081	DOX1	PREDICTED: alpha-dioxygenase 1 isoform X1 [Oryza sativa Japonica Group]	Metabolism	Lipid metabolism	ko00592//alpha-Linolenic acid metabolism	K10529	-	GO:0046906//tetrapyrrole binding;GO:0097159//organic cyclic compound binding;GO:1901363//heterocyclic compound binding;GO:0005488//binding	GO:0006950//response to stress;GO:0050896//response to stimulus;GO:0044710//single-organism metabolic process;GO:0008152//metabolic process;GO:0044699//single-organism process
MH12g0256500	chrChr12	-	13500177	13500269	13500177	13500257	13503947	13504071	227;277	7;11	265;285	9;17	0.362655	1	0.968;0.959	0.965;0.939	0.012	DOX1	PREDICTED: alpha-dioxygenase 1 isoform X1 [Oryza sativa Japonica Group]	Metabolism	Lipid metabolism	ko00592//alpha-Linolenic acid metabolism	K10529	-	GO:0046906//tetrapyrrole binding;GO:0097159//organic cyclic compound binding;GO:1901363//heterocyclic compound binding;GO:0005488//binding	GO:0006950//response to stress;GO:0050896//response to stimulus;GO:0044710//single-organism metabolic process;GO:0008152//metabolic process;GO:0044699//single-organism process
MH08g0494200	chrChr08	+	23009432	23009682	23009575	23009682	23009193	23009251	131;139	3;0	123;133	3;1	0.596951	1	0.957;1.0	0.954;0.985	0.009	Pabp2	nucleolin-like [Aegilops tauschii subsp. tauschii] [Aegilops tauschii]	-	-	-	-	-	-	-
MH08g0494200	chrChr08	+	23010477	23012120	23010959	23012120	23009575	23009682	108;84	3;1	67;97	1;3	0.878053	1	0.895;0.952	0.941;0.884	0.011	Pabp2	nucleolin-like [Aegilops tauschii subsp. tauschii] [Aegilops tauschii]	-	-	-	-	-	-	-
MH06g0671800	chrChr06	+	26873439	26873837	26873451	26873837	26872371	26872398	46;49	1;0	40;43	1;0	1	1	0.977;1.0	0.974;1.0	0.001	VAS	PREDICTED: lipid transfer-like protein VAS [Oryza sativa Japonica Group]	-	-	-	-	-	-	-
MH01g0598500	chrChr01	+	30490673	30491515	30491428	30491515	30489785	30489836	95;107	0;0	71;76	0;1	1	1	1.0;1.0	1.0;0.926	0.037	TOM1	PREDICTED: tobamovirus multiplication protein 1 [Oryza sativa Japonica Group]	-	-	-	-	-	-	GO:0046907//intracellular transport;GO:0009062//fatty acid catabolic process;GO:0043436//oxoacid metabolic process;GO:0071840//cellular component organization or biogenesis;GO:0051641//cellular localization;GO:0046395//carboxylic acid catabolic process;GO:0019752//carboxylic acid metabolic process;GO:0044763//single-organism cellular process;GO:1902582//single-organism intracellular transport;GO:…
MH11g0446500	chrChr11	+	21101633	21102661	21101839	21102661	21101408	21101521	10;13	3;4	7;7	1;1	0.260266	0.892378	0.583;0.577	0.746;0.746	-0.166	Adck1	PREDICTED: uncharacterized aarF domain-containing protein kinase 1 isoform X1 [Oryza sativa Japonica Group]	-	-	-	-	-	GO:0016740//transferase activity;GO:0003824//catalytic activity	GO:0009987//cellular process;GO:0044237//cellular metabolic process;GO:0008152//metabolic process;GO:0006793//phosphorus metabolic process;GO:0006796//phosphate-containing compound metabolic process
MH11g0192300	chrChr11	-	8532602	8532677	8532602	8532657	8532753	8532801	5;8	0;0	5;2	1;0	1	1	1.0;1.0	0.815;1.0	0.093	SBT3.3	Os04g0121300 [Oryza sativa Japonica Group]	-	-	-	-	-	GO:0003824//catalytic activity	-
MH08g0244800	chrChr08	-	10129292	10131075	10129292	10130097	10131582	10131805	88;87	47;51	87;102	50;45	0.599364	1	0.198;0.184	0.187;0.231	-0.018	TTC1	Os08g0296900 [Oryza sativa Japonica Group]	-	-	-	-	-	-	-
MH02g0090400	chrChr02	-	4768894	4769188	4768894	4768949	4769276	4769371	355;419	9;12	375;453	8;13	0.844923	1	0.938;0.931	0.947;0.93	-0.004	yjbQ	PREDICTED: glycerophosphodiester phosphodiesterase GDPDL7 [Oryza sativa Japonica Group]	-	-	-	-	-	-	-
MH06g0675000	chrChr06	-	27040989	27041646	27040989	27041435	27041793	27042374	46;48	0;0	45;66	7;2	9.88386e-05	0.00983444	1.0;1.0	0.727;0.932	0.17	REV1	PREDICTED: DNA repair protein REV1 isoform X1 [Oryza sativa Japonica Group]	-	-	-	-	-	-	-
MH06g0675000	chrChr06	-	27041793	27042374	27041793	27042171	27042642	27043016	184;128	8;6	149;176	5;8	0.770169	1	0.907;0.9	0.927;0.903	-0.012	REV1	PREDICTED: DNA repair protein REV1 isoform X1 [Oryza sativa Japonica Group]	-	-	-	-	-	-	-
MH03g0087400	chrChr03	+	4090654	4090750	4090678	4090750	4090405	4090524	91;86	1;1	103;136	2;3	0.510971	1	0.987;0.987	0.978;0.975	0.011	UROS	PREDICTED: uroporphyrinogen-III synthase, chloroplastic [Oryza sativa Japonica Group]	Metabolism	Metabolism of cofactors and vitamins	ko00860//Porphyrin and chlorophyll metabolism	K01719	-	GO:0003824//catalytic activity	GO:0009058//biosynthetic process;GO:0046483//heterocycle metabolic process;GO:0018130//heterocycle biosynthetic process;GO:0044237//cellular metabolic process;GO:0044249//cellular biosynthetic process;GO:0008152//metabolic process;GO:0009987//cellular process
MH04g0395000	chrChr04	-	17947030	17947114	17947030	17947086	17947185	17947248	103;132	1;3	109;97	5;5	0.037442	0.376761	0.989;0.974	0.948;0.942	0.037	DDB_G0288569	PREDICTED: WASH complex subunit strumpellin homolog isoform X1 [Oryza sativa Japonica Group]	Cellular Processes	Transport and catabolism	ko04144//Endocytosis	K18464	-	-	-
MH06g0537800	chrChr06	-	21553258	21555690	21553258	21555669	21560795	21561013	7;2	152;165	4;5	144;154	0.97471	1	0.039;0.011	0.024;0.028	-0.001	NPF4.6	PREDICTED: protein NRT1/ PTR FAMILY 4.6 [Oryza sativa Japonica Group]	-	-	-	-	-	-	GO:0051234//establishment of localization;GO:0051179//localization
MH07g0136000	chrChr07	+	6249007	6250447	6249629	6250447	6248384	6248703	32;67	2;0	73;53	0;0	0.721692	1	0.756;1.0	1.0;1.0	-0.122	-	Os07g0223700 [Oryza sativa Japonica Group]	-	-	-	-	-	-	-
MH07g0358700	chrChr07	-	17614983	17615075	17614983	17615072	17615383	17615516	5;3	99;123	2;4	115;119	0.491915	1	0.047;0.023	0.017;0.032	0.011	CSN7	PREDICTED: COP9 signalosome complex subunit 7 isoform X3 [Oryza sativa Japonica Group]	-	-	-	-	-	-	-
MH07g0358700	chrChr07	-	17614983	17615089	17614983	17615072	17615383	17615516	5;6	99;123	7;7	115;119	0.618051	1	0.043;0.042	0.052;0.05	-0.009	CSN7	PREDICTED: COP9 signalosome complex subunit 7 isoform X3 [Oryza sativa Japonica Group]	-	-	-	-	-	-	-
MH07g0358700	chrChr07	-	17614983	17615092	17614983	17615072	17615383	17615516	17;29	99;123	39;27	115;119	0.175167	0.735455	0.131;0.172	0.23;0.167	-0.047	CSN7	PREDICTED: COP9 signalosome complex subunit 7 isoform X3 [Oryza sativa Japonica Group]	-	-	-	-	-	-	-
MH07g0358700	chrChr07	-	17614983	17615089	17614983	17615075	17615383	17615516	5;6	5;3	7;7	2;4	0.406217	1	0.478;0.646	0.762;0.615	-0.126	CSN7	PREDICTED: COP9 signalosome complex subunit 7 isoform X3 [Oryza sativa Japonica Group]	-	-	-	-	-	-	-
MH07g0358700	chrChr07	-	17614983	17615092	17614983	17615075	17615383	17615516	17;29	5;3	39;27	2;4	0.265515	0.896231	0.753;0.897	0.946;0.858	-0.077	CSN7	PREDICTED: COP9 signalosome complex subunit 7 isoform X3 [Oryza sativa Japonica Group]	-	-	-	-	-	-	-
MH07g0358700	chrChr07	-	17614983	17615092	17614983	17615089	17615383	17615516	16;28	4;5	37;24	5;4	0.560429	1	0.797;0.846	0.879;0.855	-0.045	CSN7	PREDICTED: COP9 signalosome complex subunit 7 isoform X3 [Oryza sativa Japonica Group]	-	-	-	-	-	-	-
MH10g0447700	chrChr10	-	23507207	23507812	23507207	23507803	23507942	23508019	83;94	0;3	87;102	3;2	0.402315	1	1.0;0.967	0.965;0.98	0.011	-	expressed protein, partial [Oryza sativa Japonica Group]	-	-	-	-	-	-	-
MH12g0346000	chrChr12	+	18266952	18267025	18266955	18267025	18265555	18265861	105;200	4;7	113;166	5;10	0.319134	0.952249	0.963;0.966	0.957;0.942	0.015	-	PREDICTED: protein FAM133 [Oryza sativa Japonica Group]	-	-	-	-	-	-	-
MH12g0346000	chrChr12	+	18267471	18267618	18267573	18267618	18267121	18267184	285;204	2;7	215;232	4;1	0.290763	0.919483	0.988;0.945	0.97;0.993	-0.015	-	PREDICTED: protein FAM133 [Oryza sativa Japonica Group]	-	-	-	-	-	-	-
MH03g0732000	chrChr03	+	34971490	34971594	34971502	34971594	34971352	34971397	13;9	0;0	5;5	1;1	0.18228	0.748504	1.0;1.0	0.822;0.822	0.178	AP2	PREDICTED: floral homeotic protein APETALA 2 isoform X1 [Oryza sativa Japonica Group]	-	-	-	-	-	-	GO:0044260//cellular macromolecule metabolic process;GO:0009059//macromolecule biosynthetic process;GO:0009058//biosynthetic process;GO:0009987//cellular process;GO:0034645//cellular macromolecule biosynthetic process;GO:0071704//organic substance metabolic process;GO:0043170//macromolecule metabolic process;GO:1901576//organic substance biosynthetic process;GO:0044237//cellular metabolic process…
MH09g0366300	chrChr09	+	16753810	16754659	16753926	16754659	16753591	16753690	157;166	0;0	139;153	0;3	0.574189	1	1.0;1.0	1.0;0.966	0.017	RBL10	PREDICTED: RHOMBOID-like protein 10, chloroplastic [Oryza sativa Japonica Group]	-	-	-	-	GO:0043227//membrane-bounded organelle;GO:0009526//plastid envelope;GO:0042170//plastid membrane;GO:0009536//plastid;GO:0031224//intrinsic component of membrane;GO:0005623//cell;GO:0044446//intracellular organelle part;GO:0031090//organelle membrane;GO:0043226//organelle;GO:0005737//cytoplasm;GO:0031967//organelle envelope;GO:0031975//envelope;GO:0043229//intracellular organelle;GO:0044435//plast…	-	GO:0043170//macromolecule metabolic process;GO:0019538//protein metabolic process;GO:0044238//primary metabolic process;GO:0071704//organic substance metabolic process;GO:0008152//metabolic process
MH06g0706600	chrChr06	-	28905126	28905534	28905126	28905351	28908126	28908250	36;32	3;0	45;52	1;4	0.537133	1	0.843;1.0	0.953;0.854	0.018	LAZ1	PREDICTED: protein LAZ1 isoform X1 [Oryza sativa Japonica Group]	-	-	-	-	-	-	-
MH06g0706600	chrChr06	-	28908126	28908250	28908126	28908232	28908535	28908860	20;23	2;3	29;18	1;2	0.299878	0.929228	0.899;0.872	0.963;0.889	-0.04	LAZ1	PREDICTED: protein LAZ1 isoform X1 [Oryza sativa Japonica Group]	-	-	-	-	-	-	-
MH03g0655100	chrChr03	+	31531778	31532117	31531872	31532117	31531012	31531670	34;35	0;2	34;39	0;0	0.468381	1	1.0;0.915	1.0;1.0	-0.042	IDM1	acetyltransferase, GNAT family protein, expressed [Oryza sativa Japonica Group]	-	-	-	-	-	-	-
MH01g0062100	chrChr01	+	2457406	2457857	2457423	2457857	2457231	2457319	143;148	3;1	128;136	1;6	0.243246	0.858494	0.977;0.993	0.991;0.953	0.013	PRT6	PREDICTED: E3 ubiquitin-protein ligase PRT6 [Oryza sativa Japonica Group]	-	-	-	-	-	-	-
MH07g0521000	chrChr07	-	26583781	26584036	26583781	26584025	26584133	26584262	12;15	4;2	8;14	7;3	0.234284	0.848684	0.736;0.875	0.516;0.813	0.141	Os07g0660400	PREDICTED: RNA pseudouridine synthase 6, chloroplastic isoform X2 [Oryza sativa Japonica Group]	-	-	-	-	-	-	-
MH02g0641200	chrChr02	-	31397914	31398697	31397914	31398583	31398787	31398844	14;22	0;0	13;25	0;1	1	1	1.0;1.0	1.0;0.934	0.033	CPR5	PREDICTED: protein CPR-5 [Oryza sativa Japonica Group]	-	-	-	-	GO:0043229//intracellular organelle;GO:0043231//intracellular membrane-bounded organelle;GO:0044424//intracellular part;GO:0043227//membrane-bounded organelle;GO:0044425//membrane part;GO:0005623//cell;GO:0044464//cell part;GO:0005622//intracellular;GO:0031224//intrinsic component of membrane;GO:0016020//membrane;GO:0043226//organelle	-	GO:0006979//response to oxidative stress;GO:0009814//defense response, incompatible interaction;GO:0007568//aging;GO:0023052//signaling;GO:0009628//response to abiotic stimulus;GO:0050896//response to stimulus;GO:0070887//cellular response to chemical stimulus;GO:0051704//multi-organism process;GO:0016043//cellular component organization;GO:0050789//regulation of biological process;GO:0048468//ce…
MH03g0289600	chrChr03	-	15507462	15507564	15507462	15507533	15508853	15508928	218;234	9;13	204;210	20;18	0.0242563	0.293229	0.952;0.937	0.894;0.906	0.044	SAPK1	PREDICTED: serine/threonine-protein kinase SAPK1 isoform X1 [Oryza sativa Japonica Group]	Environmental Information Processing	Signal transduction	ko04075//Plant hormone signal transduction	K14498	-	GO:0036094//small molecule binding;GO:0016773//phosphotransferase activity, alcohol group as acceptor;GO:0003824//catalytic activity;GO:0001883//purine nucleoside binding;GO:0016772//transferase activity, transferring phosphorus-containing groups;GO:0016740//transferase activity;GO:0032550//purine ribonucleoside binding;GO:0032549//ribonucleoside binding;GO:0097159//organic cyclic compound bindin…	GO:0044700//single organism signaling;GO:0044267//cellular protein metabolic process;GO:0036211//protein modification process;GO:0044699//single-organism process;GO:0009755//hormone-mediated signaling pathway;GO:0009725//response to hormone;GO:0006793//phosphorus metabolic process;GO:0043170//macromolecule metabolic process;GO:0050789//regulation of biological process;GO:0007165//signal transduct…
MH03g0767000	chrChr03	+	36892354	36892961	36892907	36892961	36890523	36890884	4;2	24;30	8;6	25;25	0.0464149	0.402938	0.034;0.014	0.064;0.048	-0.032	-	COP1-interacting protein-related [Zea mays]	-	-	-	-	-	-	-
MH03g0585200	chrChr03	-	28438729	28439547	28438729	28439387	28440021	28440086	1;0	37;24	0;0	46;40	1	1	0.013;0.0	0.0;0.0	0.006	ttc38	PREDICTED: tetratricopeptide repeat protein 38 [Oryza sativa Japonica Group]	-	-	-	-	-	-	-
MH03g0196600	chrChr03	-	10791459	10791852	10791459	10791849	10792070	10792220	3;1	30;34	0;3	30;30	0.617502	1	0.089;0.028	0.0;0.089	0.014	CBG02625	ARM repeat superfamily protein [Zea mays]	-	-	-	-	-	-	-
MH06g0615700	chrChr06	+	24655511	24656005	24655522	24656005	24654537	24654646	1243;1250	30;31	1231;1301	22;27	0.279725	0.906827	0.975;0.974	0.981;0.978	-0.005	At4g32130	PREDICTED: ER membrane protein complex subunit 7 homolog [Oryza sativa Japonica Group]	-	-	-	-	-	-	-
XLOC_030851	chrChr06	-	6512334	6512405	6512334	6512402	6512757	6512838	3;5	10;11	5;3	14;18	0.496067	1	0.227;0.308	0.259;0.14	0.068	Poll	BAD18976.1 DNA polymerase lambda [Oryza sativa Japonica Group]	Genetic Information Processing	Replication and repair	ko03410//Base excision repair;ko03450//Non-homologous end-joining	K03512	GO:0043231//intracellular membrane-bounded organelle;GO:0043227//membrane-bounded organelle;GO:0005623//cell;GO:0043226//organelle;GO:0005622//intracellular;GO:0044464//cell part;GO:0044424//intracellular part;GO:0043229//intracellular organelle	GO:0016779//nucleotidyltransferase activity;GO:0003824//catalytic activity;GO:0034061//DNA polymerase activity;GO:0016740//transferase activity;GO:0016772//transferase activity, transferring phosphorus-containing groups	GO:0033554//cellular response to stress;GO:0051716//cellular response to stimulus;GO:0000726//non-recombinational repair;GO:0050794//regulation of cellular process;GO:0006807//nitrogen compound metabolic process;GO:0044237//cellular metabolic process;GO:0044238//primary metabolic process;GO:1901360//organic cyclic compound metabolic process;GO:0051128//regulation of cellular component organizatio…
MH06g0663700	chrChr06	+	26379364	26379453	26379380	26379453	26379005	26379166	30;41	4;1	27;33	3;1	0.85614	1	0.871;0.974	0.89;0.968	-0.007	At4g20930	PREDICTED: probable 3-hydroxyisobutyrate dehydrogenase, mitochondrial isoform X1 [Oryza sativa Japonica Group]	Metabolism	Amino acid metabolism	ko00280//Valine, leucine and isoleucine degradation	K00020	-	-	-
MH06g0663700	chrChr06	+	26381451	26382145	26381767	26382145	26381273	26381353	70;78	0;2	100;107	0;1	0.420734	1	1.0;0.926	1.0;0.972	-0.023	At4g20930	PREDICTED: probable 3-hydroxyisobutyrate dehydrogenase, mitochondrial isoform X1 [Oryza sativa Japonica Group]	Metabolism	Amino acid metabolism	ko00280//Valine, leucine and isoleucine degradation	K00020	-	-	-
MH08g0515500	chrChr08	-	23692046	23692177	23692046	23692173	23692368	23692447	45;44	9;14	57;62	3;9	0.0122418	0.210679	0.83;0.754	0.949;0.87	-0.117	METTL13	PREDICTED: methyltransferase-like protein 13 isoform X1 [Oryza sativa Japonica Group]	-	-	-	-	-	-	-
MH08g0052700	chrChr08	-	2064032	2064170	2064032	2064113	2064264	2064809	121;116	1;0	110;122	2;4	0.127158	0.636474	0.989;1.0	0.975;0.957	0.028	htrB	Os08g0149000, partial [Oryza sativa Japonica Group]	-	-	-	-	-	-	-
MH07g0353200	chrChr07	+	17235768	17235953	17235860	17235953	17235552	17235693	1;2	5;5	1;0	4;3	0.1194	0.619296	0.11;0.198	0.134;0.0	0.087	TPP10	PREDICTED: probable trehalose-phosphate phosphatase 10 [Oryza sativa Japonica Group]	Metabolism	Carbohydrate metabolism	ko00500//Starch and sucrose metabolism	K01087	-	GO:0003824//catalytic activity;GO:0016787//hydrolase activity	GO:0008152//metabolic process;GO:0009987//cellular process;GO:0044237//cellular metabolic process
MH07g0422600	chrChr07	-	21425566	21426663	21425566	21426242	21427290	21427432	76;89	1;2	60;112	3;5	0.0724373	0.489283	0.952;0.921	0.839;0.854	0.09	abkC	PREDICTED: probable serine/threonine-protein kinase abkC [Oryza sativa Japonica Group]	-	-	-	-	-	GO:0016740//transferase activity;GO:0003824//catalytic activity	-
MH02g0423300	chrChr02	+	21167185	21167714	21167355	21167714	21166364	21166418	5;5	0;0	17;3	3;0	0.0881804	0.534245	1.0;1.0	0.726;1.0	0.137	At1g09900	PREDICTED: pentatricopeptide repeat-containing protein At1g09900 [Oryza sativa Japonica Group]	-	-	-	-	-	-	-
MH04g0516100	chrChr04	-	22868247	22870050	22868247	22870047	22870211	22870288	4;6	7;4	7;6	8;3	0.648319	1	0.359;0.595	0.462;0.662	-0.085	-	OSIGBa0157A06.2 [Oryza sativa Indica Group]	-	-	-	-	-	-	-
MH04g0516100	chrChr04	-	22868247	22870288	22868247	22870050	22870734	22870858	4;15	1;1	12;7	1;0	0.656288	1	0.606;0.852	0.822;1.0	-0.182	-	OSIGBa0157A06.2 [Oryza sativa Indica Group]	-	-	-	-	-	-	-
MH07g0050800	chrChr07	-	2443587	2443707	2443587	2443704	2443822	2443939	41;40	68;71	37;35	61;74	0.693859	1	0.371;0.356	0.373;0.317	0.019	CIPK23	CBL-interacting protein kinase 23 [Oryza sativa Japonica Group]	-	-	-	-	GO:0043229//intracellular organelle;GO:0044424//intracellular part;GO:0005622//intracellular;GO:0016020//membrane;GO:0043226//organelle;GO:0005623//cell;GO:0044444//cytoplasmic part;GO:0043231//intracellular membrane-bounded organelle;GO:0005737//cytoplasm;GO:0043227//membrane-bounded organelle;GO:0044464//cell part	GO:0022892//substrate-specific transporter activity;GO:0003824//catalytic activity;GO:0008324//cation transmembrane transporter activity;GO:0016773//phosphotransferase activity, alcohol group as acceptor;GO:0022803//passive transmembrane transporter activity;GO:0036094//small molecule binding;GO:0016740//transferase activity;GO:0005215//transporter activity;GO:0032550//purine ribonucleoside bindi…	GO:0044267//cellular protein metabolic process;GO:0007165//signal transduction;GO:0009725//response to hormone;GO:0023052//signaling;GO:0006810//transport;GO:0044700//single organism signaling;GO:0033554//cellular response to stress;GO:0051716//cellular response to stimulus;GO:0009755//hormone-mediated signaling pathway;GO:0009991//response to extracellular stimulus;GO:0006812//cation transport;G…
MH10g0289700	chrChr10	-	15583581	15584355	15583581	15583709	15584778	15587243	13;6	28;32	17;19	29;33	0.0648726	0.468711	0.08;0.034	0.099;0.097	-0.041	At1g03100	PREDICTED: pentatricopeptide repeat-containing protein At1g03100, mitochondrial [Oryza sativa Japonica Group]	-	-	-	-	GO:0044424//intracellular part;GO:0005622//intracellular;GO:0005623//cell;GO:0043226//organelle;GO:0044464//cell part;GO:0043229//intracellular organelle;GO:0043227//membrane-bounded organelle;GO:0043231//intracellular membrane-bounded organelle	-	-
MH04g0473800	chrChr04	-	20916829	20916952	20916829	20916910	20918100	20918378	39;53	0;2	43;51	1;4	0.116841	0.616269	1.0;0.954	0.971;0.909	0.037	Os04g0459700	PREDICTED: NAP1-related protein 1 isoform X2 [Oryza sativa Japonica Group]	-	-	-	-	GO:0043229//intracellular organelle;GO:0005623//cell;GO:0044464//cell part;GO:0005622//intracellular;GO:0044424//intracellular part;GO:0043231//intracellular membrane-bounded organelle;GO:0043226//organelle;GO:0043227//membrane-bounded organelle	-	GO:0006325//chromatin organization;GO:0043933//macromolecular complex subunit organization;GO:0071840//cellular component organization or biogenesis;GO:0071822//protein complex subunit organization;GO:0016043//cellular component organization;GO:0006996//organelle organization;GO:0009987//cellular process;GO:0071824//protein-DNA complex subunit organization;GO:0034728//nucleosome organization;GO:0…
MH02g0073400	chrChr02	-	3678622	3678862	3678622	3678690	3679377	3679808	6;1	196;230	5;1	204;231	1	1	0.014;0.002	0.011;0.002	0.002	IMPL1	PREDICTED: phosphatase IMPL1, chloroplastic [Oryza sativa Japonica Group]	Metabolism;Environmental Information Processing	Carbohydrate metabolism;Signal transduction	ko04070//Phosphatidylinositol signaling system;ko00562//Inositol phosphate metabolism	K01092	GO:0043226//organelle;GO:0043227//membrane-bounded organelle;GO:0009532//plastid stroma;GO:0044424//intracellular part;GO:0044446//intracellular organelle part;GO:0009536//plastid;GO:0044435//plastid part;GO:0043231//intracellular membrane-bounded organelle;GO:0043229//intracellular organelle;GO:0005737//cytoplasm;GO:0044444//cytoplasmic part;GO:0044422//organelle part;GO:0005622//intracellular;G…	GO:0052745//inositol phosphate phosphatase activity;GO:0052834//inositol monophosphate phosphatase activity;GO:0016787//hydrolase activity;GO:0043167//ion binding;GO:0016791//phosphatase activity;GO:0043169//cation binding;GO:0005488//binding;GO:0042578//phosphoric ester hydrolase activity;GO:0016788//hydrolase activity, acting on ester bonds;GO:0003824//catalytic activity	GO:0019752//carboxylic acid metabolic process;GO:0006650//glycerophospholipid metabolic process;GO:0006793//phosphorus metabolic process;GO:0006020//inositol metabolic process;GO:0071704//organic substance metabolic process;GO:0044264//cellular polysaccharide metabolic process;GO:0043436//oxoacid metabolic process;GO:0032787//monocarboxylic acid metabolic process;GO:0044699//single-organism proce…
MH01g0600800	chrChr01	+	30612575	30613165	30613092	30613165	30611539	30611667	9;4	1;3	2;10	1;0	0.00912886	0.185956	0.668;0.23	0.309;1.0	-0.205	NFD6	Os01g0754000 [Oryza sativa Japonica Group]	-	-	-	-	GO:0005623//cell;GO:0043231//intracellular membrane-bounded organelle;GO:0043226//organelle;GO:0005622//intracellular;GO:0044464//cell part;GO:0043227//membrane-bounded organelle;GO:0044424//intracellular part;GO:0043229//intracellular organelle	-	-
MH01g0600800	chrChr01	+	30612611	30614224	30613092	30614224	30611539	30611667	5;2	1;3	2;9	1;0	0.00406529	0.111882	0.542;0.136	0.321;1.0	-0.321	NFD6	Os01g0754000 [Oryza sativa Japonica Group]	-	-	-	-	GO:0005623//cell;GO:0043231//intracellular membrane-bounded organelle;GO:0043226//organelle;GO:0005622//intracellular;GO:0044464//cell part;GO:0043227//membrane-bounded organelle;GO:0044424//intracellular part;GO:0043229//intracellular organelle	-	-
MH01g0600800	chrChr01	+	30613512	30614780	30613708	30614780	30611539	30611667	1;1	7;2	0;3	8;0	0.265393	0.896231	0.058;0.178	0.0;1.0	-0.382	NFD6	Os01g0754000 [Oryza sativa Japonica Group]	-	-	-	-	GO:0005623//cell;GO:0043231//intracellular membrane-bounded organelle;GO:0043226//organelle;GO:0005622//intracellular;GO:0044464//cell part;GO:0043227//membrane-bounded organelle;GO:0044424//intracellular part;GO:0043229//intracellular organelle	-	-
MH01g0600800	chrChr01	+	30613512	30614780	30613708	30614780	30612575	30612611	0;1	3;0	0;2	0;1	1	1	0.0;1.0	NA;0.463	0.037	NFD6	Os01g0754000 [Oryza sativa Japonica Group]	-	-	-	-	GO:0005623//cell;GO:0043231//intracellular membrane-bounded organelle;GO:0043226//organelle;GO:0005622//intracellular;GO:0044464//cell part;GO:0043227//membrane-bounded organelle;GO:0044424//intracellular part;GO:0043229//intracellular organelle	-	-
MH01g0600800	chrChr01	+	30613512	30614780	30613708	30614780	30612575	30613165	1;0	1;2	0;2	1;0	0.248164	0.866925	0.302;0.0	0.0;1.0	-0.349	NFD6	Os01g0754000 [Oryza sativa Japonica Group]	-	-	-	-	GO:0005623//cell;GO:0043231//intracellular membrane-bounded organelle;GO:0043226//organelle;GO:0005622//intracellular;GO:0044464//cell part;GO:0043227//membrane-bounded organelle;GO:0044424//intracellular part;GO:0043229//intracellular organelle	-	-
MH09g0468800	chrChr09	-	21910232	21910952	21910232	21910820	21912211	21912265	8;8	107;127	5;4	91;126	0.199103	0.786747	0.038;0.032	0.028;0.017	0.013	SUF4	PREDICTED: protein SUPPRESSOR OF FRI 4 isoform X2 [Oryza sativa Japonica Group]	-	-	-	-	GO:0043231//intracellular membrane-bounded organelle;GO:0043229//intracellular organelle;GO:0044424//intracellular part;GO:0043227//membrane-bounded organelle;GO:0044464//cell part;GO:0043226//organelle;GO:0005623//cell;GO:0005622//intracellular	GO:0001071//nucleic acid binding transcription factor activity;GO:0043167//ion binding;GO:0046983//protein dimerization activity;GO:0005488//binding;GO:0005515//protein binding;GO:0043169//cation binding	GO:2000241//regulation of reproductive process;GO:0051239//regulation of multicellular organismal process;GO:0048831//regulation of shoot system development;GO:0050789//regulation of biological process;GO:0050793//regulation of developmental process;GO:0019222//regulation of metabolic process;GO:0009909//regulation of flower development;GO:0010468//regulation of gene expression;GO:0048580//regula…
MH02g0464900	chrChr02	+	22515289	22515476	22515296	22515476	22513575	22513970	48;29	15;10	37;55	17;20	0.473368	1	0.753;0.735	0.675;0.724	0.044	HT1	PREDICTED: serine/threonine-protein kinase HT1 [Oryza sativa Japonica Group]	-	-	-	-	-	GO:0016773//phosphotransferase activity, alcohol group as acceptor;GO:1901363//heterocyclic compound binding;GO:0004672//protein kinase activity;GO:0001882//nucleoside binding;GO:0016772//transferase activity, transferring phosphorus-containing groups;GO:0005488//binding;GO:0097367//carbohydrate derivative binding;GO:0097159//organic cyclic compound binding;GO:0016301//kinase activity;GO:0032550/…	GO:0071704//organic substance metabolic process;GO:0044238//primary metabolic process;GO:0044260//cellular macromolecule metabolic process;GO:0043412//macromolecule modification;GO:0019538//protein metabolic process;GO:0006793//phosphorus metabolic process;GO:0036211//protein modification process;GO:0044237//cellular metabolic process;GO:0006464//cellular protein modification process;GO:0043170//…
MH03g0687800	chrChr03	-	32990615	32990696	32990615	32990690	32990787	32990859	153;116	33;18	148;135	18;22	0.238395	0.853013	0.817;0.861	0.888;0.855	-0.032	FRS5	PREDICTED: protein FAR1-RELATED SEQUENCE 4 isoform X1 [Oryza sativa Japonica Group]	-	-	-	-	-	-	-
MH03g0093500	chrChr03	+	4478000	4479774	4478029	4479774	4477499	4477569	92;68	1;1	66;55	2;2	0.31422	0.947986	0.987;0.983	0.965;0.958	0.023	CIGR2	PREDICTED: scarecrow-like protein 21 [Oryza sativa Japonica Group]	-	-	-	-	-	-	GO:0060255//regulation of macromolecule metabolic process;GO:0010468//regulation of gene expression;GO:0019222//regulation of metabolic process;GO:0065007//biological regulation;GO:0050789//regulation of biological process
MH04g0650100	chrChr04	+	29555518	29558142	29556927	29558142	29546127	29546247	1;0	14;14	1;2	14;8	1	1	0.007;0.0	0.007;0.023	-0.011	At1g71810	PREDICTED: uncharacterized aarF domain-containing protein kinase At1g71810, chloroplastic isoform X1 [Oryza sativa Japonica Group]	-	-	-	-	-	-	-
MH04g0650100	chrChr04	+	29556683	29558142	29556927	29558142	29546127	29546247	0;0	14;14	0;2	14;8	0.725718	1	0.0;0.0	0.0;0.087	-0.043	At1g71810	PREDICTED: uncharacterized aarF domain-containing protein kinase At1g71810, chloroplastic isoform X1 [Oryza sativa Japonica Group]	-	-	-	-	-	-	-
MH08g0414200	chrChr08	+	18424743	18426154	18425393	18426154	18424357	18424496	24;29	68;87	26;27	68;66	0.56995	1	0.062;0.059	0.067;0.071	-0.009	BAHCC1	PREDICTED: chromatin remodeling protein EBS isoform X2 [Oryza sativa Japonica Group]	-	-	-	-	GO:0044424//intracellular part;GO:0005623//cell;GO:0043231//intracellular membrane-bounded organelle;GO:0043229//intracellular organelle;GO:0043226//organelle;GO:0005622//intracellular;GO:0043227//membrane-bounded organelle;GO:0044464//cell part	GO:0043167//ion binding;GO:0046914//transition metal ion binding;GO:0005488//binding;GO:0046872//metal ion binding;GO:0043169//cation binding	-
MH05g0325100	chrChr05	+	16236503	16236588	16236557	16236588	16235994	16236058	19;26	0;2	15;19	2;0	0.553714	1	1.0;0.905	0.846;1.0	0.029	APC1	PREDICTED: anaphase-promoting complex subunit 1 isoform X1 [Oryza sativa Japonica Group]	Genetic Information Processing	Folding, sorting and degradation	ko04120//Ubiquitin mediated proteolysis	K03348	GO:0044446//intracellular organelle part;GO:0044464//cell part;GO:1902494//catalytic complex;GO:0000151//ubiquitin ligase complex;GO:0043229//intracellular organelle;GO:0005623//cell;GO:0044428//nuclear part;GO:0032991//macromolecular complex;GO:0044422//organelle part;GO:0005622//intracellular;GO:0005634//nucleus;GO:0043234//protein complex;GO:0044424//intracellular part;GO:0043231//intracellula…	-	GO:0009056//catabolic process;GO:0006281//DNA repair;GO:0042221//response to chemical;GO:0006996//organelle organization;GO:0022402//cell cycle process;GO:0070192//chromosome organization involved in meiotic cell cycle;GO:0051128//regulation of cellular component organization;GO:0034641//cellular nitrogen compound metabolic process;GO:0033554//cellular response to stress;GO:0010564//regulation of…
MH08g0517500	chrChr08	-	23803608	23803733	23803608	23803730	23803834	23803896	211;181	26;23	194;221	22;26	0.745432	1	0.888;0.885	0.896;0.893	-0.008	-	PREDICTED: spindle pole body component 110 isoform X1 [Oryza sativa Japonica Group]	-	-	-	-	-	-	-
MH02g0079100	chrChr02	+	3979918	3980480	3979922	3980480	3979663	3979702	149;140	0;0	161;132	4;2	0.687957	1	1.0;1.0	0.975;0.985	0.02	-	Os06g0661900, partial [Oryza sativa Japonica Group]	-	-	-	-	-	GO:0008194//UDP-glycosyltransferase activity;GO:0003824//catalytic activity;GO:0016740//transferase activity;GO:0016757//transferase activity, transferring glycosyl groups	-
MH05g0327900	chrChr05	+	16455844	16456453	16456390	16456453	16455531	16455643	37;31	0;0	22;40	1;0	1	1	1.0;1.0	0.825;1.0	0.088	FACE2	PREDICTED: CAAX prenyl protease 2 [Oryza sativa Japonica Group]	Metabolism	Metabolism of terpenoids and polyketides	ko00900//Terpenoid backbone biosynthesis;ko00900//Terpenoid backbone biosynthesis	K08658	GO:0031090//organelle membrane;GO:0044422//organelle part;GO:0044464//cell part;GO:0044425//membrane part;GO:0031224//intrinsic component of membrane;GO:0043227//membrane-bounded organelle;GO:0043231//intracellular membrane-bounded organelle;GO:0043229//intracellular organelle;GO:0016020//membrane;GO:0005623//cell;GO:0044424//intracellular part;GO:0043226//organelle;GO:0005622//intracellular	GO:0003824//catalytic activity	GO:0051179//localization;GO:0008152//metabolic process;GO:0019538//protein metabolic process;GO:0044237//cellular metabolic process;GO:0033036//macromolecule localization;GO:0043170//macromolecule metabolic process;GO:0008104//protein localization;GO:0044260//cellular macromolecule metabolic process;GO:0071704//organic substance metabolic process;GO:0044238//primary metabolic process;GO:0006508//…
MH03g0177700	chrChr03	+	9569765	9569827	9569771	9569827	9569629	9569687	65;77	194;201	98;79	168;162	0.016878	0.242834	0.244;0.269	0.359;0.319	-0.082	MOS11	PREDICTED: protein MODIFIER OF SNC1 11 isoform X2 [Oryza sativa Japonica Group]	-	-	-	-	-	-	GO:1902578//single-organism localization;GO:0006913//nucleocytoplasmic transport;GO:0015931//nucleobase-containing compound transport;GO:0006406//mRNA export from nucleus;GO:0044699//single-organism process;GO:0051234//establishment of localization;GO:0051168//nuclear export;GO:0050657//nucleic acid transport;GO:0071426//ribonucleoprotein complex export from nucleus;GO:0006403//RNA localization;G…
MH02g0662700	chrChr02	+	32196366	32197150	32196667	32197150	32195993	32196056	7;9	20;32	8;12	21;33	0.61323	1	0.104;0.085	0.112;0.107	-0.015	HDA19	Os02g0215200 [Oryza sativa Japonica Group]	-	-	-	-	GO:0005623//cell;GO:0043227//membrane-bounded organelle;GO:0005622//intracellular;GO:0043231//intracellular membrane-bounded organelle;GO:0044464//cell part;GO:0044424//intracellular part;GO:0043226//organelle;GO:0043229//intracellular organelle	GO:0004407//histone deacetylase activity;GO:0016787//hydrolase activity;GO:0019213//deacetylase activity;GO:0034979//NAD-dependent protein deacetylase activity;GO:0003824//catalytic activity;GO:0033558//protein deacetylase activity;GO:0016811//hydrolase activity, acting on carbon-nitrogen (but not peptide) bonds, in linear amides;GO:0017136//NAD-dependent histone deacetylase activity;GO:0016810//…	GO:0060255//regulation of macromolecule metabolic process;GO:0009987//cellular process;GO:0006325//chromatin organization;GO:0043170//macromolecule metabolic process;GO:0016569//covalent chromatin modification;GO:0043412//macromolecule modification;GO:0034645//cellular macromolecule biosynthetic process;GO:0009059//macromolecule biosynthetic process;GO:0016570//histone modification;GO:0035601//pr…
MH10g0148100	chrChr10	+	8537913	8538631	8537919	8538631	8537522	8537613	950;1067	8;33	903;1064	10;23	0.458228	1	0.991;0.969	0.989;0.978	-0.004	CCH	PREDICTED: copper-transporting ATPase 2 isoform X1 [Oryza sativa Japonica Group]	-	-	-	-	-	-	-
MH05g0027200	chrChr05	-	973647	974314	973647	974263	974831	974957	98;90	1;7	88;119	19;6	0.0103122	0.196159	0.986;0.905	0.775;0.937	0.089	alx	PREDICTED: thylakoid membrane protein TERC, chloroplastic [Oryza sativa Japonica Group]	-	-	-	-	-	-	-
MH02g0421800	chrChr02	-	21105657	21106320	21105657	21105743	21106455	21106829	638;740	0;0	621;678	0;4	0.697153	1	1.0;1.0	1.0;0.972	0.014	GSTZ1	PREDICTED: glutathione S-transferase zeta class isoform X3 [Oryza sativa Japonica Group]	Metabolism	Amino acid metabolism	ko00350//Tyrosine metabolism	K01800	-	-	-
MH02g0039600	chrChr02	+	1729384	1729770	1729700	1729770	1728862	1728922	4;3	0;0	5;3	0;2	0.261041	0.892378	1.0;1.0	1.0;0.325	0.338	Os02g0134000	Os02g0134000 [Oryza sativa Japonica Group]	Metabolism	Metabolism of cofactors and vitamins	ko00770//Pantothenate and CoA biosynthesis	K02201	GO:0005623//cell;GO:0044464//cell part;GO:0044444//cytoplasmic part;GO:0005737//cytoplasm;GO:0044424//intracellular part;GO:0005622//intracellular	GO:0032549//ribonucleoside binding;GO:0097367//carbohydrate derivative binding;GO:0097159//organic cyclic compound binding;GO:0036094//small molecule binding;GO:0005488//binding;GO:0016779//nucleotidyltransferase activity;GO:1901363//heterocyclic compound binding;GO:0032550//purine ribonucleoside binding;GO:0001883//purine nucleoside binding;GO:0016740//transferase activity;GO:0003824//catalytic …	GO:0008152//metabolic process;GO:0044281//small molecule metabolic process;GO:0051235//maintenance of location;GO:0050794//regulation of cellular process;GO:0051179//localization;GO:0080090//regulation of primary metabolic process;GO:0009987//cellular process;GO:0019752//carboxylic acid metabolic process;GO:0000097//sulfur amino acid biosynthetic process;GO:0006732//coenzyme metabolic process;GO:…
MH10g0388000	chrChr10	+	20654926	20655379	20655167	20655379	20653681	20653950	2;3	4;8	0;4	7;14	0.398585	1	0.16;0.125	0.0;0.098	0.094	-	Catalytic/ hydrolase [Zea mays]	-	-	-	-	-	-	-
MH04g0536700	chrChr04	+	23479078	23479287	23479160	23479287	23476671	23478988	1;0	0;1	2;0	0;3	0.334154	0.975685	1.0;0.0	1.0;0.0	0	WAP	OSJNBa0019D11.17 [Oryza sativa Japonica Group]	-	-	-	-	-	-	-
MH07g0510700	chrChr07	-	25920275	25921030	25920275	25920859	25921140	25921270	0;2	11;12	0;0	7;9	0.400244	1	0.0;0.072	0.0;0.0	0.036	-	Os07g0645500 [Oryza sativa Japonica Group]	-	-	-	-	-	-	-
MH11g0318400	chrChr11	+	14318318	14318549	14318321	14318549	14318149	14318221	1;3	0;0	2;6	1;0	1	1	1.0;1.0	0.662;1.0	0.169	BHLH62	PREDICTED: transcription factor bHLH78 isoform X1 [Oryza sativa Japonica Group]	-	-	-	-	-	-	-
MH04g0608900	chrChr04	-	27080751	27081149	27080751	27080826	27081293	27081716	0;0	3;0	3;0	5;4	1	1	0.0;NA	0.159;0.0	-0.08	Rnf14	OSIGBa0142I02-OSIGBa0101B20.26 [Oryza sativa Indica Group]	-	-	-	-	-	GO:0005488//binding;GO:0043167//ion binding;GO:0043169//cation binding	-
MH05g0368600	chrChr05	-	19196767	19197679	19196767	19197589	19197748	19197883	86;98	16;13	112;111	18;21	0.693693	1	0.77;0.825	0.795;0.767	0.016	SCY2	PREDICTED: preprotein translocase subunit SCY2, chloroplastic isoform X2 [Oryza sativa Japonica Group]	-	-	-	-	GO:0031090//organelle membrane;GO:0016020//membrane;GO:0043226//organelle;GO:0044435//plastid part;GO:0031975//envelope;GO:0044464//cell part;GO:0031224//intrinsic component of membrane;GO:0009507//chloroplast;GO:0044424//intracellular part;GO:0044444//cytoplasmic part;GO:0031967//organelle envelope;GO:0043229//intracellular organelle;GO:0044446//intracellular organelle part;GO:0005622//intracell…	-	GO:0072527//pyrimidine-containing compound metabolic process;GO:1901360//organic cyclic compound metabolic process;GO:0090407//organophosphate biosynthetic process;GO:0006139//nucleobase-containing compound metabolic process;GO:0006793//phosphorus metabolic process;GO:0090304//nucleic acid metabolic process;GO:0006753//nucleoside phosphate metabolic process;GO:0044711//single-organism biosyntheti…
MH01g0685000	chrChr01	+	34531267	34531469	34531418	34531469	34530795	34531179	78;49	0;0	47;69	2;0	0.537003	1	1.0;1.0	0.921;1.0	0.039	rplQ	PREDICTED: 50S ribosomal protein L17 [Oryza sativa Japonica Group]	Genetic Information Processing	Translation	ko03010//Ribosome	K02879	GO:0005623//cell;GO:0044424//intracellular part;GO:0032991//macromolecular complex;GO:1990904//ribonucleoprotein complex;GO:0044464//cell part;GO:0030529//intracellular ribonucleoprotein complex;GO:0005622//intracellular	-	GO:0010467//gene expression;GO:0043170//macromolecule metabolic process;GO:0008152//metabolic process;GO:0071704//organic substance metabolic process
MH11g0032100	chrChr11	-	1081235	1081370	1081235	1081352	1082566	1082627	1;1	1;0	1;3	0;0	1	1	0.472;1.0	1.0;1.0	-0.264	VPS32.2	PREDICTED: vacuolar protein sorting-associated protein 32 homolog 2 [Oryza sativa Japonica Group]	Cellular Processes	Transport and catabolism	ko04144//Endocytosis	K12194	-	-	-
MH11g0056500	chrChr11	-	2438767	2439156	2438767	2439007	2439249	2439521	0;1	3;4	0;0	2;5	1	1	0.0;0.111	0.0;0.0	0.056	TGA21	PREDICTED: transcription factor HBP-1b(c38) isoform X1 [Oryza sativa Japonica Group]	Environmental Information Processing	Signal transduction	ko04075//Plant hormone signal transduction	K14431	-	GO:0003677//DNA binding;GO:0003676//nucleic acid binding;GO:0005488//binding;GO:0097159//organic cyclic compound binding;GO:1901363//heterocyclic compound binding	GO:0044237//cellular metabolic process;GO:0044260//cellular macromolecule metabolic process;GO:0043170//macromolecule metabolic process;GO:0060255//regulation of macromolecule metabolic process;GO:0050789//regulation of biological process;GO:0065007//biological regulation;GO:0010468//regulation of gene expression;GO:0019222//regulation of metabolic process;GO:1901576//organic substance biosynthet…
MH06g0243400	chrChr06	-	10321097	10321239	10321097	10321233	10321314	10321517	149;186	12;9	168;166	11;10	0.995368	1	0.923;0.952	0.936;0.941	-0.001	HRD1	PREDICTED: ERAD-associated E3 ubiquitin-protein ligase HRD1 isoform X1 [Oryza sativa Japonica Group]	Genetic Information Processing	Folding, sorting and degradation	ko04141//Protein processing in endoplasmic reticulum;ko04120//Ubiquitin mediated proteolysis	K10601	-	-	-
MH06g0577800	chrChr06	-	22785768	22787349	22785768	22785852	22787475	22787573	364;354	0;0	312;360	0;1	1	1	1.0;1.0	1.0;0.97	0.015	SFH2	PREDICTED: SEC14 cytosolic factor [Oryza sativa Japonica Group]	-	-	-	-	-	-	-
MH06g0471800	chrChr06	+	18795684	18796187	18795694	18796187	18795492	18795567	363;360	7;9	390;396	13;12	0.248315	0.866925	0.98;0.974	0.966;0.969	0.009	SPMS	PREDICTED: spermine synthase [Oryza sativa Japonica Group]	Metabolism	Amino acid metabolism;Metabolism of other amino acids	ko00270//Cysteine and methionine metabolism;ko00480//Glutathione metabolism;ko00330//Arginine and proline metabolism;ko00410//beta-Alanine metabolism	K00797	-	GO:0003824//catalytic activity	-
MH04g0029800	chrChr04	+	610048	610184	610074	610184	605863	607294	10;24	0;4	13;12	1;6	0.197764	0.784685	1.0;0.836	0.917;0.63	0.144	-	OSIGBa0112G01.1 [Oryza sativa Indica Group]	-	-	-	-	-	-	-
MH04g0055100	chrChr04	+	2112314	2112390	2112318	2112390	2112066	2112209	12;8	72;50	11;9	36;36	0.156498	0.698037	0.14;0.135	0.229;0.196	-0.075	VHA-F	PREDICTED: V-type proton ATPase subunit F [Oryza brachyantha]	Cellular Processes;Metabolism	Transport and catabolism;Energy metabolism	ko00190//Oxidative phosphorylation;ko04145//Phagosome	K02151	GO:0032991//macromolecular complex;GO:0043234//protein complex;GO:0016469//proton-transporting two-sector ATPase complex;GO:0098796//membrane protein complex;GO:0033176//proton-transporting V-type ATPase complex;GO:0016020//membrane;GO:0044425//membrane part	GO:0022857//transmembrane transporter activity;GO:0015077//monovalent inorganic cation transmembrane transporter activity;GO:0022892//substrate-specific transporter activity;GO:0008324//cation transmembrane transporter activity;GO:0015078//hydrogen ion transmembrane transporter activity;GO:0015075//ion transmembrane transporter activity;GO:0022890//inorganic cation transmembrane transporter activ…	GO:1902578//single-organism localization;GO:0044765//single-organism transport;GO:0044699//single-organism process;GO:0051179//localization;GO:0051234//establishment of localization;GO:0006810//transport;GO:0006811//ion transport;GO:0006818//hydrogen transport
MH01g0422400	chrChr01	+	20866135	20866599	20866455	20866599	20865802	20865908	14;11	10;19	11;13	12;27	0.434167	1	0.308;0.155	0.226;0.133	0.052	At5g27470	PREDICTED: serine--tRNA ligase [Oryza sativa Japonica Group]	Genetic Information Processing	Translation	ko00970//Aminoacyl-tRNA biosynthesis	K01875	GO:0005737//cytoplasm;GO:0044464//cell part;GO:0044444//cytoplasmic part;GO:0005622//intracellular;GO:0005623//cell;GO:0044424//intracellular part	GO:0003824//catalytic activity;GO:0005488//binding;GO:0016876//ligase activity, forming aminoacyl-tRNA and related compounds;GO:0097159//organic cyclic compound binding;GO:0001882//nucleoside binding;GO:0032549//ribonucleoside binding;GO:0032550//purine ribonucleoside binding;GO:1901363//heterocyclic compound binding;GO:0016875//ligase activity, forming carbon-oxygen bonds;GO:0097367//carbohydrat…	GO:0044281//small molecule metabolic process;GO:0006520//cellular amino acid metabolic process;GO:1901566//organonitrogen compound biosynthetic process;GO:0044237//cellular metabolic process;GO:0044249//cellular biosynthetic process;GO:0009987//cellular process;GO:0034641//cellular nitrogen compound metabolic process;GO:0043043//peptide biosynthetic process;GO:0006518//peptide metabolic process;G…
MH03g0079200	chrChr03	+	3632006	3633113	3632888	3633113	3631569	3631888	208;213	1;3	188;263	1;0	0.0916226	0.543642	0.968;0.911	0.965;1.0	-0.043	NLP3	PREDICTED: omega-amidase, chloroplastic [Oryza sativa Japonica Group]	Metabolism	Amino acid metabolism	ko00250//Alanine, aspartate and glutamate metabolism	K13566	GO:0044464//cell part;GO:0043226//organelle;GO:0009532//plastid stroma;GO:0044446//intracellular organelle part;GO:0043231//intracellular membrane-bounded organelle;GO:0005623//cell;GO:0044422//organelle part;GO:0043229//intracellular organelle;GO:0044435//plastid part;GO:0043227//membrane-bounded organelle;GO:0005622//intracellular;GO:0005737//cytoplasm;GO:0044444//cytoplasmic part;GO:0009536//p…	GO:0016740//transferase activity;GO:0003824//catalytic activity;GO:0046872//metal ion binding;GO:0016787//hydrolase activity;GO:0005488//binding;GO:0046914//transition metal ion binding;GO:0043167//ion binding;GO:0043169//cation binding	GO:0008152//metabolic process
MH10g0365900	chrChr10	+	19310311	19311471	19311415	19311471	19309956	19310202	504;539	19;13	496;568	16;19	0.788553	1	0.759;0.831	0.787;0.78	0.011	At4g18375	PREDICTED: KH domain-containing protein At4g18375 [Oryza sativa Japonica Group]	-	-	-	-	-	GO:0005488//binding;GO:0003676//nucleic acid binding;GO:1901363//heterocyclic compound binding;GO:0097159//organic cyclic compound binding	-
MH01g0728700	chrChr01	-	36615378	36615815	36615378	36615476	36616704	36617403	17;25	0;0	11;9	0;1	1	1	1.0;1.0	1.0;0.733	0.133	CDG1	PREDICTED: inactive protein kinase SELMODRAFT_444075 isoform X1 [Oryza sativa Japonica Group]	-	-	-	-	-	GO:0016740//transferase activity;GO:0036094//small molecule binding;GO:0004672//protein kinase activity;GO:0001883//purine nucleoside binding;GO:0001882//nucleoside binding;GO:0016772//transferase activity, transferring phosphorus-containing groups;GO:1901363//heterocyclic compound binding;GO:0097159//organic cyclic compound binding;GO:0032549//ribonucleoside binding;GO:0016301//kinase activity;G…	GO:0016310//phosphorylation;GO:0043412//macromolecule modification;GO:0006464//cellular protein modification process;GO:0019538//protein metabolic process;GO:0044260//cellular macromolecule metabolic process;GO:0071704//organic substance metabolic process;GO:0043170//macromolecule metabolic process;GO:0044238//primary metabolic process;GO:0008152//metabolic process;GO:0009987//cellular process;GO…
MH02g0700100	chrChr02	+	33858501	33859318	33858527	33859318	33857730	33858451	0;1	49;34	2;0	28;42	0.53326	1	0.0;0.024	0.057;0.0	-0.017	WCRKC2	PREDICTED: thioredoxin-like 3-2, chloroplastic [Oryza sativa Japonica Group]	-	-	-	-	GO:0044424//intracellular part;GO:0043227//membrane-bounded organelle;GO:0009536//plastid;GO:0005737//cytoplasm;GO:0044464//cell part;GO:0044444//cytoplasmic part;GO:0043231//intracellular membrane-bounded organelle;GO:0005623//cell;GO:0043229//intracellular organelle;GO:0005622//intracellular;GO:0043226//organelle	-	GO:0044699//single-organism process
MH03g0095600	chrChr03	-	4600028	4600735	4600028	4600729	4600820	4600927	61;62	0;0	71;82	1;3	0.638325	1	1.0;1.0	0.986;0.963	0.026	Tsr3	PREDICTED: ribosome biogenesis protein TSR3 homolog [Oryza sativa Japonica Group]	-	-	-	-	-	-	-
MH03g0095600	chrChr03	-	4600820	4601182	4600820	4600927	4601400	4601472	4;20	55;52	10;20	50;82	0.967915	1	0.026;0.124	0.069;0.083	-0.001	Tsr3	PREDICTED: ribosome biogenesis protein TSR3 homolog [Oryza sativa Japonica Group]	-	-	-	-	-	-	-
MH03g0095600	chrChr03	-	4600820	4601472	4600820	4600927	4602013	4602104	73;68	1;2	59;96	0;0	0.486477	1	0.94;0.88	1.0;1.0	-0.09	Tsr3	PREDICTED: ribosome biogenesis protein TSR3 homolog [Oryza sativa Japonica Group]	-	-	-	-	-	-	-
MH03g0176200	chrChr03	+	9480927	9482027	9480930	9482027	9477770	9480839	9;4	0;0	13;9	0;1	1	1	1.0;1.0	1.0;0.898	0.051	HERK1	PREDICTED: receptor-like protein kinase HERK 1 [Oryza sativa Japonica Group]	-	-	-	-	-	-	-
MH05g0505500	chrChr05	+	25790449	25792356	25791670	25792356	25789492	25790251	41;46	75;64	57;67	78;116	0.873983	1	0.056;0.073	0.074;0.059	-0.002	yuiD	PREDICTED: uncharacterized membrane protein YuiD [Oryza sativa Japonica Group]	-	-	-	-	-	-	-
MH07g0100500	chrChr07	+	4131042	4132664	4131045	4132664	4130854	4130950	10;7	35;32	14;9	31;29	0.267371	0.8968	0.219;0.177	0.307;0.233	-0.072	D2HGDH	PREDICTED: probable D-2-hydroxyglutarate dehydrogenase, mitochondrial [Oryza sativa Japonica Group]	-	-	-	-	GO:0044464//cell part;GO:0043227//membrane-bounded organelle;GO:0005623//cell;GO:0005622//intracellular;GO:0044424//intracellular part;GO:0043229//intracellular organelle;GO:0043231//intracellular membrane-bounded organelle;GO:0043226//organelle	GO:0003824//catalytic activity;GO:0097159//organic cyclic compound binding;GO:0016616//oxidoreductase activity, acting on the CH-OH group of donors, NAD or NADP as acceptor;GO:0036094//small molecule binding;GO:0016491//oxidoreductase activity;GO:1901265//nucleoside phosphate binding;GO:0016614//oxidoreductase activity, acting on CH-OH group of donors;GO:1901363//heterocyclic compound binding;GO:…	GO:0008152//metabolic process;GO:0044710//single-organism metabolic process;GO:0044699//single-organism process
MH03g0014000	chrChr03	-	310841	311265	310841	311220	311369	311500	302;346	73;73	314;413	68;78	0.489971	1	0.761;0.784	0.78;0.803	-0.019	DSP4	PREDICTED: phosphoglucan phosphatase DSP4, amyloplastic isoform X1 [Oryza sativa Japonica Group]	-	-	-	-	GO:0005622//intracellular;GO:0043227//membrane-bounded organelle;GO:0044422//organelle part;GO:0044446//intracellular organelle part;GO:0009536//plastid;GO:0009532//plastid stroma;GO:0044435//plastid part;GO:0044444//cytoplasmic part;GO:0043226//organelle;GO:0044424//intracellular part;GO:0005737//cytoplasm;GO:0043231//intracellular membrane-bounded organelle;GO:0005623//cell;GO:0043229//intracel…	GO:0003824//catalytic activity;GO:0004721//phosphoprotein phosphatase activity;GO:0016787//hydrolase activity;GO:0001871//pattern binding;GO:0005488//binding;GO:0016788//hydrolase activity, acting on ester bonds;GO:0016791//phosphatase activity;GO:0042578//phosphoric ester hydrolase activity	GO:0006793//phosphorus metabolic process;GO:0044699//single-organism process;GO:0019758//glycosinolate biosynthetic process;GO:0043170//macromolecule metabolic process;GO:0044723//single-organism carbohydrate metabolic process;GO:1901135//carbohydrate derivative metabolic process;GO:0065007//biological regulation;GO:0019538//protein metabolic process;GO:1901576//organic substance biosynthetic pro…
MH03g0014000	chrChr03	-	311582	311690	311582	311686	312063	312123	595;560	35;21	601;668	20;28	0.271643	0.900725	0.943;0.963	0.967;0.959	-0.01	DSP4	PREDICTED: phosphoglucan phosphatase DSP4, amyloplastic isoform X1 [Oryza sativa Japonica Group]	-	-	-	-	GO:0005622//intracellular;GO:0043227//membrane-bounded organelle;GO:0044422//organelle part;GO:0044446//intracellular organelle part;GO:0009536//plastid;GO:0009532//plastid stroma;GO:0044435//plastid part;GO:0044444//cytoplasmic part;GO:0043226//organelle;GO:0044424//intracellular part;GO:0005737//cytoplasm;GO:0043231//intracellular membrane-bounded organelle;GO:0005623//cell;GO:0043229//intracel…	GO:0003824//catalytic activity;GO:0004721//phosphoprotein phosphatase activity;GO:0016787//hydrolase activity;GO:0001871//pattern binding;GO:0005488//binding;GO:0016788//hydrolase activity, acting on ester bonds;GO:0016791//phosphatase activity;GO:0042578//phosphoric ester hydrolase activity	GO:0006793//phosphorus metabolic process;GO:0044699//single-organism process;GO:0019758//glycosinolate biosynthetic process;GO:0043170//macromolecule metabolic process;GO:0044723//single-organism carbohydrate metabolic process;GO:1901135//carbohydrate derivative metabolic process;GO:0065007//biological regulation;GO:0019538//protein metabolic process;GO:1901576//organic substance biosynthetic pro…
MH09g0318100	chrChr09	+	14477740	14477826	14477746	14477826	14477512	14477578	43;27	4;2	27;51	1;3	0.366555	1	0.912;0.928	0.963;0.942	-0.032	-	Os09g0414950 [Oryza sativa Japonica Group]	-	-	-	-	-	-	-
MH05g0070100	chrChr05	+	3904743	3905093	3904974	3905093	3903874	3904195	7;4	0;1	4;5	0;0	1	1	1.0;0.611	1.0;1.0	-0.195	At3g01520	PREDICTED: universal stress protein A-like protein [Oryza sativa Japonica Group]	-	-	-	-	-	-	-
MH12g0415700	chrChr12	+	22578224	22578735	22578662	22578735	22577718	22577825	19;8	6;2	23;16	5;0	0.101003	0.575537	0.446;0.504	0.539;1.0	-0.295	-	Os12g0592200 [Oryza sativa Japonica Group]	-	-	-	-	-	-	-
MH12g0415700	chrChr12	+	22578224	22579735	22579217	22579735	22577718	22577825	27;14	30;18	26;31	26;17	0.148978	0.689455	0.105;0.092	0.115;0.192	-0.055	-	Os12g0592200 [Oryza sativa Japonica Group]	-	-	-	-	-	-	-
MH12g0415700	chrChr12	+	22578662	22579735	22579217	22579735	22577718	22577825	14;8	30;18	9;16	26;17	0.537619	1	0.09;0.086	0.068;0.166	-0.029	-	Os12g0592200 [Oryza sativa Japonica Group]	-	-	-	-	-	-	-
MH12g0415700	chrChr12	+	22578662	22579735	22579217	22579735	22577718	22578294	8;6	1;4	5;17	0;3	0.167209	0.717363	0.629;0.241	1.0;0.545	-0.337	-	Os12g0592200 [Oryza sativa Japonica Group]	-	-	-	-	-	-	-
MH07g0479600	chrChr07	+	24137606	24138175	24137609	24138175	24137037	24137508	0;0	2;0	2;0	3;0	1	1	0.0;NA	0.395;NA	-0.395	OsI_14861	Os07g0612200 [Oryza sativa Japonica Group]	-	-	-	-	-	-	-
MH06g0694500	chrChr06	-	28182529	28182681	28182529	28182623	28183276	28185616	78;102	4;0	89;93	1;0	0.922287	1	0.933;1.0	0.985;1.0	-0.026	At4g19190	PREDICTED: uncharacterized zinc finger CCHC domain-containing protein At4g19190 isoform X1 [Oryza sativa Japonica Group]	-	-	-	-	-	-	-
MH06g0694500	chrChr06	-	28182529	28182686	28182529	28182623	28183276	28185616	24;40	4;0	29;32	1;0	0.0748258	0.496345	0.808;1.0	0.953;1.0	-0.072	At4g19190	PREDICTED: uncharacterized zinc finger CCHC domain-containing protein At4g19190 isoform X1 [Oryza sativa Japonica Group]	-	-	-	-	-	-	-
MH06g0694500	chrChr06	-	28182529	28182686	28182529	28182681	28183276	28185616	7;7	61;69	8;4	68;65	0.651041	1	0.1;0.089	0.102;0.056	0.015	At4g19190	PREDICTED: uncharacterized zinc finger CCHC domain-containing protein At4g19190 isoform X1 [Oryza sativa Japonica Group]	-	-	-	-	-	-	-
MH02g0141400	chrChr02	+	7543862	7544443	7544208	7544443	7543250	7543405	30;46	0;0	30;30	1;2	0.195546	0.779472	1.0;1.0	0.9;0.819	0.141	At1g53440	PREDICTED: probable LRR receptor-like serine/threonine-protein kinase At1g53440 [Oryza sativa Japonica Group]	-	-	-	-	-	-	-
MH07g0160700	chrChr07	-	7634359	7634486	7634359	7634475	7634571	7634680	1;1	0;0	0;0	3;1	5.1696e-09	4.45792e-06	1.0;1.0	0.0;0.0	1	GSVIVT00026920001	PREDICTED: probable polygalacturonase isoform X1 [Oryza sativa Japonica Group]	-	-	-	-	-	GO:0016787//hydrolase activity;GO:0003824//catalytic activity	GO:0016043//cellular component organization;GO:0009987//cellular process;GO:0008152//metabolic process;GO:0071840//cellular component organization or biogenesis;GO:0045229//external encapsulating structure organization;GO:0044238//primary metabolic process
MH11g0545000	chrChr11	-	26047390	26047450	26047390	26047445	26047538	26047751	206;227	29;29	217;234	27;46	0.379146	1	0.873;0.883	0.886;0.831	0.019	naat-A	PREDICTED: probable aminotransferase TAT2 [Oryza sativa Japonica Group]	Metabolism	Biosynthesis of other secondary metabolites;Global and Overview;Metabolism of cofactors and vitamins;Amino acid metabolism	ko01230//Biosynthesis of amino acids;ko00270//Cysteine and methionine metabolism;ko00400//Phenylalanine, tyrosine and tryptophan biosynthesis;ko00360//Phenylalanine metabolism;ko00350//Tyrosine metabolism;ko00130//Ubiquinone and other terpenoid-quinone biosynthesis;ko00950//Isoquinoline alkaloid biosynthesis;ko00960//Tropane, piperidine and pyridine alkaloid biosynthesis	K00815	-	GO:0003824//catalytic activity;GO:0016769//transferase activity, transferring nitrogenous groups;GO:0005488//binding;GO:0016740//transferase activity;GO:0043168//anion binding;GO:0043167//ion binding	GO:0044763//single-organism cellular process;GO:0043436//oxoacid metabolic process;GO:0044699//single-organism process;GO:0044281//small molecule metabolic process;GO:0071704//organic substance metabolic process;GO:0044710//single-organism metabolic process;GO:0008152//metabolic process;GO:0009987//cellular process;GO:0006082//organic acid metabolic process;GO:0019752//carboxylic acid metabolic p…
MH10g0377800	chrChr10	+	20013725	20013893	20013729	20013893	20013174	20013306	59;53	3;2	64;96	2;1	0.199196	0.786747	0.95;0.963	0.969;0.989	-0.023	mutS2	PREDICTED: endonuclease MutS2 isoform X3 [Oryza sativa Japonica Group]	-	-	-	-	-	GO:0016818//hydrolase activity, acting on acid anhydrides, in phosphorus-containing anhydrides;GO:0003677//DNA binding;GO:0003676//nucleic acid binding;GO:0097159//organic cyclic compound binding;GO:0016787//hydrolase activity;GO:0016817//hydrolase activity, acting on acid anhydrides;GO:0017111//nucleoside-triphosphatase activity;GO:0003824//catalytic activity;GO:0005488//binding;GO:0003690//doub…	GO:0071704//organic substance metabolic process;GO:0046483//heterocycle metabolic process;GO:0044710//single-organism metabolic process;GO:0006281//DNA repair;GO:0050896//response to stimulus;GO:0043170//macromolecule metabolic process;GO:0044238//primary metabolic process;GO:1901360//organic cyclic compound metabolic process;GO:0006139//nucleobase-containing compound metabolic process;GO:0034641…
MH01g0706500	chrChr01	+	35905726	35906363	35906222	35906363	35905139	35905241	83;59	68;86	81;84	74;80	0.43925	1	0.22;0.137	0.202;0.195	-0.02	LHW	PREDICTED: transcription factor LHW isoform X4 [Oryza sativa Japonica Group]	-	-	-	-	-	-	-
MH05g0547600	chrChr05	-	28228965	28229460	28228965	28229457	28229799	28230460	11;5	2;2	6;13	3;1	0.806849	1	0.844;0.71	0.662;0.927	-0.018	GLC1	PREDICTED: carbohydrate-binding X8 domain-containing protein isoform X4 [Oryza sativa Japonica Group]	-	-	-	-	-	-	-
MH07g0474300	chrChr07	+	23857682	23857832	23857703	23857832	23857416	23857550	20;32	112;95	14;30	118;89	0.54799	1	0.135;0.228	0.094;0.228	0.02	MADS18	MADS box transcription factor MADS18 [Oryza sativa]	-	-	-	-	GO:0044464//cell part;GO:0043227//membrane-bounded organelle;GO:0043231//intracellular membrane-bounded organelle;GO:0044424//intracellular part;GO:0005623//cell;GO:0005622//intracellular;GO:0043226//organelle;GO:0043229//intracellular organelle	GO:0001071//nucleic acid binding transcription factor activity;GO:0005515//protein binding;GO:0005488//binding	GO:0071704//organic substance metabolic process;GO:0009987//cellular process;GO:0010467//gene expression;GO:0065007//biological regulation;GO:0044249//cellular biosynthetic process;GO:0050789//regulation of biological process;GO:0009059//macromolecule biosynthetic process;GO:0010468//regulation of gene expression;GO:0043170//macromolecule metabolic process;GO:0034645//cellular macromolecule biosy…
MH02g0106600	chrChr02	+	5818286	5818711	5818289	5818711	5817068	5817268	19;13	31;24	9;34	33;38	0.837371	1	0.375;0.347	0.211;0.467	0.022	-	Plant Tudor-like RNA-binding protein [Zea mays]	-	-	-	-	-	-	-
MH02g0106600	chrChr02	+	5819443	5819902	5819544	5819902	5818982	5819258	12;16	1;0	8;10	4;0	0.0187585	0.261822	0.877;1.0	0.544;1.0	0.166	-	Plant Tudor-like RNA-binding protein [Zea mays]	-	-	-	-	-	-	-
MH02g0106600	chrChr02	+	5819443	5823890	5820538	5823890	5818982	5819258	103;110	4;5	115;93	5;7	0.50428	1	0.755;0.725	0.734;0.614	0.066	-	Plant Tudor-like RNA-binding protein [Zea mays]	-	-	-	-	-	-	-
MH02g0106600	chrChr02	+	5819544	5820648	5820538	5820648	5818982	5819258	92;94	4;5	111;83	5;7	0.604526	1	0.75;0.71	0.743;0.607	0.055	-	Plant Tudor-like RNA-binding protein [Zea mays]	-	-	-	-	-	-	-
MH03g0765600	chrChr03	-	36801851	36802188	36801851	36802182	36802293	36802706	92;90	5;4	80;75	3;10	0.25189	0.873511	0.946;0.956	0.962;0.878	0.031	LARP1B	PREDICTED: la-related protein 1C isoform X1 [Oryza sativa Japonica Group]	-	-	-	-	-	-	-
MH09g0438400	chrChr09	-	20384543	20385031	20384543	20384633	20385195	20385350	79;57	0;0	60;61	1;0	1	1	1.0;1.0	0.942;1.0	0.029	VP22-1	PREDICTED: vacuolar protein sorting-associated protein 22 homolog 1 isoform X2 [Oryza sativa Japonica Group]	Cellular Processes	Transport and catabolism	ko04144//Endocytosis;ko04144//Endocytosis	K12188	-	-	-
MH09g0438400	chrChr09	-	20384923	20385070	20384923	20385031	20385195	20385350	15;16	66;52	17;30	53;48	0.0649328	0.468711	0.153;0.196	0.203;0.331	-0.093	VP22-1	PREDICTED: vacuolar protein sorting-associated protein 22 homolog 1 isoform X2 [Oryza sativa Japonica Group]	Cellular Processes	Transport and catabolism	ko04144//Endocytosis;ko04144//Endocytosis	K12188	-	-	-
MH02g0659900	chrChr02	-	31971037	31971216	31971037	31971213	31971360	31971451	217;215	32;26	193;155	16;19	0.221007	0.82503	0.869;0.89	0.922;0.889	-0.026	-	Os02g0781700, partial [Oryza sativa Japonica Group]	-	-	-	-	-	-	-
MH02g0084800	chrChr02	-	4351420	4352467	4351420	4352091	4352672	4352816	21;13	0;1	21;36	5;1	0.00477326	0.118609	1.0;0.787	0.544;0.911	0.166	CM2	PREDICTED: chorismate mutase 2 [Oryza sativa Japonica Group]	Metabolism	Global and Overview;Amino acid metabolism	ko01230//Biosynthesis of amino acids;ko00400//Phenylalanine, tyrosine and tryptophan biosynthesis	K01850	-	-	GO:0016053//organic acid biosynthetic process;GO:0044249//cellular biosynthetic process;GO:0044710//single-organism metabolic process;GO:0044237//cellular metabolic process;GO:0006807//nitrogen compound metabolic process;GO:0009987//cellular process;GO:0071704//organic substance metabolic process;GO:0006082//organic acid metabolic process;GO:0044281//small molecule metabolic process;GO:0046394//c…
MH07g0433200	chrChr07	+	22021153	22023744	22021165	22023744	22020667	22020872	17;14	20;17	27;20	21;9	0.0731314	0.490366	0.44;0.433	0.543;0.673	-0.172	Os07g0568300	PREDICTED: zinc finger CCCH domain-containing protein 50 [Oryza sativa Japonica Group]	-	-	-	-	-	-	-
MH11g0373700	chrChr11	-	16363486	16364932	16363486	16364089	16365405	16365619	114;110	10;7	131;132	7;9	0.555841	1	0.631;0.702	0.738;0.688	-0.046	CRK42	Protein kinase domain containing protein, expressed [Oryza sativa Japonica Group]	-	-	-	-	-	-	-
MH01g0626300	chrChr01	-	31656823	31657198	31656823	31656945	31657280	31657391	14;15	0;0	25;18	1;0	1	1	1.0;1.0	0.903;1.0	0.048	WDR13	PREDICTED: WD repeat-containing protein 13 [Oryza sativa Japonica Group]	-	-	-	-	-	-	-
MH11g0074500	chrChr11	-	3763763	3764216	3763763	3764150	3765206	3765329	95;98	2;3	87;103	4;1	0.9313	1	0.971;0.958	0.938;0.986	0.002	TPLATE	PREDICTED: protein TPLATE [Oryza sativa Japonica Group]	-	-	-	-	-	-	-
MH02g0176700	chrChr02	-	9170195	9170355	9170195	9170352	9170652	9170758	128;138	20;17	98;105	20;23	0.108356	0.591351	0.863;0.888	0.828;0.817	0.053	BZIP9	PREDICTED: basic leucine zipper 9 isoform X1 [Oryza sativa Japonica Group]	-	-	-	-	-	GO:0003676//nucleic acid binding;GO:0097159//organic cyclic compound binding;GO:0003677//DNA binding;GO:0005488//binding;GO:1901363//heterocyclic compound binding	GO:0065007//biological regulation;GO:0010468//regulation of gene expression;GO:0019222//regulation of metabolic process;GO:0050789//regulation of biological process;GO:0060255//regulation of macromolecule metabolic process
MH04g0396900	chrChr04	-	18113680	18114155	18113680	18114132	18114255	18114412	7;7	1;2	5;9	1;1	0.697444	1	0.858;0.752	0.812;0.886	-0.044	SNM1	PREDICTED: DNA cross-link repair protein SNM1 isoform X1 [Oryza sativa Japonica Group]	-	-	-	-	-	GO:0003824//catalytic activity	GO:0044238//primary metabolic process;GO:0006259//DNA metabolic process;GO:0044260//cellular macromolecule metabolic process;GO:0009987//cellular process;GO:0043170//macromolecule metabolic process;GO:0006807//nitrogen compound metabolic process;GO:0090304//nucleic acid metabolic process;GO:0051716//cellular response to stimulus;GO:0046483//heterocycle metabolic process;GO:0006950//response to st…
MH11g0431300	chrChr11	+	20065701	20065757	20065706	20065757	20064466	20064546	0;1	0;2	3;1	0;0	1	1	NA;0.326	1.0;1.0	-0.674	-	Os11g0533000 [Oryza sativa Japonica Group]	-	-	-	-	-	-	-
MH04g0674400	chrChr04	-	30997101	30997882	30997101	30997872	30998321	30998459	38;26	2;6	52;20	1;1	0.0107389	0.19844	0.947;0.802	0.98;0.949	-0.09	At1g78690	PREDICTED: N-acylphosphatidylethanolamine synthase [Oryza sativa Japonica Group]	Metabolism	Lipid metabolism	ko00564//Glycerophospholipid metabolism;ko00564//Glycerophospholipid metabolism	K13511	GO:0044425//membrane part;GO:0016020//membrane;GO:0031224//intrinsic component of membrane	GO:0016740//transferase activity;GO:0003824//catalytic activity	GO:0006796//phosphate-containing compound metabolic process;GO:0006644//phospholipid metabolic process;GO:0044237//cellular metabolic process;GO:0044710//single-organism metabolic process;GO:0006629//lipid metabolic process;GO:0046486//glycerolipid metabolic process;GO:0006650//glycerophospholipid metabolic process;GO:0006793//phosphorus metabolic process;GO:0019637//organophosphate metabolic pro…
MH02g0381200	chrChr02	-	19085600	19086250	19085600	19085738	19092536	19092796	1;0	51;30	0;2	25;31	1	1	0.004;0.0	0.0;0.014	-0.005	Hgsnat	PREDICTED: heparan-alpha-glucosaminide N-acetyltransferase isoform X1 [Oryza sativa Japonica Group]	-	-	-	-	-	-	-
MH01g0448600	chrChr01	+	21980137	21980360	21980162	21980360	21980015	21980068	86;117	14;20	120;131	34;23	0.219273	0.819738	0.84;0.834	0.751;0.83	0.046	midA	PREDICTED: NADH dehydrogenase [ubiquinone] complex I, assembly factor 7 [Oryza sativa Japonica Group]	-	-	-	-	-	-	-
MH03g0191100	chrChr03	+	10406394	10407583	10407508	10407583	10406217	10406297	27;32	1;0	27;32	0;0	1	1	0.761;1.0	1.0;1.0	-0.119	WDR43	PREDICTED: WD repeat-containing protein 43 [Oryza sativa Japonica Group]	Genetic Information Processing	Translation	ko03008//Ribosome biogenesis in eukaryotes	K14546	-	-	-
MH09g0356900	chrChr09	+	16274212	16274967	16274224	16274967	16273855	16274002	186;207	2;0	223;243	5;0	0.925504	1	0.989;1.0	0.976;1.0	0.006	THFS	PREDICTED: formate--tetrahydrofolate ligase [Oryza sativa Japonica Group]	Metabolism	Metabolism of cofactors and vitamins;Global and Overview	ko01200//Carbon metabolism;ko00670//One carbon pool by folate	K01938	GO:0005622//intracellular;GO:0016020//membrane;GO:0005737//cytoplasm;GO:0009536//plastid;GO:0044444//cytoplasmic part;GO:0005623//cell;GO:0044424//intracellular part;GO:0044464//cell part;GO:0005576//extracellular region;GO:0043229//intracellular organelle;GO:0043231//intracellular membrane-bounded organelle;GO:0043227//membrane-bounded organelle;GO:0043226//organelle	GO:0016874//ligase activity;GO:0043167//ion binding;GO:0032550//purine ribonucleoside binding;GO:0097367//carbohydrate derivative binding;GO:0003824//catalytic activity;GO:0005488//binding;GO:0016879//ligase activity, forming carbon-nitrogen bonds;GO:0032549//ribonucleoside binding;GO:0001882//nucleoside binding;GO:0001883//purine nucleoside binding;GO:0043169//cation binding;GO:1901363//heterocy…	GO:0044699//single-organism process;GO:0010035//response to inorganic substance;GO:0006575//cellular modified amino acid metabolic process;GO:0006520//cellular amino acid metabolic process;GO:0042558//pteridine-containing compound metabolic process;GO:0010033//response to organic substance;GO:0071704//organic substance metabolic process;GO:0043603//cellular amide metabolic process;GO:0009725//res…
MH01g0305300	chrChr01	-	14713958	14714088	14713958	14714063	14714175	14714426	862;843	9;8	829;798	3;8	0.811431	1	0.988;0.989	0.996;0.988	-0.004	SYNC3	PREDICTED: asparagine--tRNA ligase, cytoplasmic 3 [Oryza sativa Japonica Group]	Genetic Information Processing	Translation	ko00970//Aminoacyl-tRNA biosynthesis	K01893	GO:0005623//cell;GO:0044424//intracellular part;GO:0044464//cell part;GO:0005622//intracellular	GO:0003824//catalytic activity;GO:0001882//nucleoside binding;GO:0016874//ligase activity;GO:0097159//organic cyclic compound binding;GO:0005488//binding;GO:1901363//heterocyclic compound binding;GO:0036094//small molecule binding;GO:0016875//ligase activity, forming carbon-oxygen bonds;GO:0004812//aminoacyl-tRNA ligase activity;GO:0016876//ligase activity, forming aminoacyl-tRNA and related comp…	GO:0006418//tRNA aminoacylation for protein translation;GO:0043604//amide biosynthetic process;GO:0043170//macromolecule metabolic process;GO:0043039//tRNA aminoacylation;GO:1901576//organic substance biosynthetic process;GO:0019538//protein metabolic process;GO:0019752//carboxylic acid metabolic process;GO:0006807//nitrogen compound metabolic process;GO:0008152//metabolic process;GO:0044763//sin…
MH01g0623100	chrChr01	-	31422837	31422990	31422837	31422987	31423207	31423282	108;132	18;22	93;102	25;39	0.00492389	0.119048	0.855;0.855	0.785;0.719	0.103	tfg2	PREDICTED: transcription initiation factor IIF subunit beta isoform X1 [Oryza sativa Japonica Group]	Genetic Information Processing	Transcription	ko03022//Basal transcription factors	K03139	GO:0043233//organelle lumen;GO:0005622//intracellular;GO:0031981//nuclear lumen;GO:0043227//membrane-bounded organelle;GO:0043231//intracellular membrane-bounded organelle;GO:0005654//nucleoplasm;GO:0005623//cell;GO:0044446//intracellular organelle part;GO:0044464//cell part;GO:0043226//organelle;GO:0005634//nucleus;GO:0031974//membrane-enclosed lumen;GO:0044424//intracellular part;GO:0044422//or…	GO:0016818//hydrolase activity, acting on acid anhydrides, in phosphorus-containing anhydrides;GO:0032550//purine ribonucleoside binding;GO:0017111//nucleoside-triphosphatase activity;GO:0003824//catalytic activity;GO:0097367//carbohydrate derivative binding;GO:0016817//hydrolase activity, acting on acid anhydrides;GO:0036094//small molecule binding;GO:0001883//purine nucleoside binding;GO:001678…	GO:0032774//RNA biosynthetic process;GO:1901576//organic substance biosynthetic process;GO:0044271//cellular nitrogen compound biosynthetic process;GO:0018130//heterocycle biosynthetic process;GO:0006352//DNA-templated transcription, initiation;GO:0006807//nitrogen compound metabolic process;GO:0006725//cellular aromatic compound metabolic process;GO:0097659//nucleic acid-templated transcription;…
MH01g0623100	chrChr01	-	31422837	31423005	31422837	31422987	31423207	31423282	2;10	18;22	3;5	25;39	0.125798	0.634185	0.09;0.289	0.097;0.103	0.089	tfg2	PREDICTED: transcription initiation factor IIF subunit beta isoform X1 [Oryza sativa Japonica Group]	Genetic Information Processing	Transcription	ko03022//Basal transcription factors	K03139	GO:0043233//organelle lumen;GO:0005622//intracellular;GO:0031981//nuclear lumen;GO:0043227//membrane-bounded organelle;GO:0043231//intracellular membrane-bounded organelle;GO:0005654//nucleoplasm;GO:0005623//cell;GO:0044446//intracellular organelle part;GO:0044464//cell part;GO:0043226//organelle;GO:0005634//nucleus;GO:0031974//membrane-enclosed lumen;GO:0044424//intracellular part;GO:0044422//or…	GO:0016818//hydrolase activity, acting on acid anhydrides, in phosphorus-containing anhydrides;GO:0032550//purine ribonucleoside binding;GO:0017111//nucleoside-triphosphatase activity;GO:0003824//catalytic activity;GO:0097367//carbohydrate derivative binding;GO:0016817//hydrolase activity, acting on acid anhydrides;GO:0036094//small molecule binding;GO:0001883//purine nucleoside binding;GO:001678…	GO:0032774//RNA biosynthetic process;GO:1901576//organic substance biosynthetic process;GO:0044271//cellular nitrogen compound biosynthetic process;GO:0018130//heterocycle biosynthetic process;GO:0006352//DNA-templated transcription, initiation;GO:0006807//nitrogen compound metabolic process;GO:0006725//cellular aromatic compound metabolic process;GO:0097659//nucleic acid-templated transcription;…
MH01g0623100	chrChr01	-	31422837	31423005	31422837	31422990	31423207	31423282	1;7	107;129	2;3	92;100	0.589418	1	0.008;0.047	0.019;0.027	0.005	tfg2	PREDICTED: transcription initiation factor IIF subunit beta isoform X1 [Oryza sativa Japonica Group]	Genetic Information Processing	Transcription	ko03022//Basal transcription factors	K03139	GO:0043233//organelle lumen;GO:0005622//intracellular;GO:0031981//nuclear lumen;GO:0043227//membrane-bounded organelle;GO:0043231//intracellular membrane-bounded organelle;GO:0005654//nucleoplasm;GO:0005623//cell;GO:0044446//intracellular organelle part;GO:0044464//cell part;GO:0043226//organelle;GO:0005634//nucleus;GO:0031974//membrane-enclosed lumen;GO:0044424//intracellular part;GO:0044422//or…	GO:0016818//hydrolase activity, acting on acid anhydrides, in phosphorus-containing anhydrides;GO:0032550//purine ribonucleoside binding;GO:0017111//nucleoside-triphosphatase activity;GO:0003824//catalytic activity;GO:0097367//carbohydrate derivative binding;GO:0016817//hydrolase activity, acting on acid anhydrides;GO:0036094//small molecule binding;GO:0001883//purine nucleoside binding;GO:001678…	GO:0032774//RNA biosynthetic process;GO:1901576//organic substance biosynthetic process;GO:0044271//cellular nitrogen compound biosynthetic process;GO:0018130//heterocycle biosynthetic process;GO:0006352//DNA-templated transcription, initiation;GO:0006807//nitrogen compound metabolic process;GO:0006725//cellular aromatic compound metabolic process;GO:0097659//nucleic acid-templated transcription;…
MH01g0781800	chrChr01	-	39147155	39147441	39147155	39147419	39147870	39148977	12;14	206;173	13;14	191;187	0.897753	1	0.048;0.066	0.056;0.061	-0.001	SPATA20	PREDICTED: spermatogenesis-associated protein 20 isoform X2 [Oryza sativa Japonica Group]	-	-	-	-	-	-	-
MH01g0781800	chrChr01	-	39148185	39148441	39148185	39148426	39149194	39149351	2;1	107;129	1;2	135;98	1	1	0.017;0.007	0.007;0.018	0	SPATA20	PREDICTED: spermatogenesis-associated protein 20 isoform X2 [Oryza sativa Japonica Group]	-	-	-	-	-	-	-
MH04g0613700	chrChr04	-	27400551	27401071	27400551	27400646	27401789	27402032	0;4	218;255	1;5	211;233	1	1	0.0;0.004	0.001;0.006	-0.002	VATG	B0403H10-OSIGBa0105A11.13 [Oryza sativa Indica Group]	Cellular Processes;Metabolism	Energy metabolism;Transport and catabolism	ko00190//Oxidative phosphorylation;ko04145//Phagosome	K02152	GO:0033176//proton-transporting V-type ATPase complex;GO:0098796//membrane protein complex;GO:0016020//membrane;GO:0043234//protein complex;GO:0032991//macromolecular complex;GO:0044425//membrane part;GO:0016469//proton-transporting two-sector ATPase complex	GO:0022857//transmembrane transporter activity;GO:0005215//transporter activity	GO:0009987//cellular process;GO:0044699//single-organism process;GO:0044763//single-organism cellular process
MH01g0412300	chrChr01	+	20231209	20231507	20231334	20231507	20229603	20229704	47;51	161;140	54;58	131;165	0.420559	1	0.137;0.165	0.183;0.16	-0.02	Os01g0549700	Os01g0549700, partial [Oryza sativa Japonica Group]	Genetic Information Processing	Transcription;Translation	ko03040//Spliceosome;ko03013//RNA transport;ko03015//mRNA surveillance pathway	K12812	-	GO:0016817//hydrolase activity, acting on acid anhydrides;GO:0001882//nucleoside binding;GO:0097159//organic cyclic compound binding;GO:0032549//ribonucleoside binding;GO:0005488//binding;GO:0036094//small molecule binding;GO:1901363//heterocyclic compound binding;GO:0017111//nucleoside-triphosphatase activity;GO:0003824//catalytic activity;GO:0001883//purine nucleoside binding;GO:0016787//hydrol…	-
MH04g0473500	chrChr04	+	20909029	20909603	20909050	20909603	20908840	20908951	61;76	13010;13147	69;105	14631;17271	1	1	0.004;0.005	0.004;0.005	0	GAPA	PREDICTED: glyceraldehyde-3-phosphate dehydrogenase A, chloroplastic [Oryza sativa Japonica Group]	Metabolism	Global and Overview;Energy metabolism	ko01200//Carbon metabolism;ko00710//Carbon fixation in photosynthetic organisms	K05298	-	GO:0005488//binding;GO:0036094//small molecule binding;GO:1901363//heterocyclic compound binding;GO:0000166//nucleotide binding;GO:0097159//organic cyclic compound binding;GO:1901265//nucleoside phosphate binding	GO:0019318//hexose metabolic process;GO:0008152//metabolic process;GO:0044710//single-organism metabolic process;GO:0044281//small molecule metabolic process;GO:0005975//carbohydrate metabolic process;GO:0005996//monosaccharide metabolic process;GO:0071704//organic substance metabolic process;GO:0044699//single-organism process;GO:0044723//single-organism carbohydrate metabolic process;GO:0044238…
MH06g0099100	chrChr06	-	3797402	3797515	3797402	3797511	3797812	3797901	2;0	4;2	0;3	3;4	0.476384	1	0.327;0.0	0.0;0.422	-0.047	-	Os06g0183700, partial [Oryza sativa Japonica Group]	-	-	-	-	-	-	-
MH10g0188200	chrChr10	+	10126687	10128769	10126759	10128769	10125674	10126072	1;1	2;1	1;4	3;0	0.108064	0.591351	0.252;0.403	0.183;1.0	-0.264	At5g27450	PREDICTED: mevalonate kinase [Oryza sativa Japonica Group]	Cellular Processes;Metabolism	Transport and catabolism;Metabolism of terpenoids and polyketides	ko04146//Peroxisome;ko00900//Terpenoid backbone biosynthesis	K00869	GO:0044464//cell part;GO:0044424//intracellular part;GO:0005623//cell;GO:0005622//intracellular	GO:0005488//binding;GO:0003824//catalytic activity;GO:0016301//kinase activity;GO:1901363//heterocyclic compound binding;GO:0032549//ribonucleoside binding;GO:0001882//nucleoside binding;GO:0097367//carbohydrate derivative binding;GO:0016772//transferase activity, transferring phosphorus-containing groups;GO:0001883//purine nucleoside binding;GO:0097159//organic cyclic compound binding;GO:0032550…	GO:0006793//phosphorus metabolic process;GO:0071704//organic substance metabolic process;GO:0006629//lipid metabolic process;GO:0044710//single-organism metabolic process;GO:0044238//primary metabolic process;GO:0044699//single-organism process;GO:0008152//metabolic process;GO:0044255//cellular lipid metabolic process;GO:0044237//cellular metabolic process;GO:0006796//phosphate-containing compoun…
MH10g0188200	chrChr10	+	10126687	10128769	10128191	10128769	10125674	10126072	19;36	1;4	18;32	0;0	4.3812e-06	0.00161917	0.631;0.448	1.0;1.0	-0.461	At5g27450	PREDICTED: mevalonate kinase [Oryza sativa Japonica Group]	Cellular Processes;Metabolism	Transport and catabolism;Metabolism of terpenoids and polyketides	ko04146//Peroxisome;ko00900//Terpenoid backbone biosynthesis	K00869	GO:0044464//cell part;GO:0044424//intracellular part;GO:0005623//cell;GO:0005622//intracellular	GO:0005488//binding;GO:0003824//catalytic activity;GO:0016301//kinase activity;GO:1901363//heterocyclic compound binding;GO:0032549//ribonucleoside binding;GO:0001882//nucleoside binding;GO:0097367//carbohydrate derivative binding;GO:0016772//transferase activity, transferring phosphorus-containing groups;GO:0001883//purine nucleoside binding;GO:0097159//organic cyclic compound binding;GO:0032550…	GO:0006793//phosphorus metabolic process;GO:0071704//organic substance metabolic process;GO:0006629//lipid metabolic process;GO:0044710//single-organism metabolic process;GO:0044238//primary metabolic process;GO:0044699//single-organism process;GO:0008152//metabolic process;GO:0044255//cellular lipid metabolic process;GO:0044237//cellular metabolic process;GO:0006796//phosphate-containing compoun…
MH10g0188200	chrChr10	+	10126759	10128288	10128191	10128288	10125674	10126072	20;36	1;4	20;29	0;0	5.87293e-06	0.00182249	0.653;0.459	1.0;1.0	-0.444	At5g27450	PREDICTED: mevalonate kinase [Oryza sativa Japonica Group]	Cellular Processes;Metabolism	Transport and catabolism;Metabolism of terpenoids and polyketides	ko04146//Peroxisome;ko00900//Terpenoid backbone biosynthesis	K00869	GO:0044464//cell part;GO:0044424//intracellular part;GO:0005623//cell;GO:0005622//intracellular	GO:0005488//binding;GO:0003824//catalytic activity;GO:0016301//kinase activity;GO:1901363//heterocyclic compound binding;GO:0032549//ribonucleoside binding;GO:0001882//nucleoside binding;GO:0097367//carbohydrate derivative binding;GO:0016772//transferase activity, transferring phosphorus-containing groups;GO:0001883//purine nucleoside binding;GO:0097159//organic cyclic compound binding;GO:0032550…	GO:0006793//phosphorus metabolic process;GO:0071704//organic substance metabolic process;GO:0006629//lipid metabolic process;GO:0044710//single-organism metabolic process;GO:0044238//primary metabolic process;GO:0044699//single-organism process;GO:0008152//metabolic process;GO:0044255//cellular lipid metabolic process;GO:0044237//cellular metabolic process;GO:0006796//phosphate-containing compoun…
MH10g0188200	chrChr10	+	10128864	10129130	10128989	10129130	10126759	10128769	42;29	0;0	19;36	0;3	0.28679	0.914452	1.0;1.0	1.0;0.867	0.067	At5g27450	PREDICTED: mevalonate kinase [Oryza sativa Japonica Group]	Cellular Processes;Metabolism	Transport and catabolism;Metabolism of terpenoids and polyketides	ko04146//Peroxisome;ko00900//Terpenoid backbone biosynthesis	K00869	GO:0044464//cell part;GO:0044424//intracellular part;GO:0005623//cell;GO:0005622//intracellular	GO:0005488//binding;GO:0003824//catalytic activity;GO:0016301//kinase activity;GO:1901363//heterocyclic compound binding;GO:0032549//ribonucleoside binding;GO:0001882//nucleoside binding;GO:0097367//carbohydrate derivative binding;GO:0016772//transferase activity, transferring phosphorus-containing groups;GO:0001883//purine nucleoside binding;GO:0097159//organic cyclic compound binding;GO:0032550…	GO:0006793//phosphorus metabolic process;GO:0071704//organic substance metabolic process;GO:0006629//lipid metabolic process;GO:0044710//single-organism metabolic process;GO:0044238//primary metabolic process;GO:0044699//single-organism process;GO:0008152//metabolic process;GO:0044255//cellular lipid metabolic process;GO:0044237//cellular metabolic process;GO:0006796//phosphate-containing compoun…
MH06g0620400	chrChr06	+	24946159	24946247	24946192	24946247	24945517	24945574	62;79	6;6	69;97	3;4	0.124148	0.633226	0.894;0.915	0.95;0.952	-0.046	TAF5	PREDICTED: transcription initiation factor TFIID subunit 5 [Oryza sativa Japonica Group]	Genetic Information Processing	Transcription	ko03022//Basal transcription factors	K03130	-	-	GO:0060255//regulation of macromolecule metabolic process;GO:0019222//regulation of metabolic process;GO:0065007//biological regulation;GO:0050789//regulation of biological process;GO:0010468//regulation of gene expression
MH06g0620400	chrChr06	+	24951294	24951426	24951330	24951426	24950545	24950811	0;2	111;91	0;0	98;119	1	1	0.0;0.017	0.0;0.0	0.009	TAF5	PREDICTED: transcription initiation factor TFIID subunit 5 [Oryza sativa Japonica Group]	Genetic Information Processing	Transcription	ko03022//Basal transcription factors	K03130	-	-	GO:0060255//regulation of macromolecule metabolic process;GO:0019222//regulation of metabolic process;GO:0065007//biological regulation;GO:0050789//regulation of biological process;GO:0010468//regulation of gene expression
MH08g0373400	chrChr08	-	15993894	15994477	15993894	15994054	15994572	15995385	4498;4900	2;2	4365;5320	0;0	1	1	0.998;0.998	1.0;1.0	-0.002	EO	PREDICTED: 2-methylene-furan-3-one reductase [Oryza sativa Japonica Group]	-	-	-	-	GO:0031975//envelope;GO:0005623//cell;GO:0044464//cell part;GO:0043227//membrane-bounded organelle;GO:0005576//extracellular region;GO:0009526//plastid envelope;GO:0044446//intracellular organelle part;GO:0044444//cytoplasmic part;GO:0031967//organelle envelope;GO:0044422//organelle part;GO:0043231//intracellular membrane-bounded organelle;GO:0005737//cytoplasm;GO:0009536//plastid;GO:0044424//int…	GO:0043169//cation binding;GO:0016628//oxidoreductase activity, acting on the CH-CH group of donors, NAD or NADP as acceptor;GO:0005488//binding;GO:0046872//metal ion binding;GO:0046914//transition metal ion binding;GO:0016627//oxidoreductase activity, acting on the CH-CH group of donors;GO:0003824//catalytic activity;GO:0043167//ion binding;GO:0016491//oxidoreductase activity	GO:0006753//nucleoside phosphate metabolic process;GO:0006544//glycine metabolic process;GO:0008299//isoprenoid biosynthetic process;GO:1901360//organic cyclic compound metabolic process;GO:0006720//isoprenoid metabolic process;GO:0006082//organic acid metabolic process;GO:0009607//response to biotic stimulus;GO:0043647//inositol phosphate metabolic process;GO:0046165//alcohol biosynthetic proces…
MH05g0376300	chrChr05	-	19745798	19745859	19745798	19745854	19745971	19746127	136;130	6;3	146;157	2;2	0.070994	0.48332	0.956;0.977	0.986;0.987	-0.02	Dcaf11	PREDICTED: LEC14B protein [Oryza sativa Japonica Group]	-	-	-	-	GO:1902494//catalytic complex;GO:0031461//cullin-RING ubiquitin ligase complex;GO:0005623//cell;GO:1990234//transferase complex;GO:0005622//intracellular;GO:0044424//intracellular part;GO:0000151//ubiquitin ligase complex;GO:0032991//macromolecular complex;GO:0043234//protein complex;GO:0044464//cell part	-	-
MH05g0376300	chrChr05	-	19750275	19751608	19750275	19750738	19751715	19751908	6;3	193;174	11;11	159;190	1	1	0.005;0.003	0.01;0.008	-0.005	Dcaf11	PREDICTED: LEC14B protein [Oryza sativa Japonica Group]	-	-	-	-	GO:1902494//catalytic complex;GO:0031461//cullin-RING ubiquitin ligase complex;GO:0005623//cell;GO:1990234//transferase complex;GO:0005622//intracellular;GO:0044424//intracellular part;GO:0000151//ubiquitin ligase complex;GO:0032991//macromolecular complex;GO:0043234//protein complex;GO:0044464//cell part	-	-
MH06g0246300	chrChr06	+	10538514	10538788	10538687	10538788	10537879	10538199	0;4	10;7	2;1	6;8	0.502823	1	0.0;0.209	0.134;0.055	0.01	At3g25440	PREDICTED: uncharacterized CRM domain-containing protein At3g25440, chloroplastic [Oryza sativa Japonica Group]	-	-	-	-	-	-	-
MH02g0013800	chrChr02	+	178818	178912	178860	178912	178529	178669	83;41	4;7	58;65	2;6	0.473209	1	0.942;0.82	0.958;0.894	-0.045	rbm48	PREDICTED: RNA-binding protein 48 isoform X1 [Oryza sativa Japonica Group]	-	-	-	-	-	GO:0097159//organic cyclic compound binding;GO:0005488//binding	-
MH03g0266400	chrChr03	+	14029562	14030249	14030068	14030249	14028707	14028747	40;27	82;85	48;33	67;76	0.121719	0.628896	0.1;0.067	0.14;0.09	-0.032	SCL28	RNA recognition motif family protein, expressed [Oryza sativa Japonica Group]	Genetic Information Processing	Transcription	ko03040//Spliceosome	K12900	-	-	-
MH06g0674900	chrChr06	+	27039547	27040362	27040181	27040362	27035840	27039153	16;15	0;2	20;26	0;0	0.556132	1	1.0;0.588	1.0;1.0	-0.206	At5g65560	PREDICTED: pentatricopeptide repeat-containing protein At5g65560 isoform X1 [Oryza sativa Japonica Group]	-	-	-	-	-	-	-
MH02g0647700	chrChr02	-	31794209	31794447	31794209	31794331	31794564	31794679	18;29	15;13	20;23	11;10	0.559642	1	0.403;0.556	0.506;0.564	-0.055	dennd5b	DENN (AEX-3) domain-containing protein [Zea mays]	-	-	-	-	-	-	-
MH02g0647700	chrChr02	-	31801517	31802923	31801517	31801709	31803198	31803513	11;8	202;179	16;10	192;199	1	1	0.006;0.005	0.009;0.005	-0.001	dennd5b	DENN (AEX-3) domain-containing protein [Zea mays]	-	-	-	-	-	-	-
MH06g0042800	chrChr06	-	1306333	1306900	1306333	1306860	1307232	1307433	0;0	293;272	0;1	247;273	1	1	0.0;0.0	0.0;0.003	-0.002	CYP704C1	PREDICTED: cytochrome P450 704C1 [Oryza sativa Japonica Group]	-	-	-	-	-	GO:0046906//tetrapyrrole binding;GO:0003824//catalytic activity;GO:0016491//oxidoreductase activity;GO:0046914//transition metal ion binding;GO:0046872//metal ion binding;GO:0005488//binding;GO:0097159//organic cyclic compound binding;GO:0043167//ion binding;GO:1901363//heterocyclic compound binding;GO:0043169//cation binding	GO:0044699//single-organism process;GO:0008152//metabolic process;GO:0044710//single-organism metabolic process
MH02g0627000	chrChr02	-	31116171	31116687	31116171	31116685	31116993	31117041	255;261	1;2	294;308	5;6	0.30062	0.929228	0.996;0.992	0.983;0.981	0.012	MAP1D	PREDICTED: methionine aminopeptidase 1D, chloroplastic/mitochondrial isoform X4 [Oryza sativa Japonica Group]	-	-	-	-	GO:0009536//plastid;GO:0043227//membrane-bounded organelle;GO:0043229//intracellular organelle;GO:0044464//cell part;GO:0005737//cytoplasm;GO:0044444//cytoplasmic part;GO:0005622//intracellular;GO:0005623//cell;GO:0043231//intracellular membrane-bounded organelle;GO:0043226//organelle;GO:0044424//intracellular part	GO:0008233//peptidase activity;GO:0008237//metallopeptidase activity;GO:0005488//binding;GO:0004177//aminopeptidase activity;GO:0016787//hydrolase activity;GO:0043169//cation binding;GO:0008238//exopeptidase activity;GO:0003824//catalytic activity;GO:0070011//peptidase activity, acting on L-amino acid peptides;GO:0043167//ion binding	GO:0044267//cellular protein metabolic process;GO:0008610//lipid biosynthetic process;GO:0044249//cellular biosynthetic process;GO:0044699//single-organism process;GO:0044710//single-organism metabolic process;GO:0044763//single-organism cellular process;GO:0016093//polyprenol metabolic process;GO:0071704//organic substance metabolic process;GO:0044711//single-organism biosynthetic process;GO:004…
MH02g0627000	chrChr02	-	31117248	31118560	31117248	31117924	31118835	31118877	105;139	0;0	76;90	0;4	0.044334	0.398237	1.0;1.0	1.0;0.81	0.095	MAP1D	PREDICTED: methionine aminopeptidase 1D, chloroplastic/mitochondrial isoform X4 [Oryza sativa Japonica Group]	-	-	-	-	GO:0009536//plastid;GO:0043227//membrane-bounded organelle;GO:0043229//intracellular organelle;GO:0044464//cell part;GO:0005737//cytoplasm;GO:0044444//cytoplasmic part;GO:0005622//intracellular;GO:0005623//cell;GO:0043231//intracellular membrane-bounded organelle;GO:0043226//organelle;GO:0044424//intracellular part	GO:0008233//peptidase activity;GO:0008237//metallopeptidase activity;GO:0005488//binding;GO:0004177//aminopeptidase activity;GO:0016787//hydrolase activity;GO:0043169//cation binding;GO:0008238//exopeptidase activity;GO:0003824//catalytic activity;GO:0070011//peptidase activity, acting on L-amino acid peptides;GO:0043167//ion binding	GO:0044267//cellular protein metabolic process;GO:0008610//lipid biosynthetic process;GO:0044249//cellular biosynthetic process;GO:0044699//single-organism process;GO:0044710//single-organism metabolic process;GO:0044763//single-organism cellular process;GO:0016093//polyprenol metabolic process;GO:0071704//organic substance metabolic process;GO:0044711//single-organism biosynthetic process;GO:004…
MH02g0627000	chrChr02	-	31118191	31118560	31118191	31118263	31118835	31118877	42;72	133;181	33;35	186;195	0.000313902	0.0238775	0.095;0.117	0.056;0.057	0.05	MAP1D	PREDICTED: methionine aminopeptidase 1D, chloroplastic/mitochondrial isoform X4 [Oryza sativa Japonica Group]	-	-	-	-	GO:0009536//plastid;GO:0043227//membrane-bounded organelle;GO:0043229//intracellular organelle;GO:0044464//cell part;GO:0005737//cytoplasm;GO:0044444//cytoplasmic part;GO:0005622//intracellular;GO:0005623//cell;GO:0043231//intracellular membrane-bounded organelle;GO:0043226//organelle;GO:0044424//intracellular part	GO:0008233//peptidase activity;GO:0008237//metallopeptidase activity;GO:0005488//binding;GO:0004177//aminopeptidase activity;GO:0016787//hydrolase activity;GO:0043169//cation binding;GO:0008238//exopeptidase activity;GO:0003824//catalytic activity;GO:0070011//peptidase activity, acting on L-amino acid peptides;GO:0043167//ion binding	GO:0044267//cellular protein metabolic process;GO:0008610//lipid biosynthetic process;GO:0044249//cellular biosynthetic process;GO:0044699//single-organism process;GO:0044710//single-organism metabolic process;GO:0044763//single-organism cellular process;GO:0016093//polyprenol metabolic process;GO:0071704//organic substance metabolic process;GO:0044711//single-organism biosynthetic process;GO:004…
MH02g0627000	chrChr02	-	31118957	31119119	31118957	31119115	31119546	31119775	102;116	66;51	126;118	44;48	0.0857023	0.530708	0.601;0.689	0.736;0.705	-0.075	MAP1D	PREDICTED: methionine aminopeptidase 1D, chloroplastic/mitochondrial isoform X4 [Oryza sativa Japonica Group]	-	-	-	-	GO:0009536//plastid;GO:0043227//membrane-bounded organelle;GO:0043229//intracellular organelle;GO:0044464//cell part;GO:0005737//cytoplasm;GO:0044444//cytoplasmic part;GO:0005622//intracellular;GO:0005623//cell;GO:0043231//intracellular membrane-bounded organelle;GO:0043226//organelle;GO:0044424//intracellular part	GO:0008233//peptidase activity;GO:0008237//metallopeptidase activity;GO:0005488//binding;GO:0004177//aminopeptidase activity;GO:0016787//hydrolase activity;GO:0043169//cation binding;GO:0008238//exopeptidase activity;GO:0003824//catalytic activity;GO:0070011//peptidase activity, acting on L-amino acid peptides;GO:0043167//ion binding	GO:0044267//cellular protein metabolic process;GO:0008610//lipid biosynthetic process;GO:0044249//cellular biosynthetic process;GO:0044699//single-organism process;GO:0044710//single-organism metabolic process;GO:0044763//single-organism cellular process;GO:0016093//polyprenol metabolic process;GO:0071704//organic substance metabolic process;GO:0044711//single-organism biosynthetic process;GO:004…
MH01g0793400	chrChr01	+	39856105	39856221	39856145	39856221	39855415	39856025	11;15	0;11	12;24	2;1	0.105923	0.590233	1.0;0.518	0.825;0.95	-0.128	nfdA	Amidohydrolase family [Zea mays]	-	-	-	-	-	-	-
MH03g0687400	chrChr03	-	32977546	32977752	32977546	32977626	32978311	32978400	0;2	0;0	6;2	0;1	1	1	NA;1.0	1.0;0.52	0.24	JASON	PREDICTED: protein JASON isoform X1 [Oryza sativa Japonica Group]	-	-	-	-	-	-	-
MH03g0687400	chrChr03	-	32977546	32977776	32977546	32977626	32978311	32978400	0;2	0;0	2;1	0;1	1	1	NA;1.0	1.0;0.333	0.334	JASON	PREDICTED: protein JASON isoform X1 [Oryza sativa Japonica Group]	-	-	-	-	-	-	-
MH03g0687400	chrChr03	-	32977546	32977798	32977546	32977626	32978311	32978400	1;2	0;0	2;1	0;1	1	1	1.0;1.0	1.0;0.317	0.342	JASON	PREDICTED: protein JASON isoform X1 [Oryza sativa Japonica Group]	-	-	-	-	-	-	-
MH03g0687400	chrChr03	-	32977546	32977798	32977546	32977752	32978311	32978400	1;0	0;0	0;0	4;1	1	1	1.0;NA	0.0;0.0	1	JASON	PREDICTED: protein JASON isoform X1 [Oryza sativa Japonica Group]	-	-	-	-	-	-	-
MH12g0187800	chrChr12	-	9146779	9147409	9146779	9146984	9148737	9148817	43;38	1;1	43;44	2;1	0.578088	1	0.918;0.908	0.848;0.919	0.03	RGLG2	PREDICTED: E3 ubiquitin-protein ligase RGLG2 isoform X2 [Oryza sativa Japonica Group]	-	-	-	-	-	-	-
MH09g0391600	chrChr09	-	18226653	18227245	18226653	18227232	18227789	18227853	81;73	7;1	90;111	3;3	0.36026	1	0.914;0.985	0.965;0.971	-0.018	-	BnaA04g19200D [Brassica napus]	-	-	-	-	-	-	-
MH12g0311800	chrChr12	-	16325667	16326427	16325667	16326410	16326507	16326708	22;15	198;170	21;21	172;190	0.564394	1	0.091;0.073	0.099;0.09	-0.013	ARF24	PREDICTED: auxin response factor 24 isoform X1 [Oryza sativa Japonica Group]	-	-	-	-	GO:0044464//cell part;GO:0043227//membrane-bounded organelle;GO:0005623//cell;GO:0043231//intracellular membrane-bounded organelle;GO:0005622//intracellular;GO:0043229//intracellular organelle;GO:0044424//intracellular part;GO:0043226//organelle	GO:0005515//protein binding;GO:0005488//binding	GO:0043170//macromolecule metabolic process;GO:0009059//macromolecule biosynthetic process;GO:0042221//response to chemical;GO:0010033//response to organic substance;GO:0044237//cellular metabolic process;GO:1901576//organic substance biosynthetic process;GO:0010468//regulation of gene expression;GO:0050794//regulation of cellular process;GO:0019222//regulation of metabolic process;GO:0009987//ce…
MH06g0282600	chrChr06	+	11960818	11961240	11960853	11961240	11960171	11960535	9;7	11;17	12;9	10;29	0.958557	1	0.399;0.25	0.493;0.201	-0.022	AAMT3	PREDICTED: jasmonate O-methyltransferase isoform X2 [Oryza sativa Japonica Group]	Metabolism	Lipid metabolism	ko00592//alpha-Linolenic acid metabolism	K08241	-	-	-
MH06g0282600	chrChr06	+	11961638	11961908	11961641	11961908	11960818	11961240	3;5	5;11	6;2	15;17	0.27266	0.900725	0.37;0.308	0.282;0.103	0.146	AAMT3	PREDICTED: jasmonate O-methyltransferase isoform X2 [Oryza sativa Japonica Group]	Metabolism	Lipid metabolism	ko00592//alpha-Linolenic acid metabolism	K08241	-	-	-
MH02g0524400	chrChr02	+	26439332	26440297	26439891	26440297	26438677	26438973	6013;5970	0;0	6001;6446	1;0	1	1	1.0;1.0	0.999;1.0	0	PIP1-1	PREDICTED: aquaporin PIP1-1 [Oryza sativa Japonica Group]	-	-	-	-	GO:0031224//intrinsic component of membrane;GO:0016020//membrane;GO:0044425//membrane part	-	GO:0051234//establishment of localization;GO:0051179//localization
MH08g0479500	chrChr08	-	22098302	22098957	22098302	22098954	22099049	22099155	44;36	0;1	34;46	2;0	0.495419	1	1.0;0.972	0.943;1.0	0.014	At4g39970	PREDICTED: haloacid dehalogenase-like hydrolase domain-containing protein At4g39970 [Oryza sativa Japonica Group]	-	-	-	-	GO:0043226//organelle;GO:0044424//intracellular part;GO:0031967//organelle envelope;GO:0009526//plastid envelope;GO:0009532//plastid stroma;GO:0043229//intracellular organelle;GO:0044444//cytoplasmic part;GO:0044464//cell part;GO:0005622//intracellular;GO:0044435//plastid part;GO:0044446//intracellular organelle part;GO:0009536//plastid;GO:0005737//cytoplasm;GO:0043227//membrane-bounded organelle…	GO:0003824//catalytic activity	GO:1901659//glycosyl compound biosynthetic process;GO:0044272//sulfur compound biosynthetic process;GO:0019757//glycosinolate metabolic process;GO:0016144//S-glycoside biosynthetic process;GO:0044699//single-organism process;GO:0044550//secondary metabolite biosynthetic process;GO:0044710//single-organism metabolic process;GO:0008152//metabolic process;GO:1901135//carbohydrate derivative metaboli…
MH05g0324000	chrChr05	+	16164090	16166517	16164095	16166517	16162295	16162586	1;0	28;20	0;0	13;18	1	1	0.033;0.0	0.0;0.0	0.017	KPNB1	PREDICTED: importin subunit beta-1 [Oryza sativa Japonica Group]	Genetic Information Processing	Translation	ko03013//RNA transport	K14293	-	-	-
MH12g0252600	chrChr12	+	13227530	13228057	13227580	13228057	13223417	13223584	1;0	2;0	0;4	1;1	1	1	0.272;NA	0.0;0.75	-0.103	DRTS	PREDICTED: bifunctional dihydrofolate reductase-thymidylate synthase [Setaria italica]	Metabolism	Metabolism of cofactors and vitamins;Nucleotide metabolism	ko00240//Pyrimidine metabolism;ko00790//Folate biosynthesis;ko00670//One carbon pool by folate	K13998	-	GO:0036094//small molecule binding;GO:1901265//nucleoside phosphate binding;GO:1901363//heterocyclic compound binding;GO:0016741//transferase activity, transferring one-carbon groups;GO:0008168//methyltransferase activity;GO:0003824//catalytic activity;GO:0000166//nucleotide binding;GO:0016740//transferase activity;GO:0097159//organic cyclic compound binding;GO:0005488//binding;GO:0042083//5,10-m…	GO:0006793//phosphorus metabolic process;GO:1901564//organonitrogen compound metabolic process;GO:0019637//organophosphate metabolic process;GO:0009162//deoxyribonucleoside monophosphate metabolic process;GO:0009124//nucleoside monophosphate biosynthetic process;GO:0006760//folic acid-containing compound metabolic process;GO:0043603//cellular amide metabolic process;GO:1901576//organic substance …
MH06g0050400	chrChr06	-	1778887	1779025	1778887	1779001	1779199	1779510	3;1	1;0	2;3	0;0	1	1	0.721;1.0	1.0;1.0	-0.139	-	Os06g0138951 [Oryza sativa Japonica Group]	-	-	-	-	-	-	-
MH11g0467200	chrChr11	+	21837447	21839578	21837475	21839578	21834955	21835799	42;55	6;4	50;52	5;3	0.551077	1	0.855;0.92	0.894;0.936	-0.028	-	-	-	-	-	-	-	-	-
MH09g0096700	chrChr09	-	3630902	3633086	3630902	3632392	3633530	3633915	0;0	19;14	4;2	10;14	0.118048	0.6182	0.0;0.0	0.066;0.025	-0.045	NSP5	PREDICTED: nitrile-specifier protein 5 [Oryza sativa Japonica Group]	-	-	-	-	-	-	-
MH04g0605400	chrChr04	+	26924110	26927094	26924267	26927094	26923587	26923927	38;27	1;0	23;29	0;0	1	1	0.949;1.0	1.0;1.0	-0.026	SCL14	PREDICTED: scarecrow-like protein 9 [Oryza sativa Japonica Group]	-	-	-	-	-	-	-
MH01g0287300	chrChr01	+	13573590	13575274	13573624	13575274	13568472	13572804	0;3	4;7	0;0	7;12	0.136659	0.65499	0.0;0.259	0.0;0.0	0.13	PCMP-H81	PREDICTED: pentatricopeptide repeat-containing protein At4g14850 [Oryza sativa Japonica Group]	-	-	-	-	-	-	-
MH12g0018200	chrChr12	+	489434	490359	490239	490359	489270	489339	83;85	1;1	94;92	0;1	1	1	0.928;0.93	1.0;0.935	-0.038	-	expressed protein [Oryza sativa Japonica Group]	-	-	-	-	-	-	-
MH12g0018200	chrChr12	+	490748	490848	490758	490848	490239	490359	20;16	40;22	36;25	35;31	0.11627	0.616269	0.319;0.405	0.491;0.43	-0.099	-	expressed protein [Oryza sativa Japonica Group]	-	-	-	-	-	-	-
MH01g0573900	chrChr01	+	29090837	29090930	29090861	29090930	29090547	29090656	17;34	1;0	18;25	0;0	1	1	0.936;1.0	1.0;1.0	-0.032	LPXA	PREDICTED: probable acyl-[acyl-carrier-protein]--UDP-N-acetylglucosamine O-acyltransferase, mitochondrial isoform X1 [Oryza sativa Japonica Group]	-	-	-	-	GO:0044464//cell part;GO:0005622//intracellular;GO:0043227//membrane-bounded organelle;GO:0005623//cell;GO:0043226//organelle;GO:0043229//intracellular organelle;GO:0043231//intracellular membrane-bounded organelle;GO:0044424//intracellular part	GO:0016747//transferase activity, transferring acyl groups other than amino-acyl groups;GO:0003824//catalytic activity;GO:0016746//transferase activity, transferring acyl groups;GO:0016740//transferase activity;GO:0008374//O-acyltransferase activity	GO:0071704//organic substance metabolic process;GO:0044699//single-organism process;GO:0006066//alcohol metabolic process;GO:0044255//cellular lipid metabolic process;GO:0009987//cellular process;GO:0016093//polyprenol metabolic process;GO:1901576//organic substance biosynthetic process;GO:0046165//alcohol biosynthetic process;GO:0044710//single-organism metabolic process;GO:0008299//isoprenoid b…
MH08g0047200	chrChr08	-	1738996	1739800	1738996	1739777	1739884	1740061	80;96	6;8	100;119	3;1	0.00231446	0.086088	0.92;0.912	0.967;0.99	-0.062	MORF9	PREDICTED: multiple organellar RNA editing factor 9, chloroplastic [Oryza sativa Japonica Group]	-	-	-	-	-	-	-
MH08g0047200	chrChr08	-	1738996	1739808	1738996	1739777	1739884	1740061	77;54	6;8	89;85	3;1	0.00155629	0.0700028	0.914;0.848	0.961;0.986	-0.093	MORF9	PREDICTED: multiple organellar RNA editing factor 9, chloroplastic [Oryza sativa Japonica Group]	-	-	-	-	-	-	-
MH08g0047200	chrChr08	-	1738996	1739813	1738996	1739777	1739884	1740061	94;123	6;8	121;118	3;1	0.00448781	0.117	0.927;0.925	0.97;0.99	-0.054	MORF9	PREDICTED: multiple organellar RNA editing factor 9, chloroplastic [Oryza sativa Japonica Group]	-	-	-	-	-	-	-
MH08g0047200	chrChr08	-	1738996	1739808	1738996	1739800	1739884	1740061	67;43	70;85	81;69	92;103	0.708113	1	0.476;0.324	0.455;0.389	-0.022	MORF9	PREDICTED: multiple organellar RNA editing factor 9, chloroplastic [Oryza sativa Japonica Group]	-	-	-	-	-	-	-
MH08g0047200	chrChr08	-	1738996	1739813	1738996	1739800	1739884	1740061	84;112	70;85	113;102	92;103	0.442605	1	0.525;0.548	0.53;0.477	0.033	MORF9	PREDICTED: multiple organellar RNA editing factor 9, chloroplastic [Oryza sativa Japonica Group]	-	-	-	-	-	-	-
MH08g0047200	chrChr08	-	1738996	1739813	1738996	1739808	1739884	1740061	79;110	62;41	105;99	73;66	0.384015	1	0.552;0.722	0.582;0.592	0.05	MORF9	PREDICTED: multiple organellar RNA editing factor 9, chloroplastic [Oryza sativa Japonica Group]	-	-	-	-	-	-	-
MH08g0047200	chrChr08	-	1739884	1740061	1739884	1740040	1740154	1740220	270;299	0;0	319;357	1;2	1	1	1.0;1.0	0.996;0.994	0.005	MORF9	PREDICTED: multiple organellar RNA editing factor 9, chloroplastic [Oryza sativa Japonica Group]	-	-	-	-	-	-	-
MH01g0185900	chrChr01	-	9256378	9256753	9256378	9256515	9256936	9259094	11;12	113;121	2;12	101;103	0.279151	0.906102	0.036;0.037	0.008;0.043	0.011	-	Os01g0275900 [Oryza sativa Japonica Group]	-	-	-	-	-	-	-
MH12g0038500	chrChr12	+	1024177	1024327	1024180	1024327	1023986	1024050	157;195	1246;1360	187;188	1390;1588	0.613102	1	0.11;0.123	0.117;0.104	0.006	ABA2	PREDICTED: nuclear envelope pore membrane protein POM 121 isoform X1 [Oryza sativa Japonica Group]	-	-	-	-	-	-	-
MH03g0720100	chrChr03	+	34234927	34236502	34235466	34236502	34233552	34234004	136;183	7;11	101;126	5;19	0.173299	0.732842	0.808;0.783	0.814;0.59	0.094	EXO84B	PREDICTED: exocyst complex component EXO84B isoform X1 [Oryza sativa Japonica Group]	-	-	-	-	-	-	-
MH03g0720100	chrChr03	+	34238012	34238201	34238055	34238201	34236598	34237111	244;171	22;29	151;182	33;15	0.608539	1	0.896;0.821	0.78;0.904	0.016	EXO84B	PREDICTED: exocyst complex component EXO84B isoform X1 [Oryza sativa Japonica Group]	-	-	-	-	-	-	-
MH02g0485800	chrChr02	-	23873198	23875602	23873198	23875596	23876156	23876513	14;9	4;3	15;11	2;1	0.0968433	0.561735	0.771;0.743	0.878;0.914	-0.139	-	Os02g0616666 [Oryza sativa Japonica Group]	-	-	-	-	-	GO:0005488//binding;GO:0043169//cation binding;GO:0046914//transition metal ion binding;GO:0043167//ion binding;GO:0046872//metal ion binding	-
MH04g0626500	chrChr04	+	28217770	28217944	28217785	28217944	28217323	28217482	2;2	206;209	7;0	169;220	0.854204	1	0.009;0.009	0.036;0.0	-0.009	-	PREDICTED: myosin-10 isoform X2 [Oryza sativa Japonica Group]	-	-	-	-	-	-	-
MH10g0279200	chrChr10	+	14911432	14911728	14911644	14911728	14910489	14910546	6;8	99;84	5;7	89;93	0.689448	1	0.024;0.038	0.023;0.03	0.005	PP2A4	serine/threonine protein phosphatase PP2A-4 catalytic subunit [Oryza sativa Indica Group]	Genetic Information Processing	Translation	ko03015//mRNA surveillance pathway	K04382	GO:0005622//intracellular;GO:0043231//intracellular membrane-bounded organelle;GO:0005623//cell;GO:0005737//cytoplasm;GO:0043229//intracellular organelle;GO:0016020//membrane;GO:0044464//cell part;GO:0043227//membrane-bounded organelle;GO:0043226//organelle;GO:0044444//cytoplasmic part;GO:0044424//intracellular part	GO:0004721//phosphoprotein phosphatase activity;GO:0042578//phosphoric ester hydrolase activity;GO:0016791//phosphatase activity;GO:0003824//catalytic activity;GO:0005488//binding;GO:0043167//ion binding;GO:0016788//hydrolase activity, acting on ester bonds;GO:0016787//hydrolase activity;GO:0043169//cation binding	GO:0008152//metabolic process;GO:0006796//phosphate-containing compound metabolic process;GO:0044237//cellular metabolic process;GO:0006793//phosphorus metabolic process;GO:0009987//cellular process
MH07g0517600	chrChr07	+	26342216	26342491	26342245	26342491	26341794	26342134	9;7	6;2	2;15	6;4	0.520163	1	0.557;0.746	0.218;0.758	0.163	BGLU26	PREDICTED: beta-glucosidase 26 isoform X1 [Oryza sativa Japonica Group]	Metabolism	Biosynthesis of other secondary metabolites;Carbohydrate metabolism;Metabolism of other amino acids	ko00940//Phenylpropanoid biosynthesis;ko00500//Starch and sucrose metabolism;ko00460//Cyanoamino acid metabolism	K05350	-	-	GO:0008152//metabolic process;GO:0044238//primary metabolic process
MH04g0432800	chrChr04	-	19642626	19643721	19642626	19643663	19643806	19643879	10;9	55;83	10;8	92;90	0.369756	1	0.116;0.072	0.073;0.06	0.027	APX7	PREDICTED: probable L-ascorbate peroxidase 7, chloroplastic [Oryza sativa Japonica Group]	Metabolism	Carbohydrate metabolism;Metabolism of other amino acids	ko00480//Glutathione metabolism;ko00053//Ascorbate and aldarate metabolism	K00434	-	GO:0005488//binding;GO:0097159//organic cyclic compound binding;GO:0046906//tetrapyrrole binding;GO:1901363//heterocyclic compound binding	GO:0050896//response to stimulus;GO:0044699//single-organism process;GO:0008152//metabolic process;GO:0044710//single-organism metabolic process;GO:0006950//response to stress
MH04g0432800	chrChr04	-	19644477	19644552	19644477	19644549	19645048	19645135	94;109	0;1	124;125	0;0	1	1	1.0;0.991	1.0;1.0	-0.004	APX7	PREDICTED: probable L-ascorbate peroxidase 7, chloroplastic [Oryza sativa Japonica Group]	Metabolism	Carbohydrate metabolism;Metabolism of other amino acids	ko00480//Glutathione metabolism;ko00053//Ascorbate and aldarate metabolism	K00434	-	GO:0005488//binding;GO:0097159//organic cyclic compound binding;GO:0046906//tetrapyrrole binding;GO:1901363//heterocyclic compound binding	GO:0050896//response to stimulus;GO:0044699//single-organism process;GO:0008152//metabolic process;GO:0044710//single-organism metabolic process;GO:0006950//response to stress
MH02g0544600	chrChr02	-	27038687	27039284	27038687	27038788	27039773	27039833	294;298	461;488	356;367	327;378	6.40623e-05	0.00828646	0.128;0.124	0.201;0.183	-0.066	RVE6	PREDICTED: protein REVEILLE 6 isoform X2 [Oryza sativa Japonica Group]	-	-	-	-	-	GO:0005488//binding	-
MH01g0364300	chrChr01	-	17120509	17120620	17120509	17120595	17120707	17120817	14;16	7;4	13;13	13;8	0.0891638	0.535189	0.631;0.774	0.461;0.582	0.181	TTC5	PREDICTED: tetratricopeptide repeat protein 5 [Oryza sativa Japonica Group]	-	-	-	-	-	-	-
MH05g0364000	chrChr05	+	18906782	18906952	18906848	18906952	18904719	18906691	4;0	5;5	4;2	0;4	0.0604833	0.449142	0.357;0.0	1.0;0.257	-0.45	CLSY3	PREDICTED: SNF2 domain-containing protein CLASSY 4 [Oryza sativa Japonica Group]	Genetic Information Processing	Replication and repair	ko03440//Homologous recombination	K10875	-	-	-
MH10g0295200	chrChr10	+	15896293	15896680	15896601	15896680	15894669	15895619	84;104	0;1	53;103	0;0	1	1	1.0;0.971	1.0;1.0	-0.014	Rbbp6	PREDICTED: E3 ubiquitin-protein ligase RBBP6 isoform X1 [Oryza sativa Japonica Group]	-	-	-	-	-	-	-
MH10g0295200	chrChr10	+	15901446	15903562	15902623	15903562	15900005	15900134	191;175	0;1	220;266	5;7	0.000104533	0.0100158	1.0;0.952	0.832;0.81	0.155	Rbbp6	PREDICTED: E3 ubiquitin-protein ligase RBBP6 isoform X1 [Oryza sativa Japonica Group]	-	-	-	-	-	-	-
MH01g0222300	chrChr01	-	10277507	10277631	10277507	10277608	10277717	10277783	180;156	3;3	172;167	2;3	0.714917	1	0.981;0.978	0.987;0.98	-0.004	ACLB-1	PREDICTED: ATP-citrate synthase beta chain protein 1 [Oryza sativa Japonica Group]	Metabolism	Carbohydrate metabolism	ko00020//Citrate cycle (TCA cycle)	K01648	-	-	-
MH01g0751200	chrChr01	+	37936049	37936458	37936387	37936458	37935109	37935441	2;0	19;8	0;0	12;15	0.633813	1	0.031;0.0	0.0;0.0	0.015	HDT1	PREDICTED: histone deacetylase HDT2 [Oryza sativa Japonica Group]	-	-	-	-	-	-	-
MH01g0015900	chrChr01	+	303520	303706	303655	303706	303015	303138	25;23	0;0	39;39	0;1	1	1	1.0;1.0	1.0;0.953	0.024	ATM	PREDICTED: serine/threonine-protein kinase ATM isoform X1 [Oryza sativa Japonica Group]	-	-	-	-	-	GO:0001882//nucleoside binding;GO:0005488//binding;GO:0097367//carbohydrate derivative binding;GO:0016740//transferase activity;GO:0036094//small molecule binding;GO:0032549//ribonucleoside binding;GO:0097159//organic cyclic compound binding;GO:0001883//purine nucleoside binding;GO:1901363//heterocyclic compound binding;GO:0016772//transferase activity, transferring phosphorus-containing groups;G…	GO:0006793//phosphorus metabolic process;GO:0006796//phosphate-containing compound metabolic process;GO:0008152//metabolic process;GO:0009987//cellular process;GO:0044237//cellular metabolic process
MH05g0457400	chrChr05	+	23495800	23495939	23495875	23495939	23495529	23495618	112;68	2;0	82;68	1;0	1	1	0.974;1.0	0.982;1.0	-0.004	tmem56-b	PREDICTED: transmembrane protein 56-B [Oryza sativa Japonica Group]	-	-	-	-	-	-	-
MH04g0219000	chrChr04	-	10502165	10503402	10502165	10502646	10503962	10506048	25;32	1;4	35;31	5;9	0.104716	0.58673	0.805;0.568	0.535;0.362	0.238	At4g34215	H0117D06-OSIGBa0088B06.7 [Oryza sativa Indica Group]	-	-	-	-	-	-	GO:0006793//phosphorus metabolic process;GO:0006796//phosphate-containing compound metabolic process;GO:0044237//cellular metabolic process;GO:0009987//cellular process;GO:0008152//metabolic process
MH11g0537600	chrChr11	-	25430696	25430837	25430696	25430768	25431547	25431923	537;488	12;5	571;507	5;15	0.747874	1	0.968;0.985	0.987;0.959	0.003	-	PREDICTED: uncharacterized protein LOC4350975 [Oryza sativa Japonica Group]	-	-	-	-	-	-	-
MH02g0034600	chrChr02	-	1393486	1393562	1393486	1393551	1394306	1394389	54;45	12;12	33;19	12;14	0.0507659	0.42502	0.807;0.777	0.719;0.558	0.153	-	Os02g0128300 [Oryza sativa Japonica Group]	-	-	-	-	-	GO:0005515//protein binding;GO:0005488//binding	GO:0044699//single-organism process;GO:0044763//single-organism cellular process;GO:0022402//cell cycle process;GO:0009987//cellular process;GO:0007049//cell cycle
MH12g0033800	chrChr12	-	799015	799370	799015	799094	799765	799843	14;16	1;0	29;28	0;0	1	1	0.831;1.0	1.0;1.0	-0.085	efp	PREDICTED: elongation factor P isoform X2 [Oryza sativa Japonica Group]	-	-	-	-	GO:0043226//organelle;GO:0009532//plastid stroma;GO:0044422//organelle part;GO:0005622//intracellular;GO:0009536//plastid;GO:0043231//intracellular membrane-bounded organelle;GO:0044446//intracellular organelle part;GO:0044435//plastid part;GO:0044424//intracellular part;GO:0005737//cytoplasm;GO:0005623//cell;GO:0044444//cytoplasmic part;GO:0043229//intracellular organelle;GO:0044464//cell part;G…	-	GO:0015031//protein transport;GO:0046907//intracellular transport;GO:0022414//reproductive process;GO:0006807//nitrogen compound metabolic process;GO:0044237//cellular metabolic process;GO:0032502//developmental process;GO:1902578//single-organism localization;GO:0006605//protein targeting;GO:0044249//cellular biosynthetic process;GO:0051641//cellular localization;GO:0043170//macromolecule metabo…
MH05g0269000	chrChr05	-	13085366	13085717	13085366	13085441	13087138	13087186	159;137	0;0	109;136	1;0	1	1	1.0;1.0	0.974;1.0	0.013	-	PREDICTED: uncharacterized protein LOC4338367 [Oryza sativa Japonica Group]	-	-	-	-	-	-	-
MH04g0686500	chrChr04	+	31674121	31674535	31674436	31674535	31673805	31673916	223;204	0;0	148;211	0;1	1	1	1.0;1.0	1.0;0.985	0.008	ALN	PREDICTED: probable allantoinase [Oryza sativa Japonica Group]	Genetic Information Processing	Replication and repair	ko03430//Mismatch repair	K07456	GO:0005622//intracellular;GO:0044464//cell part;GO:0005623//cell;GO:0044424//intracellular part;GO:0043231//intracellular membrane-bounded organelle;GO:0043226//organelle;GO:0043227//membrane-bounded organelle;GO:0043229//intracellular organelle	GO:0043167//ion binding;GO:0046914//transition metal ion binding;GO:0016787//hydrolase activity;GO:0003824//catalytic activity;GO:0016812//hydrolase activity, acting on carbon-nitrogen (but not peptide) bonds, in cyclic amides;GO:0046872//metal ion binding;GO:0005488//binding;GO:0016810//hydrolase activity, acting on carbon-nitrogen (but not peptide) bonds;GO:0043169//cation binding	GO:0044699//single-organism process;GO:0006725//cellular aromatic compound metabolic process;GO:0006139//nucleobase-containing compound metabolic process;GO:0000255//allantoin metabolic process;GO:1901564//organonitrogen compound metabolic process;GO:1901360//organic cyclic compound metabolic process;GO:0044238//primary metabolic process;GO:0034641//cellular nitrogen compound metabolic process;GO…
MH02g0551900	chrChr02	+	27447727	27448080	27447966	27448080	27447351	27447423	110;146	6;4	109;121	3;2	0.196796	0.783249	0.876;0.933	0.933;0.959	-0.041	SCPL17	PREDICTED: serine carboxypeptidase-like 17 [Oryza sativa Japonica Group]	-	-	-	-	-	-	-
MH02g0551900	chrChr02	+	27447966	27448380	27448334	27448380	27447351	27447423	27;13	6;8	22;20	7;8	0.942395	1	0.565;0.319	0.475;0.419	-0.005	SCPL17	PREDICTED: serine carboxypeptidase-like 17 [Oryza sativa Japonica Group]	-	-	-	-	-	-	-
MH02g0551900	chrChr02	+	27447966	27448380	27448334	27448380	27447727	27447846	84;89	1;4	85;108	0;1	0.0203394	0.266451	0.96;0.865	1.0;0.969	-0.072	SCPL17	PREDICTED: serine carboxypeptidase-like 17 [Oryza sativa Japonica Group]	-	-	-	-	-	-	-
MH09g0198300	chrChr09	-	8307246	8307760	8307246	8307300	8309249	8309583	785;901	3;0	856;981	1;0	1	1	0.985;1.0	0.995;1.0	-0.005	-	Os09g0304800 [Oryza sativa Japonica Group]	-	-	-	-	-	-	-
MH02g0029000	chrChr02	+	1109086	1109447	1109359	1109447	1107994	1108168	22;24	0;0	23;27	0;1	1	1	1.0;1.0	1.0;0.905	0.047	CDKA-2	PREDICTED: cyclin-dependent kinase A-2 isoform X2 [Oryza sativa Japonica Group]	-	-	-	-	-	GO:0032550//purine ribonucleoside binding;GO:0004672//protein kinase activity;GO:0016301//kinase activity;GO:0032549//ribonucleoside binding;GO:0016772//transferase activity, transferring phosphorus-containing groups;GO:0016740//transferase activity;GO:0097367//carbohydrate derivative binding;GO:0003824//catalytic activity;GO:0097159//organic cyclic compound binding;GO:0036094//small molecule bin…	GO:0044238//primary metabolic process;GO:0043170//macromolecule metabolic process;GO:0008152//metabolic process;GO:0071704//organic substance metabolic process;GO:0044237//cellular metabolic process;GO:0036211//protein modification process;GO:0044267//cellular protein metabolic process;GO:0006793//phosphorus metabolic process;GO:0044260//cellular macromolecule metabolic process;GO:0043412//macrom…
MH12g0192300	chrChr12	+	9521379	9521630	9521422	9521630	9520135	9520611	1;0	31;45	0;2	35;25	0.4822	1	0.024;0.0	0.0;0.058	-0.017	wdr89	PREDICTED: WD repeat-containing protein 89 homolog isoform X1 [Oryza sativa Japonica Group]	-	-	-	-	-	-	GO:0006807//nitrogen compound metabolic process;GO:1901360//organic cyclic compound metabolic process;GO:0044238//primary metabolic process;GO:0009987//cellular process;GO:0006725//cellular aromatic compound metabolic process;GO:0044260//cellular macromolecule metabolic process;GO:0090304//nucleic acid metabolic process;GO:0046483//heterocycle metabolic process;GO:0043412//macromolecule modificat…
MH12g0192300	chrChr12	+	9521379	9521630	9521589	9521630	9520135	9520611	15;19	0;1	14;16	0;0	1	1	1.0;0.887	1.0;1.0	-0.056	wdr89	PREDICTED: WD repeat-containing protein 89 homolog isoform X1 [Oryza sativa Japonica Group]	-	-	-	-	-	-	GO:0006807//nitrogen compound metabolic process;GO:1901360//organic cyclic compound metabolic process;GO:0044238//primary metabolic process;GO:0009987//cellular process;GO:0006725//cellular aromatic compound metabolic process;GO:0044260//cellular macromolecule metabolic process;GO:0090304//nucleic acid metabolic process;GO:0046483//heterocycle metabolic process;GO:0043412//macromolecule modificat…
MH12g0192300	chrChr12	+	9521422	9521630	9521589	9521630	9520135	9520611	45;64	0;1	49;39	0;0	1	1	1.0;0.968	1.0;1.0	-0.016	wdr89	PREDICTED: WD repeat-containing protein 89 homolog isoform X1 [Oryza sativa Japonica Group]	-	-	-	-	-	-	GO:0006807//nitrogen compound metabolic process;GO:1901360//organic cyclic compound metabolic process;GO:0044238//primary metabolic process;GO:0009987//cellular process;GO:0006725//cellular aromatic compound metabolic process;GO:0044260//cellular macromolecule metabolic process;GO:0090304//nucleic acid metabolic process;GO:0046483//heterocycle metabolic process;GO:0043412//macromolecule modificat…
MH05g0418500	chrChr05	+	21830685	21833483	21831473	21833483	21829906	21830108	263;262	0;0	249;290	0;1	1	1	1.0;1.0	1.0;0.979	0.01	BACOVA_02659	PREDICTED: beta-glucosidase BoGH3B [Oryza sativa Japonica Group]	Metabolism	Biosynthesis of other secondary metabolites;Metabolism of other amino acids;Carbohydrate metabolism	ko00940//Phenylpropanoid biosynthesis;ko00500//Starch and sucrose metabolism;ko00460//Cyanoamino acid metabolism	K05349	-	-	GO:0044238//primary metabolic process;GO:0008152//metabolic process
MH03g0289900	chrChr03	+	15534711	15535501	15534786	15535501	15533694	15533854	98;128	14;14	97;75	15;14	0.312364	0.944779	0.823;0.859	0.811;0.781	0.045	TTL	PREDICTED: uric acid degradation bifunctional protein TTL isoform X3 [Oryza sativa Japonica Group]	Metabolism	Nucleotide metabolism	ko00230//Purine metabolism	K13484	GO:0005737//cytoplasm;GO:0042579//microbody;GO:0071944//cell periphery;GO:0019898//extrinsic component of membrane;GO:0016020//membrane;GO:0044424//intracellular part;GO:0044444//cytoplasmic part;GO:0043229//intracellular organelle;GO:0043231//intracellular membrane-bounded organelle;GO:0044464//cell part;GO:0005623//cell;GO:0005886//plasma membrane;GO:0043227//membrane-bounded organelle;GO:00056…	GO:0016831//carboxy-lyase activity;GO:0016830//carbon-carbon lyase activity;GO:0016829//lyase activity;GO:0016812//hydrolase activity, acting on carbon-nitrogen (but not peptide) bonds, in cyclic amides;GO:0016787//hydrolase activity;GO:0003824//catalytic activity;GO:0016810//hydrolase activity, acting on carbon-nitrogen (but not peptide) bonds	GO:0044237//cellular metabolic process;GO:0009719//response to endogenous stimulus;GO:0036211//protein modification process;GO:0044085//cellular component biogenesis;GO:0044282//small molecule catabolic process;GO:0001558//regulation of cell growth;GO:0051704//multi-organism process;GO:0002376//immune system process;GO:0009814//defense response, incompatible interaction;GO:0071310//cellular respo…
MH07g0521700	chrChr07	+	26623274	26623834	26623283	26623834	26622819	26622996	4;2	207;212	1;0	224;266	0.70624	1	0.018;0.009	0.004;0.0	0.011	UBP24	PREDICTED: ubiquitin carboxyl-terminal hydrolase 24 isoform X2 [Oryza sativa Japonica Group]	-	-	-	-	-	GO:0070011//peptidase activity, acting on L-amino acid peptides;GO:0016787//hydrolase activity;GO:0003824//catalytic activity;GO:0008233//peptidase activity	GO:0006508//proteolysis;GO:0044237//cellular metabolic process;GO:0043632//modification-dependent macromolecule catabolic process;GO:0019538//protein metabolic process;GO:0044260//cellular macromolecule metabolic process;GO:0019941//modification-dependent protein catabolic process;GO:0051603//proteolysis involved in cellular protein catabolic process;GO:0044248//cellular catabolic process;GO:0044…
MH06g0196000	chrChr06	+	8090586	8090764	8090589	8090764	8089388	8089469	271;223	6;3	261;264	3;1	0.440661	1	0.978;0.986	0.988;0.996	-0.01	RAD23	PREDICTED: ubiquitin receptor RAD23d [Oryza sativa Japonica Group]	Genetic Information Processing	Replication and repair;Folding, sorting and degradation	ko04141//Protein processing in endoplasmic reticulum;ko03420//Nucleotide excision repair	K10839	GO:0043227//membrane-bounded organelle;GO:0044464//cell part;GO:0005622//intracellular;GO:0005623//cell;GO:0043229//intracellular organelle;GO:0043226//organelle;GO:0043231//intracellular membrane-bounded organelle;GO:0044424//intracellular part	-	GO:0044260//cellular macromolecule metabolic process;GO:0044257//cellular protein catabolic process;GO:0044248//cellular catabolic process;GO:0009987//cellular process;GO:0046483//heterocycle metabolic process;GO:0006511//ubiquitin-dependent protein catabolic process;GO:0044265//cellular macromolecule catabolic process;GO:0030163//protein catabolic process;GO:0006281//DNA repair;GO:0006807//nitro…
MH04g0512700	chrChr04	-	22630132	22631019	22630132	22630277	22631106	22631147	233;215	0;0	241;270	0;2	0.564763	1	1.0;1.0	1.0;0.958	0.021	RPS11	PREDICTED: 40S ribosomal protein S11 [Oryza sativa Japonica Group]	Genetic Information Processing	Translation	ko03010//Ribosome	K02949	GO:0044424//intracellular part;GO:0044464//cell part;GO:0030529//intracellular ribonucleoprotein complex;GO:0005623//cell;GO:1990904//ribonucleoprotein complex;GO:0005622//intracellular;GO:0032991//macromolecular complex	-	GO:0071704//organic substance metabolic process;GO:0043170//macromolecule metabolic process;GO:0010467//gene expression;GO:0008152//metabolic process
MH06g0054400	chrChr06	+	1996242	1997553	1996270	1997553	1995771	1996059	2;1	0;0	0;0	2;0	1	1	1.0;1.0	0.0;NA	1	PCMP-H24	pentatricopeptide (PPR) repeat-containing protein-like [Oryza sativa Japonica Group]	-	-	-	-	-	-	-
MH02g0505100	chrChr02	-	25167843	25171967	25167843	25169867	25174033	25174573	153;107	51;26	121;137	37;45	0.713872	1	0.166;0.214	0.178;0.168	0.017	RMA1H1	PREDICTED: E3 ubiquitin-protein ligase RMA1H1 isoform X1 [Oryza sativa Japonica Group]	Genetic Information Processing	Folding, sorting and degradation	ko04141//Protein processing in endoplasmic reticulum	K10666	-	-	-
MH05g0050200	chrChr05	+	2491936	2493046	2492930	2493046	2491012	2491671	33;34	39;26	22;32	22;24	0.691236	1	0.099;0.146	0.115;0.148	-0.009	-	Os05g0145900, partial [Oryza sativa Japonica Group]	-	-	-	-	-	-	-
MH06g0658100	chrChr06	-	25959784	25960520	25959784	25959882	25961032	25961142	241;189	0;0	182;231	1;0	1	1	1.0;1.0	0.972;1.0	0.014	RVE6	PREDICTED: protein REVEILLE 6 isoform X1 [Oryza sativa Japonica Group]	-	-	-	-	-	GO:0005488//binding	-
MH06g0658100	chrChr06	-	25961780	25961948	25961780	25961939	25962034	25962158	40;37	103;100	28;36	88;94	0.719464	1	0.268;0.259	0.231;0.265	0.016	RVE6	PREDICTED: protein REVEILLE 6 isoform X1 [Oryza sativa Japonica Group]	-	-	-	-	-	GO:0005488//binding	-
MH07g0017300	chrChr07	+	422921	423797	423023	423797	422211	422559	40;51	0;0	39;36	2;1	0.324802	0.9614	1.0;1.0	0.92;0.955	0.063	SPBC1271.03c	Os07g0109300, partial [Oryza sativa Japonica Group]	-	-	-	-	-	-	-
MH02g0624300	chrChr02	+	30951313	30951683	30951348	30951683	30950322	30951147	5;2	6;4	4;2	3;5	0.942707	1	0.403;0.288	0.519;0.245	-0.036	FBW2	PREDICTED: F-box protein FBW2 [Oryza sativa Japonica Group]	-	-	-	-	-	-	-
MH02g0624300	chrChr02	+	30951343	30951683	30951348	30951683	30951045	30951147	29;15	6;4	10;19	3;5	0.815772	1	0.824;0.784	0.763;0.786	0.03	FBW2	PREDICTED: F-box protein FBW2 [Oryza sativa Japonica Group]	-	-	-	-	-	-	-
MH04g0401900	chrChr04	+	18412728	18413227	18412991	18413227	18412068	18412160	3;5	103;97	5;2	108;118	0.81947	1	0.01;0.018	0.016;0.006	0.003	pyrH	OSIGBa0142C11.1 [Oryza sativa Indica Group]	-	-	-	-	GO:0044424//intracellular part;GO:0044464//cell part;GO:0005623//cell;GO:0043229//intracellular organelle;GO:0043226//organelle;GO:0043227//membrane-bounded organelle;GO:0043231//intracellular membrane-bounded organelle;GO:0005622//intracellular	GO:0016740//transferase activity;GO:0005488//binding;GO:0019205//nucleobase-containing compound kinase activity;GO:0016301//kinase activity;GO:0016772//transferase activity, transferring phosphorus-containing groups;GO:0016776//phosphotransferase activity, phosphate group as acceptor;GO:0009041//uridylate kinase activity;GO:0019201//nucleotide kinase activity;GO:0003824//catalytic activity	GO:0006725//cellular aromatic compound metabolic process;GO:0006082//organic acid metabolic process;GO:0009987//cellular process;GO:0009416//response to light stimulus;GO:0019752//carboxylic acid metabolic process;GO:0034641//cellular nitrogen compound metabolic process;GO:0006753//nucleoside phosphate metabolic process;GO:0009117//nucleotide metabolic process;GO:0009628//response to abiotic stim…
MH12g0034000	chrChr12	+	807820	807910	807829	807910	806858	807449	52;39	0;0	52;74	1;2	0.440274	1	1.0;1.0	0.98;0.972	0.024	CHI3	PREDICTED: probable chalcone--flavonone isomerase 3 isoform X2 [Oryza sativa Japonica Group]	-	-	-	-	-	-	-
MH02g0102600	chrChr02	-	5550842	5550979	5550842	5550968	5551236	5551356	365;372	18;10	313;352	19;3	0.632678	1	0.95;0.972	0.939;0.991	-0.004	RPT4A	PREDICTED: 26S protease regulatory subunit S10B homolog B [Oryza sativa Japonica Group]	Genetic Information Processing	Folding, sorting and degradation	ko03050//Proteasome;ko03050//Proteasome	K03064	GO:0005622//intracellular;GO:0044464//cell part;GO:0005623//cell;GO:0044424//intracellular part	GO:0097159//organic cyclic compound binding;GO:0003824//catalytic activity;GO:0097367//carbohydrate derivative binding;GO:0032550//purine ribonucleoside binding;GO:0016787//hydrolase activity;GO:0036094//small molecule binding;GO:0001882//nucleoside binding;GO:0001883//purine nucleoside binding;GO:0005488//binding;GO:0032549//ribonucleoside binding;GO:1901363//heterocyclic compound binding	GO:0019538//protein metabolic process;GO:1901575//organic substance catabolic process;GO:0071704//organic substance metabolic process;GO:0008152//metabolic process;GO:0009057//macromolecule catabolic process;GO:0043170//macromolecule metabolic process;GO:0044238//primary metabolic process;GO:0009056//catabolic process
MH03g0124300	chrChr03	+	6364680	6364912	6364695	6364912	6363866	6364353	61;63	1;0	72;75	0;0	1	1	0.982;1.0	1.0;1.0	-0.009	polA	PREDICTED: DNA polymerase I isoform X1 [Oryza sativa Japonica Group]	-	-	-	-	-	-	-
[truncated: 1,697 more rows]

## Sheet: A5SS.MATS.MCK vs MT1
GeneID	chr	strand	longExonStart_0base	longExonEnd	shortES	shortEE	flankingES	flankingEE	IJC_SAMPLE_1	SJC_SAMPLE_1	IJC_SAMPLE_2	SJC_SAMPLE_2	PValue	FDR	IncLevel1	IncLevel2	IncLevelDifference	Symbol	Description	KEGG_A_class	KEGG_B_class	Pathway	K_ID	GO Component	GO Function	GO Process
MH03g0382900	chrChr03	-	19817510	19818053	19817510	19817918	19818132	19818373	191;191	4;4	191;206	5;3	0.955168	1	0.962;0.962	0.952;0.973	0	serinc	PREDICTED: probable serine incorporator [Oryza sativa Japonica Group]	-	-	-	-	-	-	-
MH03g0382900	chrChr03	-	19819576	19821259	19819576	19819688	19824331	19824626	362;350	0;0	347;389	0;2	0.374931	1	1.0;1.0	1.0;0.944	0.028	serinc	PREDICTED: probable serine incorporator [Oryza sativa Japonica Group]	-	-	-	-	-	-	-
MH04g0669300	chrChr04	-	30707875	30708810	30707875	30708133	30709396	30709808	60;71	3;1	64;65	0;0	0.0163865	0.240862	0.783;0.928	1.0;1.0	-0.144	-	H0112G12.14 [Oryza sativa Indica Group]	-	-	-	-	-	-	-
[truncated: 2,584 more rows]

## Sheet: MXE.MATS.MCK vs MT1
GeneID	chr	strand	1stExonStart_0base	1stExonEnd	2ndExonStart_0base	2ndExonEnd	upstreamES	upstreamEE	downstreamES	downstreamEE	IJC_SAMPLE_1	SJC_SAMPLE_1	IJC_SAMPLE_2	SJC_SAMPLE_2	PValue	FDR	IncLevel1	IncLevel2	IncLevelDifference	Symbol	Description	KEGG_A_class	KEGG_B_class	Pathway	K_ID	GO Component	GO Function	GO Process
[truncated: 262 more rows]

[truncated: 18 more sheets: RI.MATS.MCK vs MT1, SE.MATS.MCK vs MT1, A3SS.MATS. MCKvsMT2, A5SS.MATS.MCKvsMT2, MXE.MATS.MCK vs MT2, RI.MATS.Reads. MCK vsMT2, SE.MATS.Reads Mck Vs MT2, A3SS.MATS.XCK vs XT1, A5SS.MATS XCK vs XT1, Sheet15, MXE.MATS. XCK vs XT1, RI.MATS. XCK VSXT1, SE.MAT XCK Vs XT1, A3SS.MATS. XCK Vs XT2, A5SS.MATS. XCK Vs XT2, MXE.MATS.XCK Vs XT2, RI.MATS. XCK XT2, SE.MATS. XCK Vs XT2]
