# Supplementary material for: Post-transcriptional regulation of 2-acetyl-1-pyrroline (2-AP) biosynthesis pathway, silicon, and heavy metal transporters in response to Zn in fragrant rice
Source: Front Plant Sci. 2022 Aug 17;13:948884. doi: 10.3389/fpls.2022.948884 (PMC9428631; doi:10.3389/fpls.2022.948884)
Supplement: Supplementary Table 3 — The comparison of alternative splicing (AS) events in Meixiangzhan-2 (MT1 vs MT2) and Xiangyaxiangzhan (XT1 Vs XT2) in response to Zn treatment. [file Table_3.xlsx]

## Sheet: Sheet1
Supplementary Tbale 3. The comparison of alternative splicing (AS) events in Meixiangzhan-2 (MT1 vs MT2) and Xiangyaxiangzhan (XT1 Vs XT2) in response to Zn treatment
	Meixiangzhan-2 T1 Vs Meixiangzhan-2 T2-Zinc
AS type	Total AS events	Significant AS events
		total	up	down
SE	5800	46	21 (46%)	25 (54%)
MXE	241	4	3 (75%)	1 (25%)
A5SS	1828	26	7 (27%)	19 (73%)
A3SS	2596	49	23 (47%)	26 (53%)
RI	9232	222	89 (40%)	133 (60%)
	19697	347
	Xiangyaxiangzhan T1 Vs Xiangyaxiangzhan T2-Zinc
AS type	Total AS events	Significant AS events
		total	up	down
SE	5722	43	25 (58%)	18 (42%)
MXE	278	0	0 (0%)	0 (0%)
A5SS	1827	31	14 (45%)	17 (55%)
A3SS	2555	58	34 (59%)	24 (41%)
RI	9207	218	128 (59%)	90 (41%)
	19589	350
