# Supplementary material for: Post-transcriptional regulation of 2-acetyl-1-pyrroline (2-AP) biosynthesis pathway, silicon, and heavy metal transporters in response to Zn in fragrant rice
Source: Front Plant Sci. 2022 Aug 17;13:948884. doi: 10.3389/fpls.2022.948884 (PMC9428631; doi:10.3389/fpls.2022.948884)
Supplement: Supplementary Table 4 — List of DEGs in both cultivars in response to different levels of Zn. [file Table_4.xlsx]

## Sheet: M-CK-vs-M-T1.genes.filter.annot
id	M-CK_count	M-T1_count	M-CK_fpkm	M-T1_fpkm	log2(FC)	Pvalue	FDR	significant	Symbol	Description	KEGG_A_class	KEGG_B_class	Pathway	K_ID	GO Component	GO Function	GO Process
MH03g0548600	0	7.375	0.001	1.315	10.3608	0.000616999	0.0127209	yes	-	-	-	-	-	-	-	-	-
MH12g0408800	0	24.5	0.001	1.23	10.2644	9.33e-14	1.18e-11	yes	-	expressed protein [Oryza sativa Japonica Group]	-	-	-	-	-	-	-
MH03g0050000	0	81.5	0.001	1.065	10.0566	2.38e-40	1.35e-37	yes	-	HGWP repeat containing protein-like [Oryza sativa Japonica Group]	-	-	-	-	-	-	-
MH05g0514600	0	24.5	0.001	1.06	10.0498	1.13e-13	1.41e-11	yes	-	Os02g0470200 [Oryza sativa Japonica Group]	-	-	-	-	-	-	-
MH12g0399700	0	34.5	0.001	0.745	9.5411	5.06e-19	9.45e-17	yes	-	expressed protein [Oryza sativa Japonica Group]	-	-	-	-	-	-	-
MH11g0499900	0	66	0.001	0.725	9.50184	1.5e-35	5.89e-33	yes	RPM1	resistant protein [Oryza sativa Japonica Group]	-	-	-	-	-	-	-
MH11g0384900	0	38.5	0.001	0.63	9.29921	9.93e-21	2.1e-18	yes	RGA2	PREDICTED: disease resistance protein RGA2-like [Oryza sativa Japonica Group]	-	-	-	-	-	-	-
MH02g0227900	0	14.5	0.001	0.515	9.00843	1.26e-06	5.97e-05	yes	-	Os03g0398400 [Oryza sativa Japonica Group]	-	-	-	-	-	-	-
MH04g0055300	0	29.35	0.001	0.505	8.98014	7.1e-15	1.01e-12	yes	-	OSJNBb0016D16.9 [Oryza sativa Japonica Group]	-	-	-	-	-	-	-
MH11g0400200	0	22	0.001	0.465	8.86109	2.13e-12	2.3e-10	yes	RGA2	NB-ARC domain containing protein [Oryza sativa Japonica Group]	-	-	-	-	-	-	-
MH02g0377700	0	28	0.001	0.37	8.53138	2.86e-15	4.22e-13	yes	pol	OSJNBb0062H02.17 [Oryza sativa Japonica Group]	-	-	-	-	-	-	-
MH08g0385600	0	6.5	0.001	0.315	8.29921	0.000603468	0.0124881	yes	-	OSJNBa0020P07.14 [Oryza sativa Japonica Group]	-	-	-	-	-	-	-
MH06g0702300	0	7.655	0.001	0.27	8.07682	0.000241487	0.00596309	yes	-	Os06g0722300 [Oryza sativa Japonica Group]	-	-	-	-	-	-	-
MH03g0426200	0	7	0.001	0.23	7.84549	0.000282827	0.00677957	yes	-	hypothetical protein OsI_12338 [Oryza sativa Indica Group]	-	-	-	-	-	-	-
MH11g0484200	0	11.5	0.001	0.225	7.81378	3.27e-06	0.000142837	yes	-	-	-	-	-	-	-	-	-
MH07g0327000	0	7.5	0.001	0.2	7.64386	0.000278066	0.00668848	yes	-	hypothetical protein [Oryza sativa Japonica Group]	-	-	-	-	-	-	-
MH02g0117400	0.5	92	0.025	4.75	7.56986	2.99e-36	1.21e-33	yes	-	-	-	-	-	-	-	-	-
MH11g0234600	0	10.65	0.001	0.185	7.53138	3.24e-06	0.000141862	yes	-	OSJNBb0016D16.9 [Oryza sativa Japonica Group]	-	-	-	-	-	-	-
MH06g0101300	0	5	0.001	0.18	7.49185	0.003382	0.0488855	yes	HST	PREDICTED: shikimate O-hydroxycinnamoyltransferase [Oryza sativa Japonica Group]	Metabolism	Biosynthesis of other secondary metabolites	ko00940//Phenylpropanoid biosynthesis;ko00941//Flavonoid biosynthesis;ko00945//Stilbenoid, diarylheptanoid and gingerol biosynthesis	K13065	-	GO:0016740//transferase activity;GO:0003824//catalytic activity;GO:0016746//transferase activity, transferring acyl groups	-
MH07g0089400	0	8	0.001	0.18	7.49185	0.000241487	0.00596309	yes	LRX6	PREDICTED: leucine-rich repeat extensin-like protein 6 [Oryza sativa Japonica Group]	-	-	-	-	-	-	GO:0008152//metabolic process;GO:0006793//phosphorus metabolic process;GO:0044237//cellular metabolic process;GO:0009987//cellular process;GO:0006796//phosphate-containing compound metabolic process
MH01g0400800	0	7	0.001	0.17	7.40939	0.000261026	0.00634989	yes	-	Os01g0540400 [Oryza sativa Japonica Group]	-	-	-	-	-	-	-
MH10g0023100	0	9.43	0.001	0.16	7.32193	6.36e-05	0.00191204	yes	GIP	OSIGBa0146N20.7 [Oryza sativa Indica Group]	Genetic Information Processing	Translation;Folding, sorting and degradation	ko03008//Ribosome biogenesis in eukaryotes;ko03018//RNA degradation	K12619	-	-	-
MH04g0055400	0	5.21	0.001	0.15	7.22882	0.00315138	0.0466411	yes	PF13_0198	PREDICTED: calponin homology domain-containing protein DDB_G0272472 [Oryza sativa Japonica Group]	-	-	-	-	-	-	-
MH06g0315200	0	7.72	0.001	0.15	7.22882	0.000384005	0.00865377	yes	-	transposase family protein [Oryza sativa Japonica Group]	-	-	-	-	-	-	-
MH09g0408600	0	7.5	0.001	0.12	6.90689	0.00014197	0.00383553	yes	IP5P12	PREDICTED: type I inositol polyphosphate 5-phosphatase 13 [Oryza sativa Japonica Group]	-	-	-	-	-	-	-
MH11g0281800	0	7.24	0.001	0.105	6.71425	0.000384005	0.00865377	yes	TY3B-G	gag-pol polyprotein, partial [Oryza sativa Indica Group]	-	-	-	-	-	-	-
MH10g0022700	0	5.775	0.001	0.08	6.32193	0.00273735	0.0421116	yes	TY3B-G	OSIGBa0101K10.3 [Oryza sativa Indica Group]	-	-	-	-	-	-	-
MH03g0404900	1.5	114	0.045	3.08	6.09686	9.75e-54	8.49e-51	yes	RPA1B	Os10g0186800 [Oryza sativa Japonica Group]	Genetic Information Processing	Replication and repair	ko03420//Nucleotide excision repair;ko03030//DNA replication;ko03440//Homologous recombination;ko03430//Mismatch repair	K07466	-	-	-
MH11g0072100	0	5	0.001	0.06	5.90689	0.00337961	0.0488762	yes	At3g47570	Os11g0172133, partial [Oryza sativa Japonica Group]	-	-	-	-	GO:0005623//cell;GO:0044424//intracellular part;GO:0043229//intracellular organelle;GO:0043226//organelle;GO:0031224//intrinsic component of membrane;GO:0005622//intracellular;GO:0043227//membrane-bounded organelle;GO:0016020//membrane;GO:0044464//cell part;GO:0044425//membrane part;GO:0043231//intracellular membrane-bounded organelle	GO:0016772//transferase activity, transferring phosphorus-containing groups;GO:0004672//protein kinase activity;GO:0032549//ribonucleoside binding;GO:0016301//kinase activity;GO:0097367//carbohydrate derivative binding;GO:0001882//nucleoside binding;GO:0001883//purine nucleoside binding;GO:0016740//transferase activity;GO:0003824//catalytic activity;GO:0097159//organic cyclic compound binding;GO:…	GO:0019538//protein metabolic process;GO:0044237//cellular metabolic process;GO:0036211//protein modification process;GO:0043412//macromolecule modification;GO:0071704//organic substance metabolic process;GO:0044238//primary metabolic process;GO:0043170//macromolecule metabolic process;GO:0009987//cellular process;GO:0006464//cellular protein modification process;GO:0008152//metabolic process;GO:…
MH05g0530100	0.5	28.5	0.015	0.77	5.68182	2.41e-13	2.91e-11	yes	-	Os05g0562000 [Oryza sativa Japonica Group]	-	-	-	-	-	-	-
MH08g0532300	0.5	24.5	0.02	1.01	5.65821	2.37e-11	2.2e-09	yes	-	Os08g0537001 [Oryza sativa Japonica Group]	-	-	-	-	-	-	-
MH01g0274000	0.5	13	0.005	0.165	5.04439	1.74e-06	8.13e-05	yes	-	Os10g0195100 [Oryza sativa Japonica Group]	-	-	-	-	-	-	-
MH11g0500800	19	407	0.23	4.945	4.42626	4.82e-143	1.92e-139	yes	RPM1	resistant protein [Oryza sativa Japonica Group]	-	-	-	-	-	-	-
MH11g0516500	0.5	9.5	0.03	0.605	4.3339	0.00020675	0.0052688	yes	-	expressed protein [Oryza sativa Japonica Group]	-	-	-	-	-	-	-
MH12g0404500	0.5	8.5	0.035	0.635	4.18133	0.000351796	0.00813189	yes	-	Os12g0579450 [Oryza sativa Japonica Group]	-	-	-	-	-	-	-
MH11g0480500	0.5	7.5	0.005	0.085	4.08746	0.00142965	0.0252135	yes	At3g47570	PREDICTED: probable LRR receptor-like serine/threonine-protein kinase At3g47570 isoform X1 [Oryza sativa Japonica Group]	-	-	-	-	GO:0016020//membrane	GO:0016772//transferase activity, transferring phosphorus-containing groups;GO:0005488//binding;GO:0003824//catalytic activity;GO:0043167//ion binding;GO:0016740//transferase activity	-
MH12g0326100	4.5	65	0.155	2.26	3.86598	7.11e-24	1.68e-21	yes	UPS2	PREDICTED: ureide permease 2 [Oryza sativa Japonica Group]	-	-	-	-	-	-	-
MH01g0608300	0.5	6.5	0.015	0.19	3.66297	0.00325153	0.0476675	yes	NPF1.2	PREDICTED: protein NRT1/ PTR FAMILY 1.2 [Oryza sativa Japonica Group]	-	-	-	-	GO:0016020//membrane	-	GO:0051234//establishment of localization;GO:0006810//transport;GO:0051179//localization
MH12g0358900	2.5	25	0.185	1.84	3.31411	3.09e-09	2.25e-07	yes	GRXC1	PREDICTED: putative glutaredoxin-C14 [Oryza sativa Japonica Group]	-	-	-	-	-	-	-
MH08g0053300	1	9	0.06	0.525	3.12928	0.00119676	0.0219885	yes	-	hypothetical protein OsJ_26024 [Oryza sativa Japonica Group]	-	-	-	-	-	-	-
XLOC_008535	1	8	0.05	0.405	3.01792	0.00275249	0.0422412	yes	-	-	-	-	-	-	-	-	-
MH02g0402700	1	8	0.025	0.19	2.926	0.00253287	0.0399721	yes	At1g01540	PREDICTED: probable serine/threonine-protein kinase At1g01540 isoform X2 [Oryza sativa Japonica Group]	-	-	-	-	-	GO:0005488//binding;GO:0003824//catalytic activity;GO:0016773//phosphotransferase activity, alcohol group as acceptor;GO:0001883//purine nucleoside binding;GO:1901363//heterocyclic compound binding;GO:0016772//transferase activity, transferring phosphorus-containing groups;GO:0004672//protein kinase activity;GO:0032550//purine ribonucleoside binding;GO:0097159//organic cyclic compound binding;GO:…	GO:0071704//organic substance metabolic process;GO:0019538//protein metabolic process;GO:0044237//cellular metabolic process;GO:0008152//metabolic process;GO:0044260//cellular macromolecule metabolic process;GO:0009987//cellular process;GO:0044238//primary metabolic process;GO:0036211//protein modification process;GO:0044267//cellular protein metabolic process;GO:0006464//cellular protein modific…
MH01g0015600	3	22	0.21	1.55	2.88381	5.26e-07	2.67e-05	yes	IRL	PREDICTED: isoflavone reductase homolog IRL [Oryza sativa Japonica Group]	-	-	-	-	-	-	-
MH10g0362300	1.5	11	0.04	0.295	2.88264	0.000377391	0.0085811	yes	CDT1B	PREDICTED: CDT1-like protein a, chloroplastic [Oryza sativa Japonica Group]	-	-	-	-	-	-	-
MH01g0625000	2.07	12.005	0.035	0.22	2.65208	0.000432879	0.00953155	yes	At1g48120	OSJNBa0014F04.28 [Oryza sativa Japonica Group]	-	-	-	-	-	GO:0046914//transition metal ion binding;GO:0005488//binding;GO:0046872//metal ion binding;GO:0043169//cation binding;GO:0043167//ion binding	-
MH10g0057500	3	18	0.065	0.395	2.60334	1.08e-05	0.000413385	yes	WAK5	PREDICTED: wall-associated receptor kinase 1 [Oryza sativa Japonica Group]	-	-	-	-	-	-	-
MH01g0040700	2.5	14.5	0.13	0.77	2.56635	0.000115311	0.00321187	yes	RBBI3.3	Bowman Birk trypsin inhibitor [Oryza sativa Indica Group]	-	-	-	-	-	-	-
MH03g0038900	2.455	14.06	0.06	0.355	2.56478	0.000386884	0.00869755	yes	RF2b	PREDICTED: transcription factor RF2b-like [Oryza sativa Japonica Group]	-	-	-	-	-	-	-
MH02g0040900	2	11.5	0.195	1.12	2.52195	0.0010834	0.0201852	yes	-	hypothetical protein [Oryza sativa Japonica Group]	-	-	-	-	-	-	-
MH03g0615600	3.48	16.695	0.03	0.17	2.5025	0.00202634	0.0332792	yes	At1g48120	OSJNBa0014F04.28 [Oryza sativa Japonica Group]	-	-	-	-	-	GO:0005488//binding;GO:0043169//cation binding;GO:0043167//ion binding;GO:0046872//metal ion binding;GO:0046914//transition metal ion binding	-
MH02g0209200	3.42	18.93	0.05	0.28	2.48543	0.000160081	0.00425467	yes	TY3B-G	OSIGBa0101K10.3 [Oryza sativa Indica Group]	-	-	-	-	-	-	-
MH03g0732200	12.91	70.245	1.155	6.365	2.46227	6.07e-15	8.67e-13	yes	-	Os03g0818950 [Oryza sativa Japonica Group]	-	-	-	-	-	-	-
MH07g0505700	7	36	0.33	1.72	2.38187	4.78e-08	2.93e-06	yes	-	PREDICTED: microtubule-associated protein 4 [Oryza sativa Japonica Group]	Genetic Information Processing	Replication and repair	ko03420//Nucleotide excision repair;ko03030//DNA replication;ko03440//Homologous recombination;ko03430//Mismatch repair	K07466	-	-	-
MH05g0330500	2	10	0.15	0.755	2.33151	0.00320115	0.047118	yes	ATL11	PREDICTED: E3 ubiquitin-protein ligase ATL9-like [Oryza sativa Japonica Group]	-	-	-	-	-	-	-
MH04g0396000	4	19.5	0.17	0.825	2.27886	2.32e-05	0.000805145	yes	-	Pi21 protein [Oryza sativa Indica Group]	-	-	-	-	-	GO:0005488//binding;GO:0043169//cation binding;GO:0043167//ion binding	-
MH03g0176200	4.075	19.49	0.065	0.31	2.25376	9.47e-05	0.00270048	yes	HERK1	PREDICTED: receptor-like protein kinase HERK 1 [Oryza sativa Japonica Group]	-	-	-	-	-	-	-
MH08g0462200	14	64	0.425	1.945	2.19424	1.81e-13	2.22e-11	yes	HAK4	PREDICTED: probable potassium transporter 4 [Oryza sativa Japonica Group]	-	-	-	-	-	-	-
MH04g0267000	3.77	16.43	0.685	3.04	2.1499	0.00201473	0.0331082	yes	-	BnaUnng00840D [Brassica napus]	-	-	-	-	-	-	-
MH10g0353500	4.5	19.5	0.16	0.7	2.12928	0.00015409	0.00411904	yes	FLOT1	PREDICTED: flotillin-like protein 1 [Oryza sativa Japonica Group]	-	-	-	-	-	-	-
MH04g0415800	3.5	15	0.085	0.365	2.10236	0.000867272	0.0169404	yes	At1g68170	PREDICTED: WAT1-related protein At1g68170 [Oryza sativa Japonica Group]	-	-	-	-	GO:0031224//intrinsic component of membrane;GO:0044425//membrane part;GO:0016020//membrane	GO:0005215//transporter activity	GO:0009987//cellular process;GO:0044699//single-organism process;GO:0044763//single-organism cellular process
MH01g0011200	4.5	17.5	0.105	0.42	2	0.000801969	0.0158538	yes	-	P0402A09.14 [Oryza sativa Japonica Group]	-	-	-	-	-	-	-
MH01g0045100	7	27	0.18	0.715	1.98995	1.07e-05	0.00040825	yes	-	hypothetical protein OsI_00243 [Oryza sativa Indica Group]	-	-	-	-	-	-	-
MH12g0248400	12.5	49	0.545	2.16	1.9867	3.19e-09	2.32e-07	yes	ZRP4	PREDICTED: O-methyltransferase ZRP4-like [Oryza sativa Japonica Group]	-	-	-	-	-	-	-
MH02g0242700	6	22	0.215	0.805	1.90465	0.000342041	0.00793273	yes	ARR1	PREDICTED: two-component response regulator ORR22 [Oryza sativa Japonica Group]	-	-	-	-	-	-	-
MH08g0085400	7	25.5	0.495	1.775	1.84232	0.00187344	0.0310983	yes	ROMT	Os08g0169300 [Oryza sativa Japonica Group]	-	-	-	-	-	-	-
MH03g0307300	6.26	23.075	0.09	0.32	1.83007	3.44e-05	0.00113116	yes	GIP	OJ000114_01.9 [Oryza sativa Japonica Group]	-	-	-	-	-	-	-
MH10g0060700	4	14	0.175	0.62	1.82491	0.00235128	0.0376394	yes	HSP21	PREDICTED: fibrous sheath CABYR-binding protein [Oryza sativa Japonica Group]	-	-	-	-	-	-	-
MH05g0560800	15.5	54.5	0.305	1.065	1.80397	3.3e-09	2.39e-07	yes	TTL1	PREDICTED: TPR repeat-containing thioredoxin TTL1 [Oryza sativa Japonica Group]	-	-	-	-	-	-	-
MH01g0405200	5	17	0.315	1.085	1.78427	0.000921668	0.0177999	yes	-	OSJNBb0062H02.9 [Oryza sativa Japonica Group]	-	-	-	-	-	-	-
MH08g0110900	6.5	21.5	0.16	0.53	1.72792	0.00028479	0.00680906	yes	At5g41620	PREDICTED: CAP-Gly domain-containing linker protein 1 [Oryza sativa Japonica Group]	-	-	-	-	-	-	-
MH01g0071600	27.755	90.5	1.42	4.635	1.70668	3.86e-06	0.000166225	yes	At3g46870	PREDICTED: pentatricopeptide repeat-containing protein At3g46870 [Oryza sativa Japonica Group]	-	-	-	-	-	-	-
MH11g0466700	7	22	0.14	0.455	1.70044	0.00128699	0.0232211	yes	GSO1	PREDICTED: probable LRR receptor-like serine/threonine-protein kinase At4g08850 [Oryza sativa Japonica Group]	-	-	-	-	-	-	-
MH02g0017400	7	21.5	0.24	0.76	1.66297	0.00270086	0.0418573	yes	Snrnp200	Os02g0108700 [Oryza sativa Japonica Group]	-	-	-	-	-	GO:0022892//substrate-specific transporter activity;GO:0005215//transporter activity	GO:0051649//establishment of localization in cell;GO:0065002//intracellular protein transmembrane transport;GO:0006810//transport;GO:0009987//cellular process;GO:0071702//organic substance transport;GO:0046907//intracellular transport;GO:0034613//cellular protein localization;GO:0055085//transmembrane transport;GO:0070727//cellular macromolecule localization;GO:0045184//establishment of protein l…
MH02g0584700	5.5	17	0.655	2.045	1.64253	0.00267301	0.0416177	yes	-	hypothetical protein OsI_08688 [Oryza sativa Indica Group]	-	-	-	-	-	-	-
MH12g0022800	7.97	24.645	0.33	1.03	1.64211	0.00016229	0.00430517	yes	-	PREDICTED: bifunctional epoxide hydrolase 2 isoform X1 [Oryza sativa Japonica Group]	-	-	-	-	-	-	-
MH02g0011100	6.995	20.915	0.185	0.565	1.61073	0.000758565	0.015103	yes	STR18	PREDICTED: thiosulfate sulfurtransferase 18 isoform X1 [Oryza sativa Japonica Group]	-	-	-	-	-	-	-
MH07g0393400	60	175.655	2.44	7.22	1.56512	1.56e-21	3.38e-19	yes	GPT2	PREDICTED: glucose-6-phosphate/phosphate translocator 2, chloroplastic-like [Oryza sativa Japonica Group]	-	-	-	-	GO:0031224//intrinsic component of membrane;GO:0016020//membrane;GO:0044425//membrane part	-	GO:0051179//localization;GO:0051234//establishment of localization
MH09g0180300	294.5	857	5.945	17.405	1.54975	2.16e-83	3.54e-80	yes	AKHSDH2	PREDICTED: bifunctional aspartokinase/homoserine dehydrogenase 2, chloroplastic [Oryza sativa Japonica Group]	Metabolism	Global and Overview;Biosynthesis of other secondary metabolites;Amino acid metabolism	ko01230//Biosynthesis of amino acids;ko00270//Cysteine and methionine metabolism;ko00260//Glycine, serine and threonine metabolism;ko00300//Lysine biosynthesis;ko00261//Monobactam biosynthesis	K12524	-	-	GO:0006807//nitrogen compound metabolic process;GO:0006793//phosphorus metabolic process;GO:0044238//primary metabolic process;GO:0006520//cellular amino acid metabolic process;GO:0044281//small molecule metabolic process;GO:0044237//cellular metabolic process;GO:0044763//single-organism cellular process;GO:0006082//organic acid metabolic process;GO:0071704//organic substance metabolic process;GO…
MH08g0368000	6.5	18.5	0.355	1.02	1.52268	0.00326401	0.0477168	yes	RPP13	Os11g0606900 [Oryza sativa Japonica Group]	Organismal Systems	Environmental adaptation	ko04626//Plant-pathogen interaction	K13457	-	-	-
MH02g0509000	38.27	106.47	1.09	3.065	1.49156	2.43e-12	2.61e-10	yes	NACK1	PREDICTED: kinesin-like protein NACK1 [Oryza sativa Japonica Group]	-	-	-	-	GO:0015630//microtubule cytoskeleton;GO:0044430//cytoskeletal part;GO:0005875//microtubule associated complex;GO:0044446//intracellular organelle part;GO:0005622//intracellular;GO:0043232//intracellular non-membrane-bounded organelle;GO:0044464//cell part;GO:0043226//organelle;GO:0043234//protein complex;GO:0043228//non-membrane-bounded organelle;GO:0044422//organelle part;GO:0032991//macromolecu…	GO:0036094//small molecule binding;GO:0097159//organic cyclic compound binding;GO:1901363//heterocyclic compound binding;GO:0001882//nucleoside binding;GO:0008092//cytoskeletal protein binding;GO:0032549//ribonucleoside binding;GO:0015631//tubulin binding;GO:0032550//purine ribonucleoside binding;GO:0005488//binding;GO:0001883//purine nucleoside binding;GO:0016818//hydrolase activity, acting on a…	GO:0007017//microtubule-based process;GO:0044763//single-organism cellular process;GO:0044699//single-organism process;GO:0009987//cellular process
MH03g0732100	12.09	33.255	0.82	2.265	1.46582	3.66e-05	0.00119536	yes	-	-	-	-	-	-	-	-	-
MH01g0572500	111.78	298.96	9.27	24.96	1.42898	1.29e-30	4.48e-28	yes	CAB2R	PREDICTED: chlorophyll a-b binding protein of LHCII type 1 [Oryza sativa Japonica Group]	Metabolism	Energy metabolism	ko00196//Photosynthesis - antenna proteins	K08912	GO:0032991//macromolecular complex;GO:0044464//cell part;GO:0009579//thylakoid;GO:0034357//photosynthetic membrane;GO:0043234//protein complex;GO:0044436//thylakoid part;GO:0044424//intracellular part;GO:0031224//intrinsic component of membrane;GO:0016020//membrane;GO:0009521//photosystem;GO:0005622//intracellular;GO:0098796//membrane protein complex;GO:0005623//cell;GO:0044425//membrane part	GO:0043167//ion binding;GO:0046906//tetrapyrrole binding;GO:0043169//cation binding;GO:0097159//organic cyclic compound binding;GO:1901363//heterocyclic compound binding;GO:0005488//binding	GO:0043170//macromolecule metabolic process;GO:0071704//organic substance metabolic process;GO:0009987//cellular process;GO:0019538//protein metabolic process;GO:0044238//primary metabolic process;GO:0044260//cellular macromolecule metabolic process;GO:0006091//generation of precursor metabolites and energy;GO:0044237//cellular metabolic process;GO:0008152//metabolic process;GO:0036211//protein m…
MH06g0100900	9.5	25.5	0.455	1.225	1.42884	0.00050242	0.0107649	yes	stcU	PREDICTED: short-chain type dehydrogenase/reductase [Oryza sativa Japonica Group]	Metabolism	Lipid metabolism;Global and Overview;Metabolism of cofactors and vitamins	ko01212//Fatty acid metabolism;ko01040//Biosynthesis of unsaturated fatty acids;ko00061//Fatty acid biosynthesis;ko00780//Biotin metabolism	K00059	-	-	-
MH04g0684700	322.5	850.5	13.75	36.64	1.41399	8.61e-66	1.09e-62	yes	PORA	H0801D08.7 [Oryza sativa Indica Group]	Metabolism	Metabolism of cofactors and vitamins	ko00860//Porphyrin and chlorophyll metabolism	K00218	-	GO:0003824//catalytic activity;GO:0016627//oxidoreductase activity, acting on the CH-CH group of donors;GO:0016491//oxidoreductase activity;GO:0016628//oxidoreductase activity, acting on the CH-CH group of donors, NAD or NADP as acceptor	GO:0044699//single-organism process;GO:0044710//single-organism metabolic process;GO:0008152//metabolic process
MH05g0256500	10.5	27.5	0.36	0.955	1.4075	0.000381638	0.00863537	yes	rpoB	RNA polymerase beta subunit [Oryza sativa Japonica Group]	Metabolism;Genetic Information Processing	Transcription;Nucleotide metabolism	ko00230//Purine metabolism;ko00240//Pyrimidine metabolism;ko03020//RNA polymerase	K03043	GO:0044424//intracellular part;GO:0043231//intracellular membrane-bounded organelle;GO:0009536//plastid;GO:0005623//cell;GO:0043226//organelle;GO:0044464//cell part;GO:0005737//cytoplasm;GO:0043229//intracellular organelle;GO:0005622//intracellular;GO:0044444//cytoplasmic part;GO:0043227//membrane-bounded organelle	GO:0016740//transferase activity;GO:1901363//heterocyclic compound binding;GO:0003824//catalytic activity;GO:0005488//binding;GO:0034062//RNA polymerase activity;GO:0016772//transferase activity, transferring phosphorus-containing groups;GO:0001882//nucleoside binding;GO:0016779//nucleotidyltransferase activity;GO:0036094//small molecule binding;GO:0097159//organic cyclic compound binding;GO:0097…	GO:0043170//macromolecule metabolic process;GO:0009058//biosynthetic process;GO:0009987//cellular process;GO:0034645//cellular macromolecule biosynthetic process;GO:0044260//cellular macromolecule metabolic process;GO:1901576//organic substance biosynthetic process;GO:0044249//cellular biosynthetic process;GO:0071704//organic substance metabolic process;GO:0044237//cellular metabolic process;GO:0…
MH01g0786200	119	312.5	5.1	13.5	1.40439	7.29e-25	1.81e-22	yes	VIT_06s0061g00120	PREDICTED: glucan endo-1,3-beta-glucosidase, acidic isoform [Oryza sativa Japonica Group]	-	-	-	-	-	-	-
MH12g0051600	129.45	329.195	14.135	36.235	1.35811	1.65e-28	5.35e-26	yes	ARR9	PREDICTED: two-component response regulator ORR10 [Oryza sativa Japonica Group]	Environmental Information Processing	Signal transduction	ko04075//Plant hormone signal transduction	K14492	-	-	-
MH11g0466800	18	44.5	0.575	1.435	1.31942	1.46e-05	0.000542476	yes	WAK5	PREDICTED: wall-associated receptor kinase 4 isoform X1 [Oryza sativa Japonica Group]	-	-	-	-	GO:0043231//intracellular membrane-bounded organelle;GO:0044424//intracellular part;GO:0043229//intracellular organelle;GO:0043226//organelle;GO:0005623//cell;GO:0005622//intracellular;GO:0043227//membrane-bounded organelle;GO:0044464//cell part	GO:0016301//kinase activity;GO:0016740//transferase activity;GO:0003824//catalytic activity;GO:0097159//organic cyclic compound binding;GO:0016773//phosphotransferase activity, alcohol group as acceptor;GO:0036094//small molecule binding;GO:0043169//cation binding;GO:1901363//heterocyclic compound binding;GO:0016772//transferase activity, transferring phosphorus-containing groups;GO:0004672//prot…	GO:0043170//macromolecule metabolic process;GO:0044237//cellular metabolic process;GO:0009987//cellular process;GO:0019538//protein metabolic process;GO:0043412//macromolecule modification;GO:0036211//protein modification process;GO:0044267//cellular protein metabolic process;GO:0071704//organic substance metabolic process;GO:0044260//cellular macromolecule metabolic process;GO:0008152//metabolic…
MH04g0499400	17.5	43.5	0.86	2.135	1.31183	0.000314641	0.00738955	yes	RNF128	OJ991113_30.9 [Oryza sativa Japonica Group]	-	-	-	-	-	-	-
MH08g0363300	14	35	0.4	0.985	1.30012	0.000355689	0.00819467	yes	CCD1	PREDICTED: carotenoid 9,10(9',10')-cleavage dioxygenase 1 [Oryza sativa Japonica Group]	-	-	-	-	-	-	-
MH11g0495400	14.5	35	1	2.445	1.28983	0.000284665	0.00680906	yes	PR4A	PREDICTED: barwin [Oryza sativa Japonica Group]	-	-	-	-	-	-	-
MH01g0019000	26	62	0.765	1.85	1.27399	2.3e-06	0.000104736	yes	CYP26-2	PREDICTED: peptidyl-prolyl cis-trans isomerase CYP26-2, chloroplastic [Oryza sativa Japonica Group]	-	-	-	-	-	-	-
MH12g0395000	23	54	1	2.38	1.25096	1.36e-05	0.000510163	yes	TL1	PREDICTED: osmotin-like protein [Oryza sativa Japonica Group]	-	-	-	-	-	-	-
MH01g0140600	23	50.5	1.245	2.95	1.24457	4.78e-05	0.00149402	yes	RAC1	PREDICTED: rac-like GTP-binding protein 1 [Oryza sativa Japonica Group]	Cellular Processes	Transport and catabolism	ko04145//Phagosome	K04392	-	-	-
MH01g0807600	10.5	24.5	0.565	1.33	1.2351	0.0025354	0.0399815	yes	-	PREDICTED: uncharacterized protein LOC4324468 [Oryza sativa Japonica Group]	-	-	-	-	-	-	-
MH10g0357700	13	30	0.88	2.04	1.21299	0.00122868	0.0223976	yes	-	PREDICTED: SH3 and multiple ankyrin repeat domains protein 1 [Oryza sativa Japonica Group]	-	-	-	-	-	-	-
MH01g0792200	24.68	55.905	0.565	1.29	1.19105	1.54e-05	0.000569064	yes	CYP94A1	PREDICTED: cytochrome P450 94B3 [Oryza sativa Japonica Group]	-	-	-	-	-	-	-
MH01g0149600	1333	3009	43.64	99.055	1.18258	3.11e-112	7.21e-109	yes	DAAT	PREDICTED: D-amino-acid transaminase, chloroplastic isoform X1 [Oryza sativa Japonica Group]	Metabolism	Metabolism of cofactors and vitamins	ko00790//Folate biosynthesis	K18482	-	-	-
MH09g0355100	25.5	57.5	0.975	2.2	1.17403	7.34e-06	0.000295206	yes	ZFP8	PREDICTED: zinc finger protein 8 [Oryza sativa Japonica Group]	-	-	-	-	-	-	-
MH08g0549700	110.5	247.5	4.645	10.47	1.17251	5.57e-19	1.03e-16	yes	HSFB2B	PREDICTED: heat stress transcription factor B-2b [Oryza sativa Japonica Group]	-	-	-	-	-	-	-
MH08g0331500	18.5	41	0.585	1.31	1.16306	0.000503	0.0107691	yes	-	Os08g0346900 [Oryza sativa Japonica Group]	-	-	-	-	-	-	-
MH01g0563500	164.5	364.5	6.71	14.98	1.15865	6.04e-25	1.53e-22	yes	GNS1	PREDICTED: glucan endo-1,3-beta-glucosidase GII [Oryza sativa Japonica Group]	-	-	-	-	-	-	-
MH04g0427900	364	805	5.29	11.76	1.15255	1.74e-52	1.47e-49	yes	CSLH2	OSIGBa0093L02.6 [Oryza sativa Indica Group]	-	-	-	-	-	-	-
MH03g0041100	32	70.5	0.93	2.065	1.15084	1.11e-06	5.35e-05	yes	AAE12	PREDICTED: probable acyl-activating enzyme 12, peroxisomal [Oryza sativa Japonica Group]	-	-	-	-	-	-	-
MH06g0460200	40	87.5	2.015	4.46	1.14626	2.06e-07	1.13e-05	yes	CNR4	Os06g0520733, partial [Oryza sativa Japonica Group]	-	-	-	-	-	-	-
MH12g0374800	27.5	59.5	5.16	11.275	1.12768	1.69e-05	0.000618851	yes	-	PREDICTED: calmodulin-binding protein 60 B isoform X1 [Oryza sativa Japonica Group]	-	-	-	-	-	-	-
MH03g0116800	14.145	30.215	0.22	0.48	1.12553	0.0032669	0.0477168	yes	GIP	OSJNBb0011N17.2 [Oryza sativa Japonica Group]	-	-	-	-	-	-	-
MH08g0556900	17.5	37.5	0.835	1.81	1.11614	0.00116387	0.0214408	yes	At4g39670	PREDICTED: accelerated cell death 11 [Oryza sativa Japonica Group]	-	-	-	-	-	-	-
MH03g0690600	109	235.5	5.195	11.255	1.11537	6.04e-14	7.79e-12	yes	-	PREDICTED: protein app1 [Oryza sativa Japonica Group]	-	-	-	-	-	-	-
MH07g0488600	24	51.5	1.09	2.355	1.1114	4.79e-05	0.00149453	yes	At1g22440	PREDICTED: alcohol dehydrogenase-like 2 [Oryza sativa Japonica Group]	Metabolism	Carbohydrate metabolism;Lipid metabolism;Amino acid metabolism;Global and Overview	ko01200//Carbon metabolism;ko00010//Glycolysis / Gluconeogenesis;ko00350//Tyrosine metabolism;ko00071//Fatty acid degradation;ko01220//Degradation of aromatic compounds	K00121	-	-	-
XLOC_021256	2345	5030.5	37.205	80.32	1.11026	6.67e-118	1.86e-114	yes	-	AAL58160.1 putative polyprotein [Oryza sativa Japonica Group]	-	-	-	-	-	-	-
MH03g0547000	19	40.5	1.07	2.305	1.10716	0.00039478	0.0088323	yes	-	Os03g0665700 [Oryza sativa Japonica Group]	-	-	-	-	-	-	-
MH02g0062700	13	28.5	0.505	1.08	1.09668	0.00231327	0.0371376	yes	SETH3	PREDICTED: probable arabinose 5-phosphate isomerase [Oryza sativa Japonica Group]	-	-	-	-	-	GO:0005488//binding;GO:0003824//catalytic activity	-
MH12g0033800	43.59	94.05	1.895	4.03	1.08858	6.77e-08	4.06e-06	yes	efp	PREDICTED: elongation factor P isoform X2 [Oryza sativa Japonica Group]	-	-	-	-	GO:0043226//organelle;GO:0009532//plastid stroma;GO:0044422//organelle part;GO:0005622//intracellular;GO:0009536//plastid;GO:0043231//intracellular membrane-bounded organelle;GO:0044446//intracellular organelle part;GO:0044435//plastid part;GO:0044424//intracellular part;GO:0005737//cytoplasm;GO:0005623//cell;GO:0044444//cytoplasmic part;GO:0043229//intracellular organelle;GO:0044464//cell part;G…	-	GO:0015031//protein transport;GO:0046907//intracellular transport;GO:0022414//reproductive process;GO:0006807//nitrogen compound metabolic process;GO:0044237//cellular metabolic process;GO:0032502//developmental process;GO:1902578//single-organism localization;GO:0006605//protein targeting;GO:0044249//cellular biosynthetic process;GO:0051641//cellular localization;GO:0043170//macromolecule metabo…
MH11g0409000	97.835	204.51	3.955	8.35	1.0781	2.48e-12	2.65e-10	yes	psaA	photosystem I P700 chlorophyll A apoprotein A1 (chloroplast) [Oryza sativa Indica Group]	Metabolism	Energy metabolism	ko00195//Photosynthesis	K02689	GO:0044422//organelle part;GO:0043229//intracellular organelle;GO:0098796//membrane protein complex;GO:0044464//cell part;GO:0031224//intrinsic component of membrane;GO:0044446//intracellular organelle part;GO:0005737//cytoplasm;GO:0009507//chloroplast;GO:0009521//photosystem;GO:0043231//intracellular membrane-bounded organelle;GO:0043234//protein complex;GO:0034357//photosynthetic membrane;GO:00…	GO:0051536//iron-sulfur cluster binding;GO:0003824//catalytic activity;GO:0043167//ion binding;GO:0043169//cation binding;GO:0051540//metal cluster binding;GO:1901363//heterocyclic compound binding;GO:0097159//organic cyclic compound binding;GO:0005488//binding;GO:0046906//tetrapyrrole binding	GO:0044260//cellular macromolecule metabolic process;GO:0071704//organic substance metabolic process;GO:0044710//single-organism metabolic process;GO:0008152//metabolic process;GO:0019538//protein metabolic process;GO:0043412//macromolecule modification;GO:0044237//cellular metabolic process;GO:0036211//protein modification process;GO:0006464//cellular protein modification process;GO:0009987//cel…
MH11g0048900	93.255	195.69	1.835	3.865	1.07469	4.56e-12	4.63e-10	yes	ARR9	PREDICTED: two-component response regulator ORR9 [Oryza sativa Japonica Group]	Environmental Information Processing	Signal transduction	ko04075//Plant hormone signal transduction	K14492	-	-	-
MH03g0024900	16.525	34.105	0.53	1.115	1.07298	0.00163339	0.0279978	yes	-	hypothetical protein OsI_09764 [Oryza sativa Indica Group]	-	-	-	-	-	-	-
MH04g0519200	15	31.5	0.975	2.045	1.06863	0.00254924	0.0401582	yes	-	Os04g0509800, partial [Oryza sativa Japonica Group]	-	-	-	-	-	-	-
MH09g0348200	162.5	337.5	9.03	18.89	1.06482	7.23e-18	1.27e-15	yes	-	hypothetical protein OsI_31510 [Oryza sativa Indica Group]	-	-	-	-	-	-	-
MH09g0371700	18.5	38.5	0.68	1.42	1.06228	0.000693221	0.0139617	yes	TCEA1	PREDICTED: probable carboxylesterase 2 [Oryza sativa Japonica Group]	-	-	-	-	-	GO:0003824//catalytic activity	-
MH02g0116500	29.72	60.225	0.53	1.095	1.04687	0.00301704	0.0451082	yes	At3g47570	Os02g0215500, partial [Oryza sativa Japonica Group]	-	-	-	-	-	-	-
MH11g0489000	37	75.5	1.655	3.4	1.0387	3.45e-05	0.00113328	yes	At4g15470	PREDICTED: BI1-like protein [Oryza sativa Japonica Group]	-	-	-	-	-	-	-
MH03g0683900	128	252.5	2.305	4.705	1.02943	3.15e-12	3.29e-10	yes	BAM1	PREDICTED: leucine-rich repeat receptor-like serine/threonine-protein kinase BAM1 [Oryza sativa Japonica Group]	-	-	-	-	-	GO:0003824//catalytic activity;GO:0032549//ribonucleoside binding;GO:0001883//purine nucleoside binding;GO:0004672//protein kinase activity;GO:0097367//carbohydrate derivative binding;GO:0016772//transferase activity, transferring phosphorus-containing groups;GO:0016740//transferase activity;GO:0016301//kinase activity;GO:0001882//nucleoside binding;GO:1901363//heterocyclic compound binding;GO:00…	GO:0043170//macromolecule metabolic process;GO:0006464//cellular protein modification process;GO:0044260//cellular macromolecule metabolic process;GO:0036211//protein modification process;GO:0019538//protein metabolic process;GO:0044267//cellular protein metabolic process;GO:0044238//primary metabolic process;GO:0008152//metabolic process;GO:0044237//cellular metabolic process;GO:0071704//organic…
MH01g0363000	141.29	281.97	4.235	8.565	1.01609	1.95e-10	1.63e-08	yes	psaB	photosystem I P700 chlorophyll a apoprotein A2 [Oryza sativa Japonica Group]	Metabolism	Energy metabolism	ko00195//Photosynthesis	K02690	GO:0044464//cell part;GO:0016020//membrane;GO:0005737//cytoplasm;GO:0044435//plastid part;GO:0032991//macromolecular complex;GO:0043227//membrane-bounded organelle;GO:0044434//chloroplast part;GO:0031224//intrinsic component of membrane;GO:0009579//thylakoid;GO:0043234//protein complex;GO:0009536//plastid;GO:0034357//photosynthetic membrane;GO:0044436//thylakoid part;GO:0043229//intracellular org…	GO:1901363//heterocyclic compound binding;GO:0051536//iron-sulfur cluster binding;GO:0097159//organic cyclic compound binding;GO:0043169//cation binding;GO:0043167//ion binding;GO:0051540//metal cluster binding;GO:0005488//binding;GO:0046906//tetrapyrrole binding;GO:0003824//catalytic activity	GO:0036211//protein modification process;GO:0043170//macromolecule metabolic process;GO:0044238//primary metabolic process;GO:0044267//cellular protein metabolic process;GO:0071704//organic substance metabolic process;GO:0008152//metabolic process;GO:0044260//cellular macromolecule metabolic process;GO:0019538//protein metabolic process;GO:0044237//cellular metabolic process;GO:0044710//single-or…
MH06g0042000	266	530	9.36	18.83	1.00845	1.86e-26	5.08e-24	yes	TIC32	PREDICTED: short-chain dehydrogenase TIC 32, chloroplastic isoform X2 [Oryza sativa Japonica Group]	-	-	-	-	-	GO:0003824//catalytic activity	GO:0044710//single-organism metabolic process;GO:0008152//metabolic process;GO:0044699//single-organism process
MH04g0552800	69.5	34.5	3.42	1.7	-1.00846	2.83e-05	0.000955835	yes	Os04g0538400	Os04g0538400, partial [Oryza sativa Japonica Group]	-	-	-	-	GO:0043226//organelle;GO:0044424//intracellular part;GO:0005622//intracellular;GO:0005623//cell;GO:0044464//cell part;GO:0043231//intracellular membrane-bounded organelle;GO:0043229//intracellular organelle;GO:0043227//membrane-bounded organelle	-	-
MH06g0566900	933.5	459.5	35.375	17.535	-1.01249	4.22e-37	1.78e-34	yes	At1g15670	PREDICTED: F-box/kelch-repeat protein At1g80440 [Oryza sativa Japonica Group]	-	-	-	-	-	-	-
MH03g0718400	1086.23	534.38	24.145	11.965	-1.0129	3.17e-42	2.01e-39	yes	bcsl1b	PREDICTED: AAA-ATPase At3g28580 [Oryza sativa Japonica Group]	-	-	-	-	-	-	-
MH02g0548400	1198.09	589.21	20.7	10.24	-1.01542	3.99e-54	3.71e-51	yes	-	Os02g0684300, partial [Oryza sativa Japonica Group]	Genetic Information Processing	Translation	ko03013//RNA transport	K14315	-	-	-
MH09g0315000	910.5	447.5	39.69	19.615	-1.01682	3.46e-39	1.69e-36	yes	CML30	Os09g0412300 [Oryza sativa Japonica Group]	Organismal Systems;Environmental Information Processing	Signal transduction;Environmental adaptation	ko04626//Plant-pathogen interaction;ko04070//Phosphatidylinositol signaling system	K02183	-	-	-
MH05g0375100	37.5	18.5	2.075	1.025	-1.01749	0.00273221	0.0421116	yes	-	Os05g0405400, partial [Oryza sativa Japonica Group]	-	-	-	-	-	-	-
MH02g0545200	415	203.5	42.995	21.205	-1.01976	6.14e-25	1.54e-22	yes	RHA1B	PREDICTED: E3 ubiquitin-protein ligase RHA1B [Oryza sativa Japonica Group]	-	-	-	-	-	-	-
MH07g0036400	57	27.5	1.775	0.875	-1.02046	7.08e-05	0.00210191	yes	LECRK42	PREDICTED: L-type lectin-domain containing receptor kinase IV.2 [Oryza sativa Japonica Group]	-	-	-	-	-	GO:0016772//transferase activity, transferring phosphorus-containing groups;GO:0003824//catalytic activity;GO:0016301//kinase activity;GO:0016740//transferase activity	-
MH02g0166000	165	81	13.765	6.78	-1.02165	2.01e-07	1.11e-05	yes	VQ10	VQ motif family protein [Zea mays]	-	-	-	-	-	-	-
MH01g0550000	803.5	391.5	26.085	12.81	-1.02595	4.76e-40	2.55e-37	yes	At1g23390	PREDICTED: F-box/kelch-repeat protein At1g23390 [Oryza sativa Japonica Group]	-	-	-	-	-	-	-
MH04g0376900	219	106.5	18.925	9.225	-1.03667	9.66e-14	1.21e-11	yes	-	hypothetical protein OsI_12417 [Oryza sativa Indica Group]	-	-	-	-	-	-	-
MH06g0083300	36	18	1.335	0.65	-1.03833	0.00200319	0.0329768	yes	SPT	basic helix-loop-helix protein SPATULA-like [Oryza sativa Japonica Group]	-	-	-	-	-	-	-
MH02g0085100	694.5	333	20.885	10.1	-1.04811	1.64e-40	9.52e-38	yes	WRKY40	TPA_exp: WRKY transcription factor 71 [Oryza sativa (indica cultivar-group)] [Oryza sativa Indica Group]	-	-	-	-	-	GO:0003676//nucleic acid binding;GO:1901363//heterocyclic compound binding;GO:0097159//organic cyclic compound binding;GO:0003677//DNA binding;GO:0005488//binding	GO:0065007//biological regulation;GO:0050789//regulation of biological process;GO:0019222//regulation of metabolic process;GO:0060255//regulation of macromolecule metabolic process;GO:0010468//regulation of gene expression
MH02g0609900	197	94.5	6.36	3.065	-1.05314	1.1e-12	1.24e-10	yes	2MMP	PREDICTED: metalloendoproteinase 2-MMP [Oryza sativa Japonica Group]	-	-	-	-	-	GO:0043167//ion binding;GO:0003824//catalytic activity;GO:0046914//transition metal ion binding;GO:0008233//peptidase activity;GO:0070011//peptidase activity, acting on L-amino acid peptides;GO:0005488//binding;GO:0046872//metal ion binding;GO:0043169//cation binding;GO:0016787//hydrolase activity	GO:0044238//primary metabolic process;GO:0008152//metabolic process;GO:0071704//organic substance metabolic process;GO:0019538//protein metabolic process;GO:0043170//macromolecule metabolic process
MH03g0695200	226.5	108	8.99	4.325	-1.05562	1.44e-14	1.99e-12	yes	SYP121	PREDICTED: syntaxin-121 [Oryza sativa Japonica Group]	Genetic Information Processing	Folding, sorting and degradation	ko04130//SNARE interactions in vesicular transport	K08486	-	-	-
MH06g0268900	1806.5	863.5	121.655	58.475	-1.0569	3.83e-73	5.33e-70	yes	-	unnamed protein product [Oryza sativa Japonica Group]	-	-	-	-	-	-	-
MH04g0676000	544	259	37.135	17.81	-1.06009	9.75e-09	6.59e-07	yes	ERF7	PREDICTED: ethylene-responsive transcription factor 7 [Oryza sativa Japonica Group]	-	-	-	-	-	-	-
MH06g0575900	67.265	32.03	2.9	1.39	-1.06097	8.4e-06	0.000329809	yes	GAM1	GAMYB-like1 [Oryza sativa Japonica Group]	-	-	-	-	-	-	-
MH02g0110900	58.5	28	4.245	2.03	-1.06428	0.000341327	0.00792937	yes	-	Os02g0209300 [Oryza sativa Japonica Group]	-	-	-	-	-	-	-
MH09g0407400	40.5	19	1.6	0.76	-1.074	0.000358542	0.00825357	yes	At2g24580	PREDICTED: probable sarcosine oxidase [Oryza sativa Japonica Group]	Metabolism;Cellular Processes	Transport and catabolism;Amino acid metabolism	ko04146//Peroxisome;ko00260//Glycine, serine and threonine metabolism;ko00310//Lysine degradation	K00306	-	-	GO:0008152//metabolic process;GO:0044699//single-organism process;GO:0044710//single-organism metabolic process
MH10g0405000	141.5	66.5	6.18	2.935	-1.07425	2.11e-09	1.57e-07	yes	-	Os03g0132600 [Oryza sativa Japonica Group]	-	-	-	-	-	-	-
MH04g0507900	247	117	15.755	7.48	-1.0747	9.27e-16	1.4e-13	yes	DBR	PREDICTED: 2-alkenal reductase (NADP(+)-dependent) [Oryza sativa Japonica Group]	-	-	-	-	-	-	-
MH02g0039700	631	295	34.275	16.12	-1.0883	1.22e-27	3.69e-25	yes	-	histone-lysine N-methyltransferase 2D-like [Aegilops tauschii subsp. tauschii] [Aegilops tauschii]	-	-	-	-	-	-	-
MH08g0126700	122.705	56.755	2	0.94	-1.08927	9.26e-10	7.2e-08	yes	-	transposase, partial [Oryza sativa Indica Group]	-	-	-	-	-	-	-
MH01g0748400	84.5	39.5	2.765	1.295	-1.09433	2.63e-07	1.42e-05	yes	EXO70A1	leucine zipper protein-like [Oryza sativa Japonica Group]	-	-	-	-	-	-	-
MH12g0417500	674.5	312.5	22.12	10.3	-1.10271	9.66e-41	5.85e-38	yes	mhkB	Os12g0594000 [Oryza sativa Japonica Group]	-	-	-	-	-	-	-
MH03g0180800	234.5	108.5	6.89	3.195	-1.10869	6.38e-16	9.81e-14	yes	MT1B	PREDICTED: metallothionein-like protein 1B [Oryza sativa Japonica Group]	-	-	-	-	-	-	-
MH01g0704100	59.5	25.5	1.975	0.91	-1.11791	2.04e-06	9.41e-05	yes	NAC090	PREDICTED: NAC domain-containing protein 90 isoform X2 [Oryza sativa Japonica Group]	-	-	-	-	-	-	-
MH03g0645200	88.5	40.5	4.09	1.875	-1.12521	4.32e-07	2.22e-05	yes	-	Os03g0736900, partial [Oryza sativa Japonica Group]	-	-	-	-	-	-	-
MH04g0307400	45.5	20.5	1.255	0.575	-1.12605	7.51e-05	0.0022026	yes	TPS1	PREDICTED: (+)-germacrene D synthase isoform X2 [Oryza sativa Japonica Group]	-	-	-	-	-	GO:0016829//lyase activity;GO:0003824//catalytic activity	-
MH04g0683800	58.5	26.5	3.265	1.495	-1.12694	0.000261847	0.00636374	yes	YLS9	PREDICTED: protein YLS9 [Oryza sativa Japonica Group]	-	-	-	-	-	-	-
MH06g0493700	391	177.5	21.325	9.72	-1.13352	4.39e-27	1.26e-24	yes	-	PREDICTED: translation initiation factor IF-2-like [Setaria italica]	-	-	-	-	-	-	-
MH07g0037100	123.5	55.5	3.89	1.76	-1.14419	1.81e-08	1.16e-06	yes	LECRK42	PREDICTED: L-type lectin-domain containing receptor kinase IV.1 [Oryza sativa Japonica Group]	-	-	-	-	-	-	-
MH01g0050300	176.5	78	21.405	9.58	-1.15985	4.89e-12	4.94e-10	yes	CML16	PREDICTED: probable calcium-binding protein CML16 [Oryza sativa Japonica Group]	Organismal Systems	Environmental adaptation	ko04626//Plant-pathogen interaction	K13448	-	-	-
MH03g0728200	2239.2	998.69	85.02	38.045	-1.1601	7.53e-54	6.77e-51	yes	NAC67	stress-induced transcription factor NAC1 [Oryza sativa Japonica Group]	-	-	-	-	-	-	-
MH05g0451300	1149	508	27.065	12.025	-1.17039	9.81e-65	1.14e-61	yes	PUB16	PREDICTED: U-box domain-containing protein 16 [Oryza sativa Japonica Group]	-	-	-	-	-	-	-
MH06g0063200	45.5	19.5	1.06	0.46	-1.20436	3.24e-05	0.00107379	yes	POGLUT1	PREDICTED: protein O-glucosyltransferase 1 [Oryza sativa Japonica Group]	-	-	-	-	-	-	-
MH02g0608500	188	81	6.955	3.01	-1.20829	3.65e-16	5.79e-14	yes	GATL9	PREDICTED: probable galacturonosyltransferase-like 9 [Oryza sativa Japonica Group]	-	-	-	-	-	GO:0003824//catalytic activity;GO:0016740//transferase activity	-
MH01g0722200	368.5	158	16.73	7.24	-1.20838	1.83e-25	4.75e-23	yes	MYB308	PREDICTED: myb-related protein 308 [Oryza sativa Japonica Group]	-	-	-	-	-	-	-
MH05g0467100	2863.5	1196.5	138.775	58.27	-1.25192	1.47e-51	1.17e-48	yes	ERF4	PREDICTED: ethylene-responsive transcription factor 4 [Oryza sativa Japonica Group]	-	-	-	-	GO:0044464//cell part;GO:0005623//cell;GO:0043226//organelle;GO:0044424//intracellular part;GO:0043231//intracellular membrane-bounded organelle;GO:0043229//intracellular organelle;GO:0005622//intracellular;GO:0043227//membrane-bounded organelle	GO:0001071//nucleic acid binding transcription factor activity	GO:0009987//cellular process;GO:0009059//macromolecule biosynthetic process;GO:0044260//cellular macromolecule metabolic process;GO:0060255//regulation of macromolecule metabolic process;GO:0071704//organic substance metabolic process;GO:0009058//biosynthetic process;GO:0050789//regulation of biological process;GO:0010468//regulation of gene expression;GO:0044249//cellular biosynthetic process;GO…
MH05g0402100	23	9.5	0.965	0.405	-1.25261	0.00291196	0.0439381	yes	MYB308	PREDICTED: myb-related protein 308 [Oryza sativa Japonica Group]	-	-	-	-	-	-	-
MH09g0397200	452.5	188	60.535	25.22	-1.2632	5.42e-33	2.01e-30	yes	SAP1	PREDICTED: zinc finger A20 and AN1 domain-containing stress-associated protein 1 [Oryza sativa Japonica Group]	-	-	-	-	-	-	-
MH07g0540800	47	19.5	1.88	0.78	-1.26919	7.59e-05	0.00221983	yes	NAC029	PREDICTED: NAC transcription factor 29 [Oryza sativa Japonica Group]	-	-	-	-	-	-	-
MH02g0548500	302.415	124.79	37.92	15.715	-1.27082	6.99e-26	1.87e-23	yes	-	OSJNBa0088A01.13-like protein [Zea mays]	-	-	-	-	-	-	-
MH10g0429500	194	78	7.84	3.19	-1.2973	5.8e-16	8.97e-14	yes	ERF5	PREDICTED: ethylene-responsive transcription factor 5 [Oryza sativa Japonica Group]	-	-	-	-	-	-	-
MH01g0443100	2039	816.5	49.185	19.83	-1.31053	2.02e-109	4.33e-106	yes	-	Os01g0582600 [Oryza sativa Japonica Group]	-	-	-	-	-	-	-
MH06g0185300	2735.5	1076.5	120.31	47.56	-1.33894	3.23e-113	8.17e-110	yes	NUDT21	PREDICTED: nudix hydrolase 21, chloroplastic [Oryza sativa Japonica Group]	-	-	-	-	-	GO:0003824//catalytic activity	-
MH08g0089100	134.5	52.5	8.97	3.51	-1.35364	2.28e-13	2.76e-11	yes	-	PREDICTED: non-canonical poly(A) RNA polymerase PAPD7 [Oryza sativa Japonica Group]	-	-	-	-	-	-	-
MH11g0382400	26	10	2.03	0.79	-1.36156	0.000678465	0.0137533	yes	At1g05835	PREDICTED: TPD1 protein homolog 1B-like [Oryza sativa Japonica Group]	-	-	-	-	-	-	-
MH02g0525200	33	12.5	1.42	0.54	-1.39486	0.000386407	0.00869384	yes	-	PREDICTED: uncharacterized protein LOC4330255 [Oryza sativa Japonica Group]	-	-	-	-	-	-	-
MH08g0494300	1932	725	249.34	94.185	-1.40455	2.3e-125	7.1e-122	yes	SAP11	PREDICTED: zinc finger A20 and AN1 domain-containing stress-associated protein 11 [Oryza sativa Japonica Group]	-	-	-	-	-	GO:0043167//ion binding;GO:0046872//metal ion binding;GO:0005488//binding;GO:0043169//cation binding	-
MH05g0011400	20	7.5	0.53	0.2	-1.40599	0.00250097	0.0395582	yes	FH14	PREDICTED: formin-like protein 14 [Oryza sativa Japonica Group]	-	-	-	-	-	-	-
MH03g0679300	117.5	43	14.27	5.285	-1.43301	8.78e-09	5.95e-07	yes	-	Os03g0766700 [Oryza sativa Japonica Group]	-	-	-	-	-	-	-
MH02g0604200	603.5	218.5	82.79	30.125	-1.4585	1.19e-39	6.04e-37	yes	NUDT21	PREDICTED: nudix hydrolase 21, chloroplastic [Oryza sativa Japonica Group]	-	-	-	-	-	GO:0003824//catalytic activity	-
MH04g0598600	80.5	28.5	3	1.08	-1.47393	1.62e-08	1.05e-06	yes	-	Os04g0583200 [Oryza sativa Japonica Group]	-	-	-	-	-	-	-
MH03g0082950	99.5	35.5	5.84	2.1	-1.47558	6.56e-11	5.78e-09	yes	TIFY10A	PREDICTED: protein TIFY 11b [Oryza sativa Japonica Group]	Environmental Information Processing	Signal transduction	ko04075//Plant hormone signal transduction	K13464	-	-	-
MH06g0654900	26.5	9.5	1.615	0.58	-1.47741	0.000304914	0.00720973	yes	ATL73	PREDICTED: RING-H2 finger protein ATL73 [Oryza sativa Japonica Group]	-	-	-	-	-	-	-
MH01g0322800	36	12.5	2.105	0.745	-1.49851	0.00016516	0.00436651	yes	-	PREDICTED: uncharacterized protein LOC4325227 [Oryza sativa Japonica Group]	-	-	-	-	-	-	-
MH02g0126200	99.77	35.015	3.89	1.365	-1.51087	5.01e-12	5.04e-10	yes	At4g22030	PREDICTED: probable F-box protein At4g22030 [Oryza sativa Japonica Group]	-	-	-	-	-	-	-
MH01g0492200	35.5	12.5	2.52	0.88	-1.51785	2.86e-05	0.00096343	yes	-	PREDICTED: uncharacterized protein LOC4326675 [Oryza sativa Japonica Group]	-	-	-	-	-	-	-
MH03g0092500	88	29.5	3.94	1.34	-1.55596	1.54e-07	8.69e-06	yes	ERF057	PREDICTED: ethylene-responsive transcription factor RAP2-13 [Oryza sativa Japonica Group]	-	-	-	-	-	-	GO:0009987//cellular process;GO:0009058//biosynthetic process;GO:0043170//macromolecule metabolic process;GO:0044237//cellular metabolic process;GO:0008152//metabolic process;GO:0044249//cellular biosynthetic process;GO:0071704//organic substance metabolic process;GO:0034645//cellular macromolecule biosynthetic process;GO:0044260//cellular macromolecule metabolic process;GO:0010467//gene expressi…
MH10g0254000	19	6.5	0.71	0.24	-1.56478	0.00149916	0.0262132	yes	SAC4	Os10g0390900 [Oryza sativa Japonica Group]	-	-	-	-	-	-	-
MH02g0427400	18	6	0.625	0.21	-1.57347	0.00256365	0.0402401	yes	CYP76M8	PREDICTED: oryzalexin D synthase [Oryza sativa Japonica Group]	Metabolism	Metabolism of terpenoids and polyketides	ko00904//Diterpenoid biosynthesis	K16084	-	-	-
MH01g0546700	43.5	14	2.125	0.69	-1.62279	3.54e-07	1.86e-05	yes	mkkA	NPKL3 [Oryza sativa Indica Group]	-	-	-	-	-	GO:0032549//ribonucleoside binding;GO:0005488//binding;GO:0016772//transferase activity, transferring phosphorus-containing groups;GO:0001883//purine nucleoside binding;GO:0016740//transferase activity;GO:0036094//small molecule binding;GO:0003824//catalytic activity;GO:0032550//purine ribonucleoside binding;GO:0016773//phosphotransferase activity, alcohol group as acceptor;GO:0097159//organic cy…	GO:0036211//protein modification process;GO:0009987//cellular process;GO:0044267//cellular protein metabolic process;GO:0043412//macromolecule modification;GO:0044260//cellular macromolecule metabolic process;GO:0044238//primary metabolic process;GO:0043170//macromolecule metabolic process;GO:0008152//metabolic process;GO:0019538//protein metabolic process;GO:0071704//organic substance metabolic …
MH01g0587900	373.405	119.71	46.86	15.125	-1.63142	1.48e-34	5.56e-32	yes	-	hypothetical protein OsI_03675 [Oryza sativa Indica Group]	-	-	-	-	-	-	-
MH01g0323300	140	44	6.12	1.94	-1.65748	2.28e-15	3.39e-13	yes	-	hypothetical protein OsI_02060 [Oryza sativa Indica Group]	-	-	-	-	-	-	-
MH11g0037300	20.74	6.6	0.91	0.285	-1.6749	0.000476486	0.0103347	yes	TT12	PREDICTED: protein DETOXIFICATION 21 [Oryza sativa Japonica Group]	-	-	-	-	GO:0016020//membrane;GO:0044425//membrane part;GO:0031224//intrinsic component of membrane	GO:0015291//secondary active transmembrane transporter activity;GO:0022857//transmembrane transporter activity;GO:0022804//active transmembrane transporter activity;GO:0005215//transporter activity	GO:0044699//single-organism process;GO:0044763//single-organism cellular process;GO:0009987//cellular process
MH06g0107100	364.5	113	15.44	4.835	-1.67508	8.31e-43	5.38e-40	yes	ATL3	PREDICTED: RING-H2 finger protein ATL3 [Oryza sativa Japonica Group]	-	-	-	-	-	-	-
MH07g0495800	19	6	0.545	0.17	-1.68072	0.000821105	0.0161633	yes	CSLA7	PREDICTED: probable mannan synthase 7 [Oryza sativa Japonica Group]	-	-	-	-	-	-	-
MH03g0677000	5358.5	1655.5	234.73	72.955	-1.68592	7.72e-231	7.16e-227	yes	ZAT10	PREDICTED: zinc finger protein 1 [Oryza sativa Japonica Group]	-	-	-	-	-	-	-
MH05g0398500	15	4.5	0.42	0.13	-1.69188	0.00214899	0.0349026	yes	At4g32285	Os05g0426100 [Oryza sativa Japonica Group]	-	-	-	-	GO:0031988//membrane-bounded vesicle;GO:0031410//cytoplasmic vesicle;GO:0030135//coated vesicle;GO:0043227//membrane-bounded organelle;GO:0043226//organelle;GO:0043231//intracellular membrane-bounded organelle;GO:0016023//cytoplasmic, membrane-bounded vesicle;GO:0044444//cytoplasmic part;GO:0044464//cell part;GO:0005622//intracellular;GO:0043229//intracellular organelle;GO:0044424//intracellular …	GO:0005543//phospholipid binding;GO:0043167//ion binding;GO:0008289//lipid binding;GO:0005515//protein binding;GO:0005488//binding;GO:0043168//anion binding;GO:0035091//phosphatidylinositol binding	GO:0006900//membrane budding;GO:0006901//vesicle coating;GO:0016050//vesicle organization;GO:0016192//vesicle-mediated transport;GO:0006810//transport;GO:0051234//establishment of localization;GO:0016043//cellular component organization;GO:0009987//cellular process;GO:0006996//organelle organization;GO:0051179//localization;GO:0071840//cellular component organization or biogenesis;GO:0061024//mem…
MH06g0164400	21.5	6.5	5.06	1.555	-1.70222	0.000651852	0.0133407	yes	-	PREDICTED: uncharacterized protein LOC4340617 [Oryza sativa Japonica Group]	-	-	-	-	-	-	-
MH10g0439100	44.97	14.115	0.75	0.23	-1.70526	1.33e-05	0.000498158	yes	GIP	OSIGBa0146N20.7 [Oryza sativa Indica Group]	Genetic Information Processing	Folding, sorting and degradation;Translation	ko03008//Ribosome biogenesis in eukaryotes;ko03018//RNA degradation	K12619	-	-	-
MH03g0733200	45	13.5	3.12	0.94	-1.73081	8.23e-06	0.000324873	yes	ZAT12	PREDICTED: zinc finger protein ZAT12 [Oryza sativa Japonica Group]	-	-	-	-	-	-	-
MH06g0699800	84.5	24.5	13.96	4.105	-1.76584	1.15e-06	5.5e-05	yes	ATJ11	PREDICTED: chaperone protein dnaJ 11, chloroplastic [Oryza sativa Japonica Group]	-	-	-	-	-	-	-
MH02g0125500	169.29	49.52	6.255	1.83	-1.77317	7.9e-22	1.72e-19	yes	At4g22030	PREDICTED: probable F-box protein At4g22030 [Oryza sativa Japonica Group]	-	-	-	-	-	-	-
MH03g0221300	21.155	5.7	0.395	0.115	-1.78022	7.27e-05	0.00213532	yes	At5g58300	PREDICTED: probable inactive receptor kinase At5g58300 [Oryza sativa Japonica Group]	-	-	-	-	GO:0044425//membrane part;GO:0016020//membrane;GO:0031224//intrinsic component of membrane	GO:0001883//purine nucleoside binding;GO:1901363//heterocyclic compound binding;GO:0001882//nucleoside binding;GO:0003824//catalytic activity;GO:0016740//transferase activity;GO:0032549//ribonucleoside binding;GO:0097367//carbohydrate derivative binding;GO:0005488//binding;GO:0097159//organic cyclic compound binding;GO:0032550//purine ribonucleoside binding;GO:0036094//small molecule binding	GO:0044237//cellular metabolic process;GO:0006464//cellular protein modification process;GO:0009987//cellular process;GO:0036211//protein modification process;GO:0044238//primary metabolic process;GO:0043170//macromolecule metabolic process;GO:0044267//cellular protein metabolic process;GO:0008152//metabolic process;GO:0071704//organic substance metabolic process;GO:0043412//macromolecule modific…
MH06g0045700	97.5	28	7.505	2.155	-1.80016	1.42e-13	1.75e-11	yes	-	Os06g0133400, partial [Oryza sativa Japonica Group]	-	-	-	-	-	-	-
MH01g0316600	89.5	25	6.375	1.8	-1.82443	1.94e-14	2.67e-12	yes	-	adenomatous polyposis coli protein 2-like [Aegilops tauschii subsp. tauschii] [Aegilops tauschii]	-	-	-	-	-	-	-
MH03g0060800	399.5	112	16.32	4.57	-1.83637	5.97e-40	3.14e-37	yes	-	heavy metal-associated isoprenylated plant protein 6-like [Aegilops tauschii subsp. tauschii] [Aegilops tauschii]	-	-	-	-	-	-	-
MH02g0492200	18	5	1.065	0.295	-1.85207	0.000551825	0.0116179	yes	MYB4	PREDICTED: myb-related protein Myb4-like [Oryza sativa Japonica Group]	-	-	-	-	-	GO:0005488//binding	-
MH01g0780200	2965	794	87.565	23.565	-1.89371	1.99e-195	9.23e-192	yes	-	PREDICTED: protein SRC2 [Oryza sativa Japonica Group]	-	-	-	-	-	-	-
MH08g0029500	17	4.5	0.74	0.195	-1.92405	0.00306717	0.045686	yes	-	Os08g0126800 [Oryza sativa Japonica Group]	-	-	-	-	-	-	-
MH11g0112100	306.5	80.5	22.975	6.045	-1.92625	3.63e-44	2.47e-41	yes	-	expressed protein-RZ53 [Oryza glaberrima]	-	-	-	-	-	-	-
MH05g0459300	13.5	3.5	0.725	0.19	-1.93198	0.00324475	0.0475931	yes	-	OSJNBa0044K18.10 [Oryza sativa Japonica Group]	-	-	-	-	-	-	-
MH04g0622600	1847	480.5	99.395	26.025	-1.93328	5.44e-198	3.03e-194	yes	ERF10	OSIGBa0152L12.5 [Oryza sativa Indica Group]	-	-	-	-	-	-	-
XLOC_011859	31.5	8	2.29	0.595	-1.94439	1.86e-05	0.000666314	yes	-	EAY87598.1 hypothetical protein OsI_09009 [Oryza sativa Indica Group]	-	-	-	-	-	-	-
MH06g0593100	13.91	3.63	0.995	0.255	-1.9642	0.00140284	0.0248004	yes	-	TPA_exp: transposase [Oryza sativa]	-	-	-	-	-	-	-
MH07g0397400	25	6	0.67	0.17	-1.97863	4.96e-05	0.00153288	yes	ICL	isocitrate lyase [Oryza sativa Japonica Group]	Metabolism	Global and Overview;Carbohydrate metabolism	ko01200//Carbon metabolism;ko00630//Glyoxylate and dicarboxylate metabolism	K01637	-	GO:0016833//oxo-acid-lyase activity;GO:0003824//catalytic activity;GO:0016830//carbon-carbon lyase activity;GO:0016829//lyase activity	GO:0044237//cellular metabolic process;GO:0044763//single-organism cellular process;GO:0044710//single-organism metabolic process;GO:0008152//metabolic process;GO:0043436//oxoacid metabolic process;GO:0044281//small molecule metabolic process;GO:0009987//cellular process;GO:0044699//single-organism process;GO:0006082//organic acid metabolic process;GO:0071704//organic substance metabolic process
MH04g0701500	377	94.5	40.385	10.22	-1.98242	4.25e-57	4.39e-54	yes	YLS9	PREDICTED: protein YLS9 [Oryza sativa Japonica Group]	-	-	-	-	-	-	-
MH09g0329200	964.925	235.15	14.125	3.57	-1.98425	2.21e-103	4.4e-100	yes	At4g30420	PREDICTED: WAT1-related protein At4g28040 isoform X1 [Oryza sativa Japonica Group]	-	-	-	-	GO:0044425//membrane part;GO:0031224//intrinsic component of membrane;GO:0016020//membrane	GO:0005215//transporter activity	GO:0009987//cellular process;GO:0044699//single-organism process;GO:0044763//single-organism cellular process
MH03g0153900	34	8.5	1.17	0.29	-2.01238	3.79e-07	1.98e-05	yes	CXE17	PREDICTED: probable carboxylesterase 17 [Oryza sativa Japonica Group]	-	-	-	-	-	GO:0003824//catalytic activity	-
MH03g0190100	226	54.5	10.42	2.535	-2.0393	8.98e-38	3.97e-35	yes	TS2	PREDICTED: sex determination protein tasselseed-2 [Oryza sativa Japonica Group]	-	-	-	-	-	GO:0003824//catalytic activity	GO:0044707//single-multicellular organism process;GO:0044699//single-organism process;GO:0008152//metabolic process;GO:0044710//single-organism metabolic process;GO:0032501//multicellular organismal process
MH07g0538700	879	211.5	19.405	4.7	-2.0457	1.54e-125	5.36e-122	yes	Y-1	Os07g0680600, partial [Oryza sativa Japonica Group]	-	-	-	-	-	-	-
MH02g0095000	423	98.5	30.935	7.27	-2.08921	1.55e-50	1.17e-47	yes	-	hypothetical protein OsI_06203 [Oryza sativa Indica Group]	-	-	-	-	-	-	-
MH12g0339800	65	15	2.545	0.595	-2.0967	1.26e-11	1.2e-09	yes	-	Os12g0510750 [Oryza sativa Japonica Group]	-	-	-	-	-	-	-
MH03g0160600	16.665	3.93	0.43	0.1	-2.10434	0.000906381	0.0175933	yes	-	Os03g0265800, partial [Oryza sativa Japonica Group]	-	-	-	-	-	-	-
MH07g0430800	203	45	12	2.705	-2.14933	5.07e-18	9e-16	yes	-	hypothetical protein OsI_26507 [Oryza sativa Indica Group]	-	-	-	-	-	-	-
MH01g0698400	321.5	71.5	8.29	1.855	-2.15995	4.99e-47	3.48e-44	yes	HSPRO2	PREDICTED: nematode resistance protein-like HSPRO1 [Oryza sativa Japonica Group]	-	-	-	-	-	-	-
MH04g0645600	44	9.5	10.23	2.28	-2.1657	2.64e-07	1.43e-05	yes	-	uncharacterized LOC100277143 [Zea mays]	-	-	-	-	-	-	-
MH05g0497600	116.075	25.65	4	0.89	-2.16812	2.6e-23	5.99e-21	yes	-	Os05g0524100, partial [Oryza sativa Japonica Group]	-	-	-	-	-	-	-
MH05g0080700	428	94.5	37.785	8.405	-2.16849	1.05e-38	4.82e-36	yes	-	PREDICTED: uncharacterized protein LOC4337962 [Oryza sativa Japonica Group]	-	-	-	-	-	-	-
MH06g0198900	46	10	0.945	0.205	-2.20469	4.31e-09	3.07e-07	yes	RGA2	NBS-LRR-like resistance protein [Oryza sativa]	-	-	-	-	-	-	-
MH01g0188300	297	63.5	16.495	3.56	-2.21208	1.41e-28	4.63e-26	yes	CAMBP25	Os01g0278000 [Oryza sativa Japonica Group]	-	-	-	-	-	-	-
MH01g0705800	558	119.5	29.895	6.42	-2.21926	2.16e-95	3.77e-92	yes	YLS9	DL119 protein [Oryza sativa Indica Group]	-	-	-	-	-	-	-
MH04g0398200	11.5	2.5	3.8	0.81	-2.23001	0.00262144	0.0409981	yes	-	-	-	-	-	-	-	-	-
MH09g0433900	131.5	27.5	12.14	2.54	-2.25687	1.82e-26	5.03e-24	yes	DREB1A	PREDICTED: dehydration-responsive element-binding protein 1A [Oryza sativa Japonica Group]	-	-	-	-	-	-	GO:0044260//cellular macromolecule metabolic process;GO:0010467//gene expression;GO:0009059//macromolecule biosynthetic process;GO:0009987//cellular process;GO:0034645//cellular macromolecule biosynthetic process;GO:1901576//organic substance biosynthetic process;GO:0043170//macromolecule metabolic process;GO:0044237//cellular metabolic process;GO:0044249//cellular biosynthetic process;GO:0008152…
MH08g0124500	32.5	6.5	7.795	1.605	-2.27998	7.19e-08	4.29e-06	yes	-	PREDICTED: cysteine-rich and transmembrane domain-containing protein A [Oryza sativa Japonica Group]	-	-	-	-	-	-	-
MH04g0645800	265.5	52.5	21.795	4.31	-2.33824	2.46e-43	1.63e-40	yes	-	PREDICTED: uncharacterized protein LOC4337129 [Oryza sativa Japonica Group]	-	-	-	-	-	-	-
MH02g0393600	205	38	7.635	1.435	-2.41158	5.51e-39	2.6e-36	yes	PUB27	PREDICTED: U-box domain-containing protein 27 [Oryza sativa Japonica Group]	-	-	-	-	-	-	-
MH01g0668900	152.97	28.295	4.665	0.87	-2.42279	1.29e-27	3.85e-25	yes	WRKY46	PREDICTED: probable WRKY transcription factor 30 [Oryza sativa Japonica Group]	-	-	-	-	-	-	-
MH06g0669300	1853	338.5	90.71	16.66	-2.44487	2.96e-221	2.06e-217	yes	PBP1	PREDICTED: calcium-binding protein PBP1 [Oryza sativa Japonica Group]	-	-	-	-	-	-	-
MH02g0019800	13.355	2.5	0.465	0.085	-2.4517	0.000470382	0.0102359	yes	NRT2.2	PREDICTED: high-affinity nitrate transporter 2.1 [Oryza sativa Japonica Group]	Metabolism	Energy metabolism	ko00910//Nitrogen metabolism	K02575	-	-	GO:0044699//single-organism process;GO:0009987//cellular process;GO:0044763//single-organism cellular process
MH06g0105500	19.5	3.5	0.3	0.05	-2.58496	3.46e-05	0.00113721	yes	GLR2.7	Os06g0190800, partial [Oryza sativa Japonica Group]	-	-	-	-	-	-	-
MH11g0452800	9.22	1.575	0.06	0.01	-2.58496	0.00270815	0.0419071	yes	GSO2	PREDICTED: receptor-like protein 12 [Oryza sativa Japonica Group]	-	-	-	-	-	-	-
MH09g0294000	328.5	53	19.355	3.14	-2.62387	5.98e-31	2.11e-28	yes	SAP17	PREDICTED: zinc finger AN1 domain-containing stress-associated protein 17 [Oryza sativa Japonica Group]	-	-	-	-	-	-	-
MH03g0641700	50.5	8	3.395	0.535	-2.6658	3.71e-10	2.98e-08	yes	-	PREDICTED: uncharacterized protein LOC4334017 [Oryza sativa Japonica Group]	-	-	-	-	-	-	-
MH04g0230500	115	17.675	2.46	0.38	-2.69459	2.47e-25	6.38e-23	yes	WAKL6	Os04g0286300 [Oryza sativa Japonica Group]	-	-	-	-	-	GO:0001882//nucleoside binding;GO:0016772//transferase activity, transferring phosphorus-containing groups;GO:0004672//protein kinase activity;GO:0036094//small molecule binding;GO:0016301//kinase activity;GO:0003824//catalytic activity;GO:0097367//carbohydrate derivative binding;GO:0032550//purine ribonucleoside binding;GO:0016773//phosphotransferase activity, alcohol group as acceptor;GO:000188…	GO:0009987//cellular process;GO:0044260//cellular macromolecule metabolic process;GO:0019538//protein metabolic process;GO:0043412//macromolecule modification;GO:0044237//cellular metabolic process;GO:0044267//cellular protein metabolic process;GO:0044238//primary metabolic process;GO:0006464//cellular protein modification process;GO:0036211//protein modification process;GO:0043170//macromolecule…
MH08g0088900	71.5	11	5.01	0.765	-2.71128	2.9e-15	4.25e-13	yes	-	PREDICTED: translation initiation factor IF-2-like [Oryza sativa Japonica Group]	-	-	-	-	-	-	-
MH01g0458600	109	16.5	4.335	0.655	-2.72647	5.76e-28	1.76e-25	yes	AVT1	PREDICTED: vacuolar amino acid transporter 1 [Oryza sativa Japonica Group]	-	-	-	-	-	-	-
MH02g0546300	60	9	2.555	0.38	-2.74925	2.87e-14	3.82e-12	yes	RHA1A	PREDICTED: E3 ubiquitin-protein ligase RHA1B [Oryza sativa Japonica Group]	-	-	-	-	-	-	-
MH05g0565400	10.985	1.645	0.45	0.065	-2.79141	0.000675377	0.0137213	yes	RTM2	PREDICTED: inactive protein RESTRICTED TEV MOVEMENT 2-like [Oryza sativa Japonica Group]	-	-	-	-	-	-	-
MH05g0515900	193	27.5	8.66	1.25	-2.79244	2.74e-41	1.7e-38	yes	ANP2	Os05g0545400, partial [Oryza sativa Japonica Group]	-	-	-	-	GO:0043226//organelle;GO:0043231//intracellular membrane-bounded organelle;GO:0005622//intracellular;GO:0005623//cell;GO:0044424//intracellular part;GO:0043227//membrane-bounded organelle;GO:0043229//intracellular organelle;GO:0044464//cell part	GO:1901363//heterocyclic compound binding;GO:0016301//kinase activity;GO:0097367//carbohydrate derivative binding;GO:0001883//purine nucleoside binding;GO:0036094//small molecule binding;GO:0001882//nucleoside binding;GO:0016773//phosphotransferase activity, alcohol group as acceptor;GO:0005488//binding;GO:0097159//organic cyclic compound binding;GO:0003824//catalytic activity;GO:0004672//protein…	GO:0071704//organic substance metabolic process;GO:0043170//macromolecule metabolic process;GO:0006464//cellular protein modification process;GO:0044260//cellular macromolecule metabolic process;GO:0044237//cellular metabolic process;GO:0044267//cellular protein metabolic process;GO:0019538//protein metabolic process;GO:0043412//macromolecule modification;GO:0044238//primary metabolic process;GO:…
MH09g0433800	11	1.5	0.98	0.14	-2.80735	0.000377363	0.0085811	yes	DREB1H	PREDICTED: dehydration-responsive element-binding protein 1H [Oryza sativa Japonica Group]	-	-	-	-	-	-	-
MH02g0095100	462.5	61.5	19.66	2.61	-2.91314	9.97e-66	1.21e-62	yes	-	hypothetical protein OsI_06204 [Oryza sativa Indica Group]	-	-	-	-	-	-	-
MH06g0045800	204.5	26	14.25	1.82	-2.96895	1.84e-55	1.83e-52	yes	-	Os06g0133400, partial [Oryza sativa Japonica Group]	-	-	-	-	-	-	-
MH04g0701100	131.5	16.5	8.795	1.11	-2.98612	1.2e-37	5.22e-35	yes	CAF1-11	H0913C04.7 [Oryza sativa Indica Group]	Genetic Information Processing	Folding, sorting and degradation	ko03018//RNA degradation	K12581	GO:0044424//intracellular part;GO:0044464//cell part;GO:0043227//membrane-bounded organelle;GO:0043229//intracellular organelle;GO:0005622//intracellular;GO:0043226//organelle;GO:0043231//intracellular membrane-bounded organelle;GO:0005623//cell	-	-
MH01g0796000	1128.5	142	75.7	9.53	-2.98975	6.9e-236	9.61e-232	yes	CML31	Os01g0955100, partial [Oryza sativa Japonica Group]	Organismal Systems	Environmental adaptation	ko04626//Plant-pathogen interaction	K13448	-	-	-
MH06g0146500	21	2.5	0.7	0.085	-3.04182	6.18e-07	3.09e-05	yes	MCM9	PREDICTED: probable DNA helicase MCM9 isoform X1 [Oryza sativa Japonica Group]	-	-	-	-	GO:0005623//cell;GO:0005622//intracellular;GO:0043231//intracellular membrane-bounded organelle;GO:0043226//organelle;GO:0044424//intracellular part;GO:0044464//cell part;GO:0043229//intracellular organelle;GO:0043227//membrane-bounded organelle	GO:0097367//carbohydrate derivative binding;GO:0017111//nucleoside-triphosphatase activity;GO:1901363//heterocyclic compound binding;GO:0016818//hydrolase activity, acting on acid anhydrides, in phosphorus-containing anhydrides;GO:0097159//organic cyclic compound binding;GO:0003676//nucleic acid binding;GO:0043169//cation binding;GO:0016787//hydrolase activity;GO:0043167//ion binding;GO:0016817//…	GO:0006725//cellular aromatic compound metabolic process;GO:0044699//single-organism process;GO:0043170//macromolecule metabolic process;GO:0006950//response to stress;GO:0090304//nucleic acid metabolic process;GO:0071704//organic substance metabolic process;GO:0034641//cellular nitrogen compound metabolic process;GO:0006807//nitrogen compound metabolic process;GO:0033554//cellular response to st…
MH10g0254400	13	1.5	0.81	0.095	-3.09192	0.000106491	0.00299315	yes	TIFY3B	PREDICTED: protein TIFY 11e [Oryza sativa Japonica Group]	Environmental Information Processing	Signal transduction	ko04075//Plant hormone signal transduction	K13464	-	-	-
MH11g0034700	13.125	1.38	0.415	0.045	-3.20511	0.000308281	0.00725854	yes	TT12	PREDICTED: protein DETOXIFICATION 21 [Oryza sativa Japonica Group]	-	-	-	-	GO:0031224//intrinsic component of membrane;GO:0044425//membrane part;GO:0016020//membrane	GO:0015291//secondary active transmembrane transporter activity;GO:0022804//active transmembrane transporter activity;GO:0005215//transporter activity;GO:0022857//transmembrane transporter activity	GO:0044699//single-organism process;GO:0009987//cellular process;GO:0044763//single-organism cellular process
MH01g0226600	37.5	4	2.66	0.28	-3.24793	8.03e-13	9.17e-11	yes	-	DUF4228 domain protein [Zea mays]	-	-	-	-	-	-	-
MH09g0369100	121.5	12.5	5.125	0.525	-3.28716	8.39e-38	3.77e-35	yes	ERF109	PREDICTED: ethylene-responsive transcription factor ERF109 [Oryza sativa Japonica Group]	-	-	-	-	-	-	-
MH10g0241600	45.5	4.5	3.215	0.32	-3.32867	3.95e-14	5.21e-12	yes	-	-	-	-	-	-	-	-	-
MH08g0526600	16.5	1.5	0.5	0.045	-3.47393	1.08e-06	5.21e-05	yes	-	-	-	-	-	-	-	-	-
MH09g0433700	257	22	13.13	1.14	-3.52576	6.96e-60	7.76e-57	yes	DREB1B	PREDICTED: dehydration-responsive element-binding protein 1B [Oryza sativa Japonica Group]	-	-	-	-	-	-	-
MH01g0096500	4684.5	403.5	140.4	12.175	-3.52755	0	0	yes	-	Os01g0186900, partial [Oryza sativa Japonica Group]	-	-	-	-	-	-	-
XLOC_055614	26	2	1.005	0.08	-3.65105	9.67e-10	7.5e-08	yes	-	XP_015645358.1 PREDICTED: uncharacterized protein LOC107281501 [Oryza sativa Japonica Group]	-	-	-	-	-	-	-
MH05g0353800	234.5	18	13.7	1.065	-3.68525	5.6e-76	8.21e-73	yes	CML15	PREDICTED: probable calcium-binding protein CML15 [Oryza sativa Japonica Group]	Organismal Systems	Environmental adaptation	ko04626//Plant-pathogen interaction	K13448	-	-	-
MH01g0546900	44	3	2.34	0.16	-3.87036	9.85e-16	1.48e-13	yes	mkkA	PREDICTED: mitogen-activated protein kinase kinase kinase 3 [Oryza sativa Japonica Group]	-	-	-	-	GO:0044424//intracellular part;GO:0043226//organelle;GO:0043229//intracellular organelle;GO:0044464//cell part;GO:0043231//intracellular membrane-bounded organelle;GO:0005623//cell;GO:0005622//intracellular;GO:0043227//membrane-bounded organelle	GO:1901363//heterocyclic compound binding;GO:0016740//transferase activity;GO:0001882//nucleoside binding;GO:0036094//small molecule binding;GO:0032550//purine ribonucleoside binding;GO:0004672//protein kinase activity;GO:0016773//phosphotransferase activity, alcohol group as acceptor;GO:0005488//binding;GO:0032549//ribonucleoside binding;GO:0001883//purine nucleoside binding;GO:0016301//kinase a…	GO:0044237//cellular metabolic process;GO:0043170//macromolecule metabolic process;GO:0019538//protein metabolic process;GO:0009987//cellular process;GO:0008152//metabolic process;GO:0071704//organic substance metabolic process;GO:0036211//protein modification process;GO:0044260//cellular macromolecule metabolic process;GO:0006464//cellular protein modification process;GO:0044238//primary metabol…
MH11g0027400	7.5	0.5	0.155	0.01	-3.9542	0.00103646	0.0194802	yes	CYP714C3	PREDICTED: cytochrome P450 714C3 isoform X1 [Oryza sativa Japonica Group]	-	-	-	-	GO:0044424//intracellular part;GO:0043227//membrane-bounded organelle;GO:0043231//intracellular membrane-bounded organelle;GO:0043229//intracellular organelle;GO:0031224//intrinsic component of membrane;GO:0044425//membrane part;GO:0005622//intracellular;GO:0005623//cell;GO:0016020//membrane;GO:0043226//organelle;GO:0044464//cell part	GO:0016491//oxidoreductase activity;GO:0046872//metal ion binding;GO:0046906//tetrapyrrole binding;GO:0005488//binding;GO:0003824//catalytic activity;GO:0097159//organic cyclic compound binding;GO:0043169//cation binding;GO:0043167//ion binding;GO:1901363//heterocyclic compound binding;GO:0046914//transition metal ion binding	GO:0008152//metabolic process;GO:0044710//single-organism metabolic process;GO:0044699//single-organism process
MH02g0495600	8.5	0.5	0.49	0.03	-4.02975	0.00037484	0.00855101	yes	-	PREDICTED: uncharacterized protein LOC4330048 [Oryza sativa Japonica Group]	-	-	-	-	-	-	-
MH03g0566600	29	1.5	1.17	0.06	-4.2854	2.37e-12	2.55e-10	yes	GATL2	PREDICTED: probable galacturonosyltransferase-like 1 [Oryza sativa Japonica Group]	-	-	-	-	-	-	-
MH12g0313800	34.425	0.95	0.53	0.015	-5.14296	2.66e-16	4.34e-14	yes	RGA2	NB-ARC domain containing protein [Oryza sativa Japonica Group]	-	-	-	-	-	-	-
MH11g0115600	22.5	0.5	1.195	0.025	-5.57894	2.56e-11	2.35e-09	yes	DIR1	PREDICTED: dirigent protein 1 [Oryza sativa Japonica Group]	-	-	-	-	-	-	-
MH04g0146800	5.5	0	0.08	0.001	-6.32193	0.00273735	0.0421116	yes	At3g47570	OSIGBa0135L04.4 [Oryza sativa Indica Group]	-	-	-	-	-	-	-
MH07g0300900	9	0	0.09	0.001	-6.49185	2.75e-05	0.000936168	yes	RPP13L4	Os07g0481300 [Oryza sativa Japonica Group]	-	-	-	-	-	-	-
MH04g0609300	5	0	0.105	0.001	-6.71425	0.0031684	0.0468184	yes	-	OSIGBa0142I02-OSIGBa0101B20.30 [Oryza sativa Indica Group]	-	-	-	-	-	-	-
MH03g0384400	7.385	0	0.11	0.001	-6.78136	0.000384005	0.00865377	yes	pol	OSJNBa0042D13.18 [Oryza sativa Japonica Group]	-	-	-	-	-	-	-
MH10g0129900	5.46	0	0.12	0.001	-6.90689	0.00273735	0.0421116	yes	-	Os02g0746850 [Oryza sativa Japonica Group]	-	-	-	-	-	-	-
MH07g0244900	10.185	0	0.135	0.001	-7.07682	7.61e-06	0.000305332	yes	TY3B-G	gag-pol polyprotein, partial [Oryza sativa Indica Group]	-	-	-	-	-	-	-
MH06g0220000	9.5	0	0.14	0.001	-7.12928	1.14e-05	0.000431717	yes	OMT3	OSJNBa0021F22.10 [Oryza sativa Japonica Group]	-	-	-	-	-	-	-
MH12g0303000	9.5	0	0.15	0.001	-7.22882	1.34e-05	0.000502729	yes	RPP13	PREDICTED: disease resistance protein RPP13 [Oryza sativa Japonica Group]	-	-	-	-	-	-	-
MH01g0461700	10.455	0	0.185	0.001	-7.53138	1.06e-05	0.000407918	yes	Os03g0733400	Os07g0279200 [Oryza sativa Japonica Group]	-	-	-	-	-	GO:0097159//organic cyclic compound binding;GO:1901363//heterocyclic compound binding;GO:0003676//nucleic acid binding;GO:0005488//binding;GO:0005515//protein binding	-
MH03g0736900	5.5	0	0.2	0.001	-7.64386	0.00170732	0.0288392	yes	Bx8	PREDICTED: DIMBOA UDP-glucosyltransferase BX8 [Oryza sativa Japonica Group]	-	-	-	-	-	-	-
MH07g0101300	5.395	0	0.2	0.001	-7.64386	0.00258607	0.0405588	yes	POLR3D	PREDICTED: DNA-directed RNA polymerase III subunit RPC4 [Oryza sativa Japonica Group]	Metabolism;Genetic Information Processing	Transcription;Nucleotide metabolism	ko00230//Purine metabolism;ko00240//Pyrimidine metabolism;ko03020//RNA polymerase	K03026	-	-	-
MH02g0597700	20	0	0.21	0.001	-7.71425	2.33e-11	2.17e-09	yes	Pol	OSJNBa0006A01.18 [Oryza sativa Japonica Group]	-	-	-	-	-	-	-
MH07g0270400	7	0	0.235	0.001	-7.87652	0.000616999	0.0127209	yes	-	hypothetical protein [Oryza sativa Japonica Group]	-	-	-	-	-	-	-
MH12g0056000	7.515	0	0.235	0.001	-7.87652	0.000156747	0.00418201	yes	LIM15	meiotic protein Dmc1A [Oryza sativa Indica Group]	-	-	-	-	-	-	-
MH10g0250200	9	0	0.24	0.001	-7.90689	2.2e-05	0.000771913	yes	-	Os08g0238100 [Oryza sativa Japonica Group]	-	-	-	-	-	-	-
MH02g0221000	5.5	0	0.255	0.001	-7.99435	0.00211019	0.0343927	yes	use1	cation cation antiporter [Zea mays]	Genetic Information Processing	Folding, sorting and degradation	ko04130//SNARE interactions in vesicular transport	K08507	-	-	-
MH06g0242500	16.825	0	0.275	0.001	-8.10329	3.14e-07	1.66e-05	yes	TY3B-G	OSIGBa0161P06.5 [Oryza sativa Indica Group]	-	-	-	-	-	-	-
MH02g0140700	8	0	0.285	0.001	-8.15482	7.24e-05	0.00212879	yes	-	Os12g0299600 [Oryza sativa Japonica Group]	-	-	-	-	-	-	-
MH01g0297800	6.5	0	0.32	0.001	-8.32193	0.000483146	0.0104403	yes	WAKL9	Os01g0364400 [Oryza sativa Japonica Group]	-	-	-	-	-	-	-
MH06g0168500	20	0	0.32	0.001	-8.32193	2.45e-11	2.26e-09	yes	-	transposon protein, putative, CACTA, En/Spm sub-class [Oryza sativa Japonica Group]	-	-	-	-	-	-	-
MH10g0425500	10	0	0.335	0.001	-8.38802	7.85e-06	0.000311554	yes	4MMP	Matrixin family protein, expressed [Oryza sativa Japonica Group]	-	-	-	-	-	-	-
MH01g0151300	36.5	0	0.345	0.001	-8.43045	1.72e-16	2.85e-14	yes	-	Os01g0240700 [Oryza sativa Japonica Group]	-	-	-	-	-	-	-
XLOC_048843	5.5	0	0.37	0.001	-8.53138	0.00273735	0.0421116	yes	-	XP_015636764.1 PREDICTED: uncharacterized protein LOC107280805 [Oryza sativa Japonica Group]	-	-	-	-	-	-	-
MH02g0301700	7.5	0	0.385	0.001	-8.58871	0.000249409	0.00611789	yes	-	Os02g0467200, partial [Oryza sativa Japonica Group]	-	-	-	-	-	-	-
XLOC_051121	5.5	0	0.4	0.001	-8.64386	0.00171705	0.0289158	yes	-	BAS84379.1 Os03g0372950, partial [Oryza sativa Japonica Group]	-	-	-	-	-	-	-
MH01g0151500	8	0	0.41	0.001	-8.67948	0.000164084	0.00434862	yes	Os03g0164300	Os05g0134500 [Oryza sativa Japonica Group]	-	-	-	-	-	-	-
MH12g0322800	8.53	0	0.495	0.001	-8.95128	6.6e-05	0.00196913	yes	ynbD	expressed protein [Oryza sativa Japonica Group]	-	-	-	-	-	-	-
MH09g0232100	5.5	0	0.56	0.001	-9.12928	0.00273735	0.0421116	yes	-	-	-	-	-	-	-	-	-
MH09g0173500	18.89	0	0.565	0.001	-9.14211	3.3e-08	2.07e-06	yes	FRS5	PREDICTED: protein FAR1-RELATED SEQUENCE 5-like [Oryza sativa Japonica Group]	-	-	-	-	-	-	-
MH07g0317200	6	0	0.65	0.001	-9.3443	0.0013782	0.0244667	yes	-	hypothetical protein [Oryza sativa Japonica Group]	-	-	-	-	-	-	-
MH12g0278100	23.315	0	0.67	0.001	-9.38802	4.47e-09	3.16e-07	yes	Os03g0733400	Os07g0279200 [Oryza sativa Japonica Group]	-	-	-	-	-	GO:0005488//binding;GO:0003676//nucleic acid binding;GO:0097159//organic cyclic compound binding;GO:0005515//protein binding;GO:1901363//heterocyclic compound binding	-
MH06g0078900	21	0	0.68	0.001	-9.40939	6.82e-12	6.71e-10	yes	HOP3	PREDICTED: hsp70-Hsp90 organizing protein 1 isoform X3 [Oryza sativa Japonica Group]	-	-	-	-	-	-	-
MH12g0434700	24.48	0	0.695	0.001	-9.44087	3.68e-11	3.28e-09	yes	WAK2	PREDICTED: wall-associated receptor kinase 2 [Oryza sativa Japonica Group]	-	-	-	-	-	-	-
MH07g0411000	30.5	0	0.805	0.001	-9.65284	3.16e-16	5.09e-14	yes	CRK10	PREDICTED: cysteine-rich receptor-like protein kinase 10 isoform X1 [Oryza sativa Japonica Group]	-	-	-	-	-	GO:0016772//transferase activity, transferring phosphorus-containing groups;GO:0016740//transferase activity;GO:0003824//catalytic activity	-
MH06g0057800	5.5	0	1.01	0.001	-9.98014	0.00273735	0.0421116	yes	-	uncharacterized LOC100276552 precursor [Zea mays]	-	-	-	-	-	-	-
MH12g0305000	29.5	0	1.66	0.001	-10.697	3.08e-16	4.99e-14	yes	-	-	-	-	-	-	-	-	-
MH03g0541800	11.71	0	3.085	0.001	-11.5911	2.88e-06	0.000128139	yes	-	-	-	-	-	-	-	-	-
MH11g0116400	54.5	0	3.14	0.001	-11.6165	1.66e-29	5.58e-27	yes	DIR1	PREDICTED: dirigent protein 1 [Oryza sativa Japonica Group]	-	-	-	-	-	-	-

## Sheet: M-CK-vs-M-T2.genes.filter.annot
id	M-CK_count	M-T2_count	M-CK_fpkm	M-T2_fpkm	log2(FC)	Pvalue	FDR	significant	Symbol	Description	KEGG_A_class	KEGG_B_class	Pathway	K_ID	GO Component	GO Function	GO Process
XLOC_048771	0	44.5	0.001	2.18	11.0901	1e-12	3.92e-11	yes	-	AAX95123.1 retrotransposon protein, putative, Ty3-gypsy sub-class [Oryza sativa Japonica Group]	-	-	-	-	-	-	-
MH08g0470000	0	27.6	0.001	1.4	10.4512	1.59e-14	7.33e-13	yes	TCEA2	PREDICTED: probable carboxylesterase 12 [Oryza sativa Japonica Group]	-	-	-	-	-	-	-
MH04g0040500	0	8.47	0.001	1.135	10.1485	0.000239621	0.0022937	yes	-	Os10g0446700 [Oryza sativa Japonica Group]	-	-	-	-	-	-	-
MH12g0361700	0	12.995	0.001	0.77	9.58871	5.28e-07	9.67e-06	yes	-	-	-	-	-	-	-	-	-
MH06g0250600	0	7.5	0.001	0.65	9.3443	0.0004615	0.00408744	yes	-	Os09g0506300 [Oryza sativa Japonica Group]	-	-	-	-	-	-	-
MH06g0152900	0	8.5	0.001	0.555	9.11634	0.000239621	0.0022937	yes	ILI4	PREDICTED: transcription factor ILI4 [Oryza sativa Japonica Group]	-	-	-	-	-	GO:0005515//protein binding;GO:0005488//binding	-
MH09g0366600	0	14.195	0.001	0.525	9.03617	1.45e-07	2.91e-06	yes	ACA7	PREDICTED: alpha carbonic anhydrase 7 isoform X1 [Oryza sativa Japonica Group]	Metabolism	Energy metabolism	ko00910//Nitrogen metabolism;ko00910//Nitrogen metabolism	K01674	-	-	-
MH05g0328200	0	5.95	0.001	0.43	8.74819	0.00272594	0.0186782	yes	-	hypothetical protein OsI_19618 [Oryza sativa Indica Group]	-	-	-	-	-	-	-
MH06g0575200	0	7.765	0.001	0.385	8.58871	0.000311936	0.00289082	yes	GAM1	GAMYB-like1 [Oryza sativa Japonica Group]	-	-	-	-	-	-	-
MH01g0051000	0	4.99	0.001	0.325	8.3443	0.00586558	0.0355186	yes	HSP16.9B	PREDICTED: 16.9 kDa class I heat shock protein 1 [Oryza sativa Japonica Group]	Genetic Information Processing	Folding, sorting and degradation	ko04141//Protein processing in endoplasmic reticulum	K13993	-	-	-
MH10g0121300	0	6.5	0.001	0.26	8.02237	0.00146222	0.0110179	yes	TT12	PREDICTED: protein DETOXIFICATION 29 [Oryza sativa Japonica Group]	-	-	-	-	-	-	-
MH11g0544300	0	8.5	0.001	0.245	7.93664	0.00011033	0.00116406	yes	RBK2	PREDICTED: receptor-like cytosolic serine/threonine-protein kinase RBK2 [Oryza sativa Japonica Group]	-	-	-	-	-	GO:0016740//transferase activity;GO:0016772//transferase activity, transferring phosphorus-containing groups;GO:0004672//protein kinase activity;GO:0016301//kinase activity;GO:0003824//catalytic activity;GO:0016773//phosphotransferase activity, alcohol group as acceptor	-
MH05g0236700	0	6	0.001	0.205	7.67948	0.00163551	0.0121368	yes	-	pupative polyprotein [Oryza sativa Japonica Group]	-	-	-	-	GO:0044464//cell part;GO:0043229//intracellular organelle;GO:0043226//organelle;GO:0005622//intracellular;GO:0043231//intracellular membrane-bounded organelle;GO:0044424//intracellular part;GO:0043227//membrane-bounded organelle;GO:0005623//cell	GO:0043169//cation binding;GO:0046872//metal ion binding;GO:0046914//transition metal ion binding;GO:0005488//binding;GO:0043167//ion binding	GO:0044238//primary metabolic process;GO:0006139//nucleobase-containing compound metabolic process;GO:0009987//cellular process;GO:0044237//cellular metabolic process;GO:1901360//organic cyclic compound metabolic process;GO:0008152//metabolic process;GO:0090304//nucleic acid metabolic process;GO:0043170//macromolecule metabolic process;GO:0006259//DNA metabolic process;GO:0044260//cellular macrom…
MH03g0227200	0	5.5	0.001	0.2	7.64386	0.00382636	0.0250288	yes	PER52	PREDICTED: peroxidase P7 [Oryza sativa Japonica Group]	Metabolism	Biosynthesis of other secondary metabolites	ko00940//Phenylpropanoid biosynthesis	K00430	-	-	-
MH10g0138900	0	5.7	0.001	0.17	7.40939	0.00272594	0.0186782	yes	GPT2	PREDICTED: glucose-6-phosphate/phosphate translocator 2, chloroplastic-like [Oryza sativa Japonica Group]	-	-	-	-	GO:0016020//membrane;GO:0044425//membrane part;GO:0031224//intrinsic component of membrane	-	GO:0051179//localization;GO:0051234//establishment of localization
MH08g0055700	0	10.765	0.001	0.16	7.32193	8.48e-06	0.000119365	yes	GIP	OSJNBb0115I09.10 [Oryza sativa Japonica Group]	-	-	-	-	-	-	-
MH04g0554800	0	6	0.001	0.15	7.22882	0.00177942	0.0130118	yes	ALDH3F1	PREDICTED: aldehyde dehydrogenase family 3 member F1 [Oryza sativa Japonica Group]	Metabolism	Amino acid metabolism;Metabolism of terpenoids and polyketides;Lipid metabolism;Metabolism of other amino acids;Carbohydrate metabolism	ko00010//Glycolysis / Gluconeogenesis;ko00620//Pyruvate metabolism;ko00040//Pentose and glucuronate interconversions;ko00561//Glycerolipid metabolism;ko00330//Arginine and proline metabolism;ko00280//Valine, leucine and isoleucine degradation;ko00053//Ascorbate and aldarate metabolism;ko00071//Fatty acid degradation;ko00380//Tryptophan metabolism;ko00410//beta-Alanine metabolism;ko00310//Lysine d…	K00128	-	GO:0016903//oxidoreductase activity, acting on the aldehyde or oxo group of donors;GO:0003824//catalytic activity;GO:0016491//oxidoreductase activity	GO:0044699//single-organism process;GO:0044710//single-organism metabolic process;GO:0009987//cellular process;GO:0044237//cellular metabolic process;GO:0008152//metabolic process
MH12g0043900	0	6.635	0.001	0.145	7.17991	0.000852078	0.0069686	yes	At1g48120	OSJNBa0064G10.20 [Oryza sativa Japonica Group]	-	-	-	-	-	GO:0003824//catalytic activity;GO:0043167//ion binding;GO:0016798//hydrolase activity, acting on glycosyl bonds;GO:0046872//metal ion binding;GO:0046914//transition metal ion binding;GO:0016787//hydrolase activity;GO:0043169//cation binding;GO:0005488//binding	GO:0044238//primary metabolic process;GO:0008152//metabolic process
MH02g0023600	0	5	0.001	0.14	7.12928	0.00625384	0.0374	yes	DBP	Remorin family protein [Zea mays]	-	-	-	-	-	-	-
MH05g0252300	0	5.285	0.001	0.14	7.12928	0.00459219	0.0290253	yes	-	OSJNBa0061A09.12 [Oryza sativa Japonica Group]	-	-	-	-	-	-	-
MH04g0047500	0	8.895	0.001	0.13	7.02237	8.19e-05	0.000892644	yes	DRP4C	OSIGBa0103I21.1 [Oryza sativa Indica Group]	-	-	-	-	-	-	-
MH08g0336200	0	4.825	0.001	0.125	6.96578	0.00783851	0.0449361	yes	-	OSJNBb0033P05.16 [Oryza sativa Japonica Group]	-	-	-	-	GO:0044464//cell part;GO:0005623//cell;GO:0005622//intracellular;GO:0044424//intracellular part;GO:0043226//organelle;GO:0043231//intracellular membrane-bounded organelle;GO:0043227//membrane-bounded organelle;GO:0043229//intracellular organelle	-	GO:0044260//cellular macromolecule metabolic process;GO:0071704//organic substance metabolic process;GO:0009607//response to biotic stimulus;GO:0008152//metabolic process;GO:1901136//carbohydrate derivative catabolic process;GO:0006022//aminoglycan metabolic process;GO:0044237//cellular metabolic process;GO:0006807//nitrogen compound metabolic process;GO:1901135//carbohydrate derivative metabolic…
MH08g0551400	0	6	0.001	0.125	6.96578	0.00272594	0.0186782	yes	-	Os09g0536200 [Oryza sativa Japonica Group]	-	-	-	-	-	-	-
MH10g0023100	0	8.76	0.001	0.12	6.90689	7.14e-05	0.000788691	yes	GIP	OSIGBa0146N20.7 [Oryza sativa Indica Group]	Genetic Information Processing	Translation;Folding, sorting and degradation	ko03008//Ribosome biogenesis in eukaryotes;ko03018//RNA degradation	K12619	-	-	-
MH12g0425600	0	8.26	0.001	0.11	6.78136	0.000193514	0.00190183	yes	GIP	OSIGBa0126B18.5 [Oryza sativa Indica Group]	-	-	-	-	-	-	-
MH10g0347700	0	6.02	0.001	0.105	6.71425	0.00163849	0.0121368	yes	-	hydroxyproline-rich glycoprotein-like [Oryza sativa Japonica Group]	-	-	-	-	-	-	-
MH02g0618300	0	5.445	0.001	0.09	6.49185	0.0034578	0.023	yes	IP5P5	PREDICTED: type I inositol polyphosphate 5-phosphatase 5 [Oryza sativa Japonica Group]	-	-	-	-	-	-	-
MH11g0215700	0	4.65	0.001	0.09	6.49185	0.00626729	0.0374725	yes	pol	OSIGBa0114I04.4 [Oryza sativa Indica Group]	-	-	-	-	-	-	-
MH09g0408600	0	6.5	0.001	0.085	6.40939	0.00087921	0.00715285	yes	IP5P12	PREDICTED: type I inositol polyphosphate 5-phosphatase 13 [Oryza sativa Japonica Group]	-	-	-	-	-	-	-
MH07g0337700	0	4.515	0.001	0.065	6.02237	0.00783851	0.0449361	yes	GIP	OSIGBa0146N20.7 [Oryza sativa Indica Group]	Environmental Information Processing	Membrane transport	ko02010//ABC transporters	K05658	-	-	-
MH10g0138000	0	5.095	0.001	0.065	6.02237	0.00332588	0.0222282	yes	Tf2-6	OSIGBa0146N20.5 [Oryza sativa Indica Group]	-	-	-	-	-	-	-
MH03g0460000	0	5.4	0.001	0.055	5.78136	0.00318809	0.0214869	yes	TY3B-I	OSIGBa0118P15.14 [Oryza sativa Indica Group]	-	-	-	-	-	-	-
MH01g0608300	0.5	20.5	0.015	0.505	5.07325	3.17e-07	6.02e-06	yes	NPF1.2	PREDICTED: protein NRT1/ PTR FAMILY 1.2 [Oryza sativa Japonica Group]	-	-	-	-	GO:0016020//membrane	-	GO:0051234//establishment of localization;GO:0006810//transport;GO:0051179//localization
MH09g0363000	1.375	41.235	0.06	1.575	4.71425	1.53e-15	7.74e-14	yes	ACO1	1-aminocyclopropane-1-carboxylate oxidase (ACC oxidase) [Oryza sativa Indica Group]	Metabolism	Amino acid metabolism	ko00270//Cysteine and methionine metabolism	K05933	-	GO:0043167//ion binding;GO:0016491//oxidoreductase activity;GO:0016638//oxidoreductase activity, acting on the CH-NH2 group of donors;GO:0005488//binding;GO:0003824//catalytic activity;GO:0016641//oxidoreductase activity, acting on the CH-NH2 group of donors, oxygen as acceptor;GO:0043169//cation binding;GO:0019842//vitamin binding;GO:0016705//oxidoreductase activity, acting on paired donors, wit…	GO:0009987//cellular process;GO:0009692//ethylene metabolic process;GO:0044699//single-organism process;GO:0043449//cellular alkene metabolic process;GO:0044710//single-organism metabolic process;GO:0007275//multicellular organism development;GO:0032502//developmental process;GO:0044237//cellular metabolic process;GO:0071704//organic substance metabolic process;GO:0032501//multicellular organisma…
MH02g0376400	0.5	15	0.02	0.495	4.62936	8e-06	0.000113382	yes	NUDT12	PREDICTED: nudix hydrolase 12, mitochondrial [Oryza sativa Japonica Group]	-	-	-	-	-	GO:0003824//catalytic activity	-
MH09g0386400	0.5	11	0.025	0.455	4.18587	3.36e-05	0.000403425	yes	-	Os09g0476300 [Oryza sativa Japonica Group]	-	-	-	-	-	-	-
MH07g0406200	0.5	9.5	0.015	0.255	4.08746	0.000297408	0.00276977	yes	At4g29360	PREDICTED: glucan endo-1,3-beta-glucosidase 3 [Oryza sativa Japonica Group]	-	-	-	-	-	-	-
MH05g0281900	0.5	8.5	0.015	0.245	4.02975	0.00164038	0.0121412	yes	-	Os05g0316300 [Oryza sativa Japonica Group]	-	-	-	-	-	-	-
MH07g0299300	0.5	9.5	0.04	0.635	3.98868	0.00022572	0.00217478	yes	RL3	Os07g0443500 [Oryza sativa Japonica Group]	-	-	-	-	-	GO:0005488//binding	-
MH11g0434900	1	17.5	0.05	0.785	3.97269	6.87e-07	1.24e-05	yes	XTH	PREDICTED: probable xyloglucan endotransglucosylase/hydrolase [Oryza sativa Japonica Group]	-	-	-	-	GO:0044464//cell part;GO:0005576//extracellular region;GO:0030312//external encapsulating structure;GO:0005623//cell;GO:0071944//cell periphery	GO:0003824//catalytic activity;GO:0016757//transferase activity, transferring glycosyl groups;GO:0016740//transferase activity;GO:0016758//transferase activity, transferring hexosyl groups;GO:0016787//hydrolase activity	GO:0044042//glucan metabolic process;GO:0043170//macromolecule metabolic process;GO:0044238//primary metabolic process;GO:0005975//carbohydrate metabolic process;GO:0005976//polysaccharide metabolic process;GO:0008152//metabolic process;GO:0009987//cellular process;GO:0071704//organic substance metabolic process;GO:0016043//cellular component organization;GO:0045229//external encapsulating struct…
MH04g0650700	2	36	0.04	0.615	3.94251	1.88e-11	6.52e-10	yes	PME21	PREDICTED: probable pectinesterase/pectinesterase inhibitor 13 [Oryza sativa Japonica Group]	-	-	-	-	-	GO:0016787//hydrolase activity;GO:0016788//hydrolase activity, acting on ester bonds;GO:0003824//catalytic activity	GO:0008152//metabolic process
MH12g0318400	0.555	10.46	0.015	0.23	3.9386	6.22e-05	0.00069789	yes	MYOB7	Os12g0488700 [Oryza sativa Japonica Group]	-	-	-	-	-	-	-
MH09g0438500	0.5	8.025	0.045	0.645	3.8413	0.00250691	0.017438	yes	-	-	-	-	-	-	-	-	-
MH08g0278000	2	31.5	0.045	0.64	3.83007	5.76e-11	1.89e-09	yes	OPT5	PREDICTED: oligopeptide transporter 1 isoform X1 [Oryza sativa Japonica Group]	-	-	-	-	-	-	-
MH01g0782800	5	84	0.18	2.495	3.79297	2.12e-26	2.15e-24	yes	-	PREDICTED: DNA ligase 1 isoform X2 [Oryza sativa Japonica Group]	-	-	-	-	-	-	-
MH08g0488500	0.5	7.5	0.015	0.205	3.77259	0.00285886	0.0194935	yes	SFH6	PREDICTED: phosphatidylinositol/phosphatidylcholine transfer protein SFH6 [Oryza sativa Japonica Group]	-	-	-	-	GO:0044464//cell part;GO:0005623//cell	-	GO:0051179//localization;GO:0051234//establishment of localization
MH03g0085900	1.5	23.5	0.065	0.845	3.70044	1.56e-08	3.67e-07	yes	At1g67720	PREDICTED: probable LRR receptor-like serine/threonine-protein kinase At1g67720 [Oryza sativa Japonica Group]	-	-	-	-	-	-	-
MH02g0098600	1.5	24	0.045	0.58	3.68806	4.05e-08	8.91e-07	yes	PG2C	Os02g0196700 [Oryza sativa Japonica Group]	Metabolism	Carbohydrate metabolism	ko00500//Starch and sucrose metabolism;ko00040//Pentose and glucuronate interconversions	K01213	-	GO:0016787//hydrolase activity;GO:0003824//catalytic activity	GO:0044238//primary metabolic process;GO:0016043//cellular component organization;GO:0009987//cellular process;GO:0045229//external encapsulating structure organization;GO:0071840//cellular component organization or biogenesis;GO:0008152//metabolic process
MH09g0139000	0.5	7	0.03	0.385	3.68182	0.00598207	0.0360523	yes	YLS9	PREDICTED: protein YLS9 [Oryza sativa Japonica Group]	-	-	-	-	-	-	-
MH01g0529300	2	29.5	0.05	0.625	3.64386	3.22e-10	9.6e-09	yes	GAOA	PREDICTED: WSC domain-containing protein ARB_07867 [Oryza sativa Japonica Group]	-	-	-	-	-	-	-
MH07g0512300	0.5	7	0.015	0.185	3.62449	0.00333384	0.0222601	yes	GATL4	PREDICTED: probable galacturonosyltransferase-like 4 [Oryza sativa Japonica Group]	-	-	-	-	-	GO:0016740//transferase activity;GO:0003824//catalytic activity	-
MH03g0418700	3	41	0.06	0.72	3.58496	7.39e-14	3.22e-12	yes	PERK13	PREDICTED: proline-rich receptor-like protein kinase PERK13 [Oryza sativa Japonica Group]	-	-	-	-	-	-	-
MH06g0217600	1	12.5	0.04	0.465	3.53916	6.31e-05	0.000705168	yes	-	Os06g0277900 [Oryza sativa Japonica Group]	-	-	-	-	-	-	-
MH06g0581600	3.5	48	0.15	1.715	3.51517	1.57e-14	7.23e-13	yes	PG1	PREDICTED: exopolygalacturonase [Oryza sativa Japonica Group]	Metabolism	Carbohydrate metabolism	ko00500//Starch and sucrose metabolism;ko00040//Pentose and glucuronate interconversions	K01213	-	GO:0003824//catalytic activity;GO:0016787//hydrolase activity	GO:0008152//metabolic process
MH11g0080900	0.5	6.5	0.05	0.57	3.51096	0.00639142	0.03806	yes	HST	Transferase family protein, expressed [Oryza sativa Japonica Group]	-	-	-	-	-	-	-
MH01g0725400	1	13.5	0.065	0.725	3.47947	1.96e-05	0.00025102	yes	-	transcriptional-regulating factor 1-like [Asparagus officinalis]	-	-	-	-	-	-	-
MH11g0068700	0.5	7	0.015	0.165	3.45943	0.003333	0.0222598	yes	EXO70B1	PREDICTED: exocyst complex component EXO70B1 [Oryza sativa Japonica Group]	-	-	-	-	GO:0043226//organelle;GO:0043229//intracellular organelle;GO:0043231//intracellular membrane-bounded organelle;GO:0005622//intracellular;GO:0043227//membrane-bounded organelle;GO:0005623//cell;GO:0044424//intracellular part;GO:0044464//cell part	-	GO:0006810//transport;GO:0051179//localization;GO:0051234//establishment of localization;GO:0016192//vesicle-mediated transport
MH03g0012600	1	13.445	0.06	0.655	3.44846	3.92e-05	0.000461482	yes	EXPB1a	PREDICTED: expansin-B1 [Oryza sativa Japonica Group]	-	-	-	-	-	-	-
MH03g0682000	2.5	32.5	0.055	0.6	3.44746	8.91e-11	2.85e-09	yes	CSLC9	PREDICTED: probable xyloglucan glycosyltransferase 9 [Oryza sativa Japonica Group]	-	-	-	-	-	-	-
MH12g0457600	3.5	44.5	0.125	1.355	3.43829	1.63e-13	6.84e-12	yes	PR-1	PREDICTED: protein PRY2 [Oryza sativa Japonica Group]	-	-	-	-	-	-	-
MH06g0055700	18.5	233.5	0.91	9.77	3.42442	1.07e-51	2.46e-49	yes	At3g01270	PREDICTED: pectate lyase [Oryza sativa Japonica Group]	Metabolism	Carbohydrate metabolism	ko00040//Pentose and glucuronate interconversions	K01728	-	GO:0043167//ion binding;GO:0016835//carbon-oxygen lyase activity;GO:0016829//lyase activity;GO:0043169//cation binding;GO:0005488//binding;GO:0016837//carbon-oxygen lyase activity, acting on polysaccharides;GO:0003824//catalytic activity	GO:0044238//primary metabolic process;GO:0008152//metabolic process;GO:0043170//macromolecule metabolic process;GO:0016052//carbohydrate catabolic process;GO:0009057//macromolecule catabolic process;GO:0009056//catabolic process;GO:0000272//polysaccharide catabolic process;GO:0005976//polysaccharide metabolic process;GO:0005975//carbohydrate metabolic process;GO:1901575//organic substance catabol…
MH02g0023000	40.5	515.5	0.825	8.7	3.39855	6.15e-130	4.78e-127	yes	YSL7	PREDICTED: probable metal-nicotianamine transporter YSL7 [Oryza sativa Japonica Group]	-	-	-	-	-	-	-
MH01g0723200	0.5	7	0.01	0.105	3.39232	0.00342358	0.022794	yes	Os01g0875500	PREDICTED: beta-galactosidase 3 [Oryza sativa Japonica Group]	-	-	-	-	-	-	-
MH03g0305200	14	170.5	0.365	3.815	3.38571	2.3e-48	4.79e-46	yes	PME13	PREDICTED: pectinesterase [Oryza sativa Japonica Group]	-	-	-	-	-	-	-
MH07g0221900	1	12.5	0.05	0.52	3.37851	5.98e-05	0.000674433	yes	-	PREDICTED: myc-associated zinc finger protein-like [Zea mays]	-	-	-	-	-	-	-
MH06g0610400	2	24.5	0.14	1.44	3.36257	3.54e-08	7.88e-07	yes	-	hypothetical protein OsI_23824 [Oryza sativa Indica Group]	-	-	-	-	-	-	-
MH06g0701300	1.5	16.5	0.065	0.63	3.27684	2.72e-05	0.000334136	yes	-	Os06g0718700 [Oryza sativa Japonica Group]	-	-	-	-	-	-	-
MH01g0572500	111.78	1234.4	9.27	87.29	3.23518	1.28e-231	4.48e-228	yes	CAB2R	PREDICTED: chlorophyll a-b binding protein of LHCII type 1 [Oryza sativa Japonica Group]	Metabolism	Energy metabolism	ko00196//Photosynthesis - antenna proteins	K08912	GO:0032991//macromolecular complex;GO:0044464//cell part;GO:0009579//thylakoid;GO:0034357//photosynthetic membrane;GO:0043234//protein complex;GO:0044436//thylakoid part;GO:0044424//intracellular part;GO:0031224//intrinsic component of membrane;GO:0016020//membrane;GO:0009521//photosystem;GO:0005622//intracellular;GO:0098796//membrane protein complex;GO:0005623//cell;GO:0044425//membrane part	GO:0043167//ion binding;GO:0046906//tetrapyrrole binding;GO:0043169//cation binding;GO:0097159//organic cyclic compound binding;GO:1901363//heterocyclic compound binding;GO:0005488//binding	GO:0043170//macromolecule metabolic process;GO:0071704//organic substance metabolic process;GO:0009987//cellular process;GO:0019538//protein metabolic process;GO:0044238//primary metabolic process;GO:0044260//cellular macromolecule metabolic process;GO:0006091//generation of precursor metabolites and energy;GO:0044237//cellular metabolic process;GO:0008152//metabolic process;GO:0036211//protein m…
MH12g0326100	4.5	47.5	0.155	1.4	3.17509	2.63e-14	1.19e-12	yes	UPS2	PREDICTED: ureide permease 2 [Oryza sativa Japonica Group]	-	-	-	-	-	-	-
MH01g0560600	4.5	47	0.245	2.175	3.15016	1.48e-12	5.72e-11	yes	-	Os01g0709300 [Oryza sativa Japonica Group]	-	-	-	-	-	-	-
MH10g0119900	2	20	0.21	1.86	3.14684	2.52e-06	4e-05	yes	-	Os10g0193100 [Oryza sativa Japonica Group]	-	-	-	-	-	-	-
MH05g0462700	2	20.5	0.055	0.48	3.12553	1.68e-06	2.8e-05	yes	CPK34	PREDICTED: calcium-dependent protein kinase 34 [Oryza sativa Japonica Group]	Organismal Systems	Environmental adaptation	ko04626//Plant-pathogen interaction	K13412	GO:0043229//intracellular organelle;GO:0044424//intracellular part;GO:0005622//intracellular;GO:0044464//cell part;GO:0043226//organelle;GO:0043227//membrane-bounded organelle;GO:0043231//intracellular membrane-bounded organelle;GO:0005623//cell	GO:0016772//transferase activity, transferring phosphorus-containing groups;GO:0016301//kinase activity;GO:0001883//purine nucleoside binding;GO:0046872//metal ion binding;GO:0001882//nucleoside binding;GO:0097367//carbohydrate derivative binding;GO:0036094//small molecule binding;GO:1901363//heterocyclic compound binding;GO:0004672//protein kinase activity;GO:0005488//binding;GO:0043169//cation …	GO:0044267//cellular protein metabolic process;GO:0008152//metabolic process;GO:0044260//cellular macromolecule metabolic process;GO:0006464//cellular protein modification process;GO:0071704//organic substance metabolic process;GO:0009987//cellular process;GO:0044237//cellular metabolic process;GO:0043170//macromolecule metabolic process;GO:0043412//macromolecule modification;GO:0036211//protein …
MH02g0264000	1	10	0.09	0.785	3.1247	0.000546789	0.00473049	yes	-	Os02g0436500 [Oryza sativa Japonica Group]	-	-	-	-	-	-	-
MH08g0087800	8	81	0.335	2.87	3.09882	1.48e-22	1.23e-20	yes	MIZ1	PREDICTED: protein MIZU-KUSSEI 1 [Oryza sativa Japonica Group]	-	-	-	-	-	-	-
MH06g0378000	2.5	24.5	0.1	0.85	3.08746	1.22e-07	2.5e-06	yes	GSVIVT00037159001	PREDICTED: peroxidase 5 [Oryza sativa Japonica Group]	Metabolism	Biosynthesis of other secondary metabolites	ko00940//Phenylpropanoid biosynthesis	K00430	-	GO:0043169//cation binding;GO:0097159//organic cyclic compound binding;GO:0046906//tetrapyrrole binding;GO:0005488//binding;GO:1901363//heterocyclic compound binding;GO:0043167//ion binding;GO:0003824//catalytic activity	GO:0044710//single-organism metabolic process;GO:0008152//metabolic process;GO:0044699//single-organism process;GO:0050896//response to stimulus;GO:0006950//response to stress
MH10g0329200	11.5	112	0.56	4.635	3.04907	3.51e-30	4.12e-28	yes	-	Adenine nucleotide alpha hydrolase-like superfamily protein [Zea mays]	-	-	-	-	-	-	-
MH12g0087000	19.5	189	0.44	3.62	3.04041	4e-48	8.3e-46	yes	NIFU1	PREDICTED: nifU-like protein 1, chloroplastic [Oryza sativa Japonica Group]	-	-	-	-	-	-	-
MH01g0495100	10.5	101	0.145	1.185	3.03076	2.41e-27	2.52e-25	yes	inaX	PREDICTED: fibroin heavy chain-like [Oryza sativa Japonica Group]	-	-	-	-	-	-	-
MH05g0347800	3	28	0.165	1.34	3.0217	1.35e-07	2.73e-06	yes	-	PREDICTED: serrate RNA effector molecule homolog [Oryza sativa Japonica Group]	-	-	-	-	-	-	-
MH05g0562000	28.5	265	2.64	20.94	2.98765	8.75e-62	2.52e-59	yes	SWEET5	PREDICTED: bidirectional sugar transporter SWEET5 [Oryza sativa Japonica Group]	-	-	-	-	GO:0016020//membrane;GO:0044425//membrane part;GO:0016021//integral component of membrane;GO:0031224//intrinsic component of membrane	GO:0022891//substrate-specific transmembrane transporter activity;GO:0022892//substrate-specific transporter activity;GO:0005215//transporter activity;GO:0015144//carbohydrate transmembrane transporter activity;GO:1901476//carbohydrate transporter activity;GO:0022857//transmembrane transporter activity	GO:0006810//transport;GO:0051179//localization;GO:0008643//carbohydrate transport;GO:0071702//organic substance transport;GO:0051234//establishment of localization;GO:0044765//single-organism transport;GO:0044699//single-organism process;GO:1902578//single-organism localization
MH02g0523500	2	16	0.03	0.235	2.96963	7.15e-05	0.000789524	yes	SBT1.2	PREDICTED: subtilisin-like protease SBT1.4 [Oryza sativa Japonica Group]	-	-	-	-	-	-	-
MH02g0268600	19	172	0.54	4.205	2.96107	2.09e-42	3.77e-40	yes	SFH3	PREDICTED: phosphatidylinositol/phosphatidylcholine transfer protein SFH3 isoform X1 [Oryza sativa Japonica Group]	-	-	-	-	GO:0044464//cell part;GO:0005623//cell	-	GO:0051179//localization;GO:0051234//establishment of localization
MH07g0394600	3.5	31.5	0.09	0.695	2.94902	2.71e-08	6.16e-07	yes	Tbc1d15	PREDICTED: TBC1 domain family member 15 [Oryza sativa Japonica Group]	-	-	-	-	-	-	-
MH03g0646900	2.5	22	0.07	0.535	2.93411	3.37e-05	0.000404601	yes	mhkB	PREDICTED: F-box/WD repeat-containing protein sel-10 [Oryza sativa Japonica Group]	-	-	-	-	-	GO:0003824//catalytic activity;GO:0016740//transferase activity	-
MH04g0688300	18.5	164.5	0.875	6.665	2.92925	1.06e-38	1.75e-36	yes	CALU	PREDICTED: calumenin-A [Oryza sativa Japonica Group]	-	-	-	-	-	-	-
MH01g0122600	2	17	0.065	0.495	2.92892	3.82e-05	0.000451888	yes	BZIP02	bZIP transcription factor RF2b -like [Oryza sativa Japonica Group]	-	-	-	-	-	-	-
MH03g0123600	26	227	0.305	2.3	2.91475	1.77e-30	2.09e-28	yes	MET2A	PREDICTED: DNA (cytosine-5)-methyltransferase 1 [Oryza sativa Japonica Group]	Metabolism	Amino acid metabolism	ko00270//Cysteine and methionine metabolism	K00558	-	GO:0003824//catalytic activity;GO:0016740//transferase activity;GO:0016741//transferase activity, transferring one-carbon groups;GO:0008168//methyltransferase activity	GO:0043170//macromolecule metabolic process;GO:1901576//organic substance biosynthetic process;GO:0006725//cellular aromatic compound metabolic process;GO:0044728//DNA methylation or demethylation;GO:0044249//cellular biosynthetic process;GO:0032259//methylation;GO:0006259//DNA metabolic process;GO:0006304//DNA modification;GO:1901360//organic cyclic compound metabolic process;GO:0008152//metabol…
MH07g0446000	1	9.5	0.04	0.3	2.90689	0.00101516	0.00808252	yes	PLT5	PREDICTED: polyol transporter 5 [Oryza sativa Japonica Group]	-	-	-	-	-	-	-
MH08g0441800	67.34	578.825	0.71	5.225	2.87954	4.51e-116	3e-113	yes	PME13	PREDICTED: pectinesterase [Oryza sativa Japonica Group]	-	-	-	-	GO:0071944//cell periphery;GO:0044464//cell part;GO:0005623//cell;GO:0030312//external encapsulating structure	GO:0016787//hydrolase activity;GO:0016788//hydrolase activity, acting on ester bonds;GO:0003824//catalytic activity;GO:0052689//carboxylic ester hydrolase activity	GO:0019222//regulation of metabolic process;GO:0045229//external encapsulating structure organization;GO:0016043//cellular component organization;GO:0048519//negative regulation of biological process;GO:0050789//regulation of biological process;GO:0071555//cell wall organization;GO:0071554//cell wall organization or biogenesis;GO:0065007//biological regulation;GO:0009892//negative regulation of m…
MH05g0300400	1	8.5	0.045	0.33	2.87447	0.00266243	0.0183555	yes	-	hypothetical protein OsI_06855 [Oryza sativa Indica Group]	-	-	-	-	-	-	-
MH04g0675400	2	17	0.205	1.5	2.87127	3.18e-05	0.000383116	yes	-	OSJNBa0043A12.12 [Oryza sativa Japonica Group]	-	-	-	-	-	-	-
MH12g0391300	3	26	0.115	0.825	2.84276	4.75e-07	8.76e-06	yes	PME53	Pectinesterase family protein, expressed [Oryza sativa Japonica Group]	Metabolism	Carbohydrate metabolism	ko00500//Starch and sucrose metabolism;ko00040//Pentose and glucuronate interconversions	K01051	-	-	-
MH01g0288700	10.5	84.5	0.35	2.495	2.83361	4.11e-21	3.11e-19	yes	PEX1	PREDICTED: pollen-specific leucine-rich repeat extensin-like protein 4 [Oryza sativa Japonica Group]	-	-	-	-	-	-	-
MH05g0433500	10.5	87	0.485	3.45	2.83054	3.47e-22	2.82e-20	yes	-	hypothetical protein OsI_20263 [Oryza sativa Indica Group]	-	-	-	-	-	-	-
MH01g0302900	138	1149.5	6.09	43.28	2.82919	8.02e-225	2.24e-221	yes	-	PREDICTED: protein SRC2 [Oryza sativa Japonica Group]	-	-	-	-	-	-	-
MH04g0676100	87	725	2.68	19	2.82569	1.56e-132	1.33e-129	yes	EHD1	PREDICTED: EH domain-containing protein 1 [Oryza sativa Japonica Group]	Cellular Processes	Transport and catabolism	ko04144//Endocytosis	K12483	-	GO:0036094//small molecule binding;GO:0097367//carbohydrate derivative binding;GO:1901363//heterocyclic compound binding;GO:0001883//purine nucleoside binding;GO:0001882//nucleoside binding;GO:0032549//ribonucleoside binding;GO:0097159//organic cyclic compound binding;GO:0005488//binding;GO:0032550//purine ribonucleoside binding	-
MH01g0584000	2.69	22.025	0.21	1.475	2.81225	8.85e-06	0.000123786	yes	-	hypothetical protein [Oryza sativa Japonica Group]	-	-	-	-	-	-	-
MH06g0097600	15	123	0.305	2.14	2.81073	6.09e-30	7.03e-28	yes	AHA6	PREDICTED: ATPase 6, plasma membrane-type isoform X1 [Oryza sativa Japonica Group]	Metabolism	Energy metabolism	ko00190//Oxidative phosphorylation	K01535	GO:0016020//membrane;GO:0031224//intrinsic component of membrane;GO:0044425//membrane part	GO:0043169//cation binding;GO:0097159//organic cyclic compound binding;GO:0016787//hydrolase activity;GO:0097367//carbohydrate derivative binding;GO:1901363//heterocyclic compound binding;GO:0016818//hydrolase activity, acting on acid anhydrides, in phosphorus-containing anhydrides;GO:0003824//catalytic activity;GO:0043167//ion binding;GO:0016817//hydrolase activity, acting on acid anhydrides;GO:…	GO:0019693//ribose phosphate metabolic process;GO:0009987//cellular process;GO:0018130//heterocycle biosynthetic process;GO:0006753//nucleoside phosphate metabolic process;GO:0044237//cellular metabolic process;GO:1901576//organic substance biosynthetic process;GO:0044281//small molecule metabolic process;GO:0009150//purine ribonucleotide metabolic process;GO:1901362//organic cyclic compound bios…
MH05g0457800	80	653.5	2.165	14.965	2.78915	1.39e-131	1.15e-128	yes	Bp10	PREDICTED: L-ascorbate oxidase homolog [Oryza sativa Japonica Group]	-	-	-	-	-	GO:0003824//catalytic activity	GO:0044710//single-organism metabolic process;GO:0008152//metabolic process;GO:0044699//single-organism process
MH04g0653200	7.5	60.5	0.22	1.52	2.7885	4.03e-15	1.95e-13	yes	-	H0306F03.12 [Oryza sativa Indica Group]	-	-	-	-	-	-	-
MH11g0523600	3	24	0.095	0.655	2.7855	5.56e-06	8.2e-05	yes	PRK6	PREDICTED: pollen receptor-like kinase 3 [Oryza sativa Japonica Group]	-	-	-	-	GO:0016020//membrane;GO:0031224//intrinsic component of membrane;GO:0044425//membrane part	GO:0003824//catalytic activity;GO:0016740//transferase activity;GO:0097159//organic cyclic compound binding;GO:1901363//heterocyclic compound binding;GO:0032550//purine ribonucleoside binding;GO:0001883//purine nucleoside binding;GO:0032549//ribonucleoside binding;GO:0005488//binding;GO:0001882//nucleoside binding;GO:0036094//small molecule binding;GO:0097367//carbohydrate derivative binding;GO:0…	GO:0043412//macromolecule modification;GO:0006464//cellular protein modification process;GO:0044267//cellular protein metabolic process;GO:0044238//primary metabolic process;GO:0043170//macromolecule metabolic process;GO:0006796//phosphate-containing compound metabolic process;GO:0006793//phosphorus metabolic process;GO:0071704//organic substance metabolic process;GO:0008152//metabolic process;GO…
MH03g0172200	1.5	11.5	0.06	0.41	2.77259	0.00225886	0.0159627	yes	CRRSP55	PREDICTED: cysteine-rich repeat secretory protein 55 [Oryza sativa Japonica Group]	-	-	-	-	-	-	-
MH01g0656000	101.5	799	2.635	17.72	2.7495	1.33e-157	1.62e-154	yes	CPK34	PREDICTED: calcium-dependent protein kinase 34 [Oryza sativa Japonica Group]	Organismal Systems	Environmental adaptation	ko04626//Plant-pathogen interaction	K13412	-	GO:0032550//purine ribonucleoside binding;GO:0097159//organic cyclic compound binding;GO:0001883//purine nucleoside binding;GO:0097367//carbohydrate derivative binding;GO:0016740//transferase activity;GO:0001882//nucleoside binding;GO:0016301//kinase activity;GO:0046872//metal ion binding;GO:0004672//protein kinase activity;GO:0036094//small molecule binding;GO:0005488//binding;GO:0043167//ion bi…	GO:0006793//phosphorus metabolic process;GO:0044267//cellular protein metabolic process;GO:0019538//protein metabolic process;GO:0044238//primary metabolic process;GO:0036211//protein modification process;GO:0044260//cellular macromolecule metabolic process;GO:0006464//cellular protein modification process;GO:0044237//cellular metabolic process;GO:0043170//macromolecule metabolic process;GO:00434…
MH12g0358900	2.5	20	0.185	1.24	2.74474	6.23e-05	0.000699432	yes	GRXC1	PREDICTED: putative glutaredoxin-C14 [Oryza sativa Japonica Group]	-	-	-	-	-	-	-
MH06g0039600	64.5	506.5	1.185	7.9	2.73697	2.52e-96	1.19e-93	yes	At4g39110	PREDICTED: probable receptor-like protein kinase At2g21480 [Oryza sativa Japonica Group]	-	-	-	-	-	-	-
MH03g0262800	9	70.5	0.305	2.025	2.73104	1.15e-16	6.34e-15	yes	GATL4	PREDICTED: probable galacturonosyltransferase-like 4 [Oryza sativa Japonica Group]	-	-	-	-	-	GO:0016740//transferase activity;GO:0003824//catalytic activity	-
MH06g0643000	5	38	0.12	0.795	2.72792	7.44e-10	2.08e-08	yes	At4g31250	PREDICTED: pollen receptor-like kinase 5, partial [Oryza sativa Japonica Group]	-	-	-	-	-	-	-
MH10g0283000	108	838.5	2.565	16.97	2.72596	7.07e-157	8.24e-154	yes	MYOB1	PREDICTED: myosin-binding protein 1 [Oryza sativa Japonica Group]	-	-	-	-	-	-	-
MH04g0501900	99	764.5	2.155	14.2	2.72013	4.46e-136	3.9e-133	yes	PUB6	OSJNBa0084K20.5 [Oryza sativa Japonica Group]	-	-	-	-	-	-	-
MH02g0479400	1	8	0.08	0.525	2.71425	0.00462125	0.0291775	yes	-	Os02g0609800 [Oryza sativa Japonica Group]	-	-	-	-	-	-	-
MH08g0483500	6	46.5	0.255	1.665	2.70695	2.76e-12	1.04e-10	yes	-	PREDICTED: predicted GPI-anchored protein 33 [Oryza sativa Japonica Group]	-	-	-	-	-	-	-
MH03g0518600	1.5	12	0.09	0.585	2.70044	0.000543296	0.00470755	yes	-	Os03g0644600 [Oryza sativa Japonica Group]	-	-	-	-	-	-	-
MH05g0524700	1	7.5	0.03	0.195	2.70044	0.00820215	0.046532	yes	PUP4	Os05g0556800, partial [Oryza sativa Japonica Group]	-	-	-	-	-	-	-
MH01g0180400	28	213	0.71	4.595	2.69417	4.16e-43	7.7e-41	yes	PI4KG1	Os01g0270700 [Oryza sativa Japonica Group]	-	-	-	-	-	-	-
MH01g0527700	95	719.5	2.5	16.155	2.69198	6.77e-141	6.11e-138	yes	ROPGEF9	PREDICTED: rop guanine nucleotide exchange factor 9 [Oryza sativa Japonica Group]	-	-	-	-	-	-	-
MH02g0476600	5.5	41	0.275	1.775	2.69032	1.1e-10	3.49e-09	yes	CML17	PREDICTED: probable calcium-binding protein CML17 [Oryza sativa Japonica Group]	Organismal Systems	Environmental adaptation	ko04626//Plant-pathogen interaction	K13448	-	-	-
MH08g0479400	2	15	0.295	1.895	2.68341	0.000174044	0.00173424	yes	CjBAp12	PREDICTED: LOW QUALITY PROTEIN: EG45-like domain containing protein [Oryza brachyantha]	-	-	-	-	-	-	-
MH01g0250300	200.5	1510.5	6.88	44.18	2.68291	1.68e-240	6.72e-237	yes	PTI1	PREDICTED: pto-interacting protein 1 [Oryza sativa Japonica Group]	Organismal Systems	Environmental adaptation	ko04626//Plant-pathogen interaction	K13436	-	GO:0005488//binding;GO:0097159//organic cyclic compound binding;GO:0032549//ribonucleoside binding;GO:0001882//nucleoside binding;GO:0016772//transferase activity, transferring phosphorus-containing groups;GO:0001883//purine nucleoside binding;GO:0036094//small molecule binding;GO:0016301//kinase activity;GO:1901363//heterocyclic compound binding;GO:0032550//purine ribonucleoside binding;GO:00167…	GO:0006464//cellular protein modification process;GO:0044237//cellular metabolic process;GO:0009987//cellular process;GO:0036211//protein modification process;GO:0043412//macromolecule modification;GO:0019538//protein metabolic process;GO:0044238//primary metabolic process;GO:0071704//organic substance metabolic process;GO:0008152//metabolic process;GO:0006793//phosphorus metabolic process;GO:004…
MH06g0055000	73.5	553	3.7	23.73	2.68111	7.4e-104	3.98e-101	yes	LAT59	PREDICTED: pectate lyase [Oryza sativa Japonica Group]	Metabolism	Carbohydrate metabolism	ko00040//Pentose and glucuronate interconversions	K01728	-	-	-
MH06g0223800	111	831	8.1	51.85	2.67835	1.58e-117	1.08e-114	yes	-	PREDICTED: classical arabinogalactan protein 6 [Oryza sativa Japonica Group]	-	-	-	-	-	-	-
MH07g0354000	4	29.5	0.24	1.535	2.67713	4.99e-08	1.09e-06	yes	At5g47470	Os07g0485500 [Oryza sativa Japonica Group]	-	-	-	-	GO:0031224//intrinsic component of membrane;GO:0016020//membrane;GO:0044425//membrane part	GO:0005215//transporter activity	GO:0044763//single-organism cellular process;GO:0044699//single-organism process;GO:0009987//cellular process
MH05g0513600	210.5	1576	12.515	79.91	2.67472	8.17e-258	5.71e-254	yes	-	anther-specific protein [Oryza sativa Indica Group]	-	-	-	-	-	-	-
MH06g0398900	1.5	12	0.03	0.19	2.66297	0.000770596	0.00640331	yes	PERK9	PREDICTED: proline-rich receptor-like protein kinase PERK12 [Oryza sativa Japonica Group]	-	-	-	-	-	-	-
MH01g0265500	73.5	545	3.755	23.76	2.66165	4e-107	2.28e-104	yes	-	PREDICTED: uncharacterized protein LOC4326810 [Oryza sativa Japonica Group]	-	-	-	-	-	-	-
MH08g0214400	1.5	11	0.17	1.07	2.654	0.00100033	0.0079872	yes	At5g25090	PREDICTED: early nodulin-like protein 3 [Oryza sativa Japonica Group]	-	-	-	-	-	-	-
MH02g0384200	5.5	41	0.29	1.825	2.65377	2.22e-10	6.72e-09	yes	SNAP33	PREDICTED: SNAP25 homologous protein SNAP33 [Oryza sativa Japonica Group]	-	-	-	-	-	-	-
MH02g0091000	8	59	0.345	2.17	2.65303	8.53e-15	4.02e-13	yes	SNRNP25	Ubiquitin-like superfamily protein [Zea mays]	-	-	-	-	-	-	-
MH03g0288100	117.005	823.105	4.585	28.815	2.65183	5.77e-122	4.14e-119	yes	Abhd6	PREDICTED: 2-hydroxy-6-oxo-6-phenylhexa-2,4-dienoate hydrolase [Oryza sativa Japonica Group]	-	-	-	-	-	-	-
MH04g0407200	90	661.5	6.095	38.235	2.6492	2.34e-113	1.42e-110	yes	-	OSIGBa0134P10.7 [Oryza sativa Indica Group]	-	-	-	-	-	-	-
MH10g0423900	7.5	54.5	0.27	1.69	2.64599	1.04e-13	4.43e-12	yes	EXPB3	PREDICTED: expansin-B3 [Oryza sativa Japonica Group]	-	-	-	-	-	-	GO:0000003//reproduction
MH02g0055900	155.5	1142.5	6.24	39.055	2.64589	2.87e-200	5.02e-197	yes	-	PREDICTED: nucleolar and coiled-body phosphoprotein 1 [Oryza sativa Japonica Group]	-	-	-	-	-	-	-
MH03g0038900	2.455	17.185	0.06	0.375	2.64386	0.00011425	0.00119774	yes	RF2b	PREDICTED: transcription factor RF2b-like [Oryza sativa Japonica Group]	-	-	-	-	-	-	-
MH10g0113000	5.5	40	0.2	1.24	2.63227	3.68e-08	8.16e-07	yes	-	Os10g0186200, partial [Oryza sativa Japonica Group]	-	-	-	-	-	GO:0016787//hydrolase activity;GO:0003824//catalytic activity;GO:0052689//carboxylic ester hydrolase activity;GO:0016788//hydrolase activity, acting on ester bonds	GO:0065007//biological regulation;GO:0050789//regulation of biological process;GO:0048519//negative regulation of biological process;GO:0019222//regulation of metabolic process;GO:0009892//negative regulation of metabolic process
MH11g0042400	2.085	14.55	0.09	0.555	2.62449	0.000538905	0.00468111	yes	CML3	PREDICTED: calmodulin-like protein 3 isoform X1 [Oryza sativa Japonica Group]	Environmental Information Processing;Organismal Systems	Environmental adaptation;Signal transduction	ko04626//Plant-pathogen interaction;ko04070//Phosphatidylinositol signaling system	K02183	-	-	-
MH02g0648800	5	35.5	0.135	0.825	2.61143	2.97e-08	6.7e-07	yes	Os02g0778600	PREDICTED: endoglucanase 8 [Oryza sativa Japonica Group]	Metabolism	Carbohydrate metabolism	ko00500//Starch and sucrose metabolism	K01179	-	-	-
MH03g0729600	2.5	18	0.335	2.045	2.60987	6.31e-05	0.000705394	yes	-	hypothetical protein OsI_14064 [Oryza sativa Indica Group]	-	-	-	-	-	-	-
MH07g0393400	60	431.8	2.44	14.865	2.60697	1.81e-83	7.66e-81	yes	GPT2	PREDICTED: glucose-6-phosphate/phosphate translocator 2, chloroplastic-like [Oryza sativa Japonica Group]	-	-	-	-	GO:0031224//intrinsic component of membrane;GO:0016020//membrane;GO:0044425//membrane part	-	GO:0051179//localization;GO:0051234//establishment of localization
MH02g0079300	129.5	919	3.795	22.97	2.59758	1.13e-154	1.22e-151	yes	At4g32285	clathrin assembly protein [Zea mays]	-	-	-	-	GO:0031982//vesicle;GO:0044424//intracellular part;GO:0031410//cytoplasmic vesicle;GO:0031988//membrane-bounded vesicle;GO:0005623//cell;GO:0030135//coated vesicle;GO:0043229//intracellular organelle;GO:0043226//organelle;GO:0016023//cytoplasmic, membrane-bounded vesicle;GO:0044464//cell part;GO:0043231//intracellular membrane-bounded organelle;GO:0044444//cytoplasmic part;GO:0005622//intracellul…	GO:0043167//ion binding;GO:0005543//phospholipid binding;GO:0008289//lipid binding;GO:0005515//protein binding;GO:0005488//binding;GO:0043168//anion binding;GO:0035091//phosphatidylinositol binding	GO:0016043//cellular component organization;GO:0051179//localization;GO:0051234//establishment of localization;GO:0016050//vesicle organization;GO:0061024//membrane organization;GO:0006996//organelle organization;GO:0006901//vesicle coating;GO:0006810//transport;GO:0006900//membrane budding;GO:0071840//cellular component organization or biogenesis;GO:0009987//cellular process;GO:0016192//vesicle-…
MH02g0593600	22.5	159.5	1.345	8.14	2.59742	2.18e-32	2.79e-30	yes	RIN4	PREDICTED: RPM1-interacting protein 4 [Oryza sativa Japonica Group]	-	-	-	-	-	-	-
MH07g0154000	5.5	40	0.175	1.055	2.59182	1.73e-09	4.58e-08	yes	GLC1	PREDICTED: glucan endo-1,3-beta-glucosidase [Oryza sativa Japonica Group]	-	-	-	-	-	-	-
MH02g0296600	2	14	0.1	0.6	2.58496	0.000614082	0.00525256	yes	FLA3	PREDICTED: fasciclin-like arabinogalactan protein 3 [Oryza sativa Japonica Group]	-	-	-	-	-	-	-
MH05g0149300	1	7.5	0.03	0.18	2.58496	0.00855961	0.0481107	yes	AGC1-7	PREDICTED: serine/threonine-protein kinase AGC1-7 [Oryza sativa Japonica Group]	-	-	-	-	-	-	-
MH04g0639900	2	14.5	0.12	0.715	2.57491	0.00225204	0.0159226	yes	RIC7	PREDICTED: CRIB domain-containing protein RIC10 [Oryza sativa Japonica Group]	-	-	-	-	-	-	-
MH03g0690600	109	752	5.195	30.575	2.55716	3.46e-115	2.25e-112	yes	-	PREDICTED: protein app1 [Oryza sativa Japonica Group]	-	-	-	-	-	-	-
MH03g0197500	14	84	0.585	3.42	2.54749	3.75e-17	2.15e-15	yes	PME67	PREDICTED: probable pectinesterase 67 [Oryza sativa Japonica Group]	-	-	-	-	-	GO:0016788//hydrolase activity, acting on ester bonds;GO:0016787//hydrolase activity;GO:0052689//carboxylic ester hydrolase activity;GO:0003824//catalytic activity	GO:0071704//organic substance metabolic process;GO:0071555//cell wall organization;GO:0005975//carbohydrate metabolic process;GO:0009057//macromolecule catabolic process;GO:0009056//catabolic process;GO:0000272//polysaccharide catabolic process;GO:0009987//cellular process;GO:1901575//organic substance catabolic process;GO:0044238//primary metabolic process;GO:0016052//carbohydrate catabolic proc…
MH05g0431300	35.5	241.5	1.325	7.725	2.54354	9.12e-50	2.04e-47	yes	At3g07070	PREDICTED: serine/threonine-protein kinase CDL1 [Oryza sativa Japonica Group]	-	-	-	-	-	-	-
MH02g0179500	40	275.595	0.375	2.175	2.53605	7.57e-56	1.87e-53	yes	ROPGEF8	PREDICTED: rop guanine nucleotide exchange factor 10 [Oryza sativa Japonica Group]	-	-	-	-	-	-	GO:0050789//regulation of biological process;GO:0051336//regulation of hydrolase activity;GO:0050790//regulation of catalytic activity;GO:0043087//regulation of GTPase activity;GO:0065009//regulation of molecular function;GO:0019222//regulation of metabolic process;GO:0065007//biological regulation
MH12g0130000	80.5	545	2.295	13.26	2.53051	5.98e-95	2.7e-92	yes	CPK7	protein kinase-like protein [Oryza sativa]	Organismal Systems	Environmental adaptation	ko04626//Plant-pathogen interaction	K13412	-	-	-
MH01g0074000	98	656.5	8.29	47.385	2.51499	1.69e-105	9.26e-103	yes	RALFL9	Os01g0159500, partial [Oryza sativa Japonica Group]	-	-	-	-	-	-	-
MH06g0526800	8.115	53.81	0.14	0.795	2.50553	2.04e-11	7.04e-10	yes	AAO	PREDICTED: L-ascorbate oxidase isoform X1 [Oryza sativa Japonica Group]	-	-	-	-	-	-	-
MH02g0478700	2.5	16.5	0.14	0.79	2.49643	0.000120136	0.00124961	yes	-	Os02g0609200, partial [Oryza sativa Japonica Group]	-	-	-	-	-	-	-
MH07g0301200	21	138.5	1.845	10.375	2.49142	2.89e-28	3.19e-26	yes	RIC1	PREDICTED: CRIB domain-containing protein RIC7 [Oryza sativa Japonica Group]	-	-	-	-	-	-	-
MH05g0232200	54	356.5	1.09	6.12	2.4892	1.15e-64	3.75e-62	yes	ANX2	PREDICTED: receptor-like protein kinase FERONIA [Oryza sativa Japonica Group]	-	-	-	-	-	-	-
MH07g0048000	1.5	10	0.24	1.34	2.48113	0.00196503	0.0141508	yes	PSBR	PREDICTED: photosystem II 10 kDa polypeptide, chloroplastic-like [Oryza sativa Japonica Group]	Metabolism	Energy metabolism	ko00195//Photosynthesis	K03541	-	-	-
MH08g0085400	7	45.5	0.495	2.745	2.47131	1.16e-09	3.17e-08	yes	ROMT	Os08g0169300 [Oryza sativa Japonica Group]	-	-	-	-	-	-	-
MH01g0040500	12.5	81	0.77	4.25	2.46453	1.6e-15	8.06e-14	yes	RBBI3.3	PREDICTED: Bowman-Birk type bran trypsin inhibitor [Oryza sativa Japonica Group]	-	-	-	-	-	-	-
MH01g0607200	3	19.945	0.09	0.495	2.45943	7.3e-05	0.000802222	yes	ROPGEF11	PREDICTED: rop guanine nucleotide exchange factor 11 [Oryza sativa Japonica Group]	-	-	-	-	-	-	-
MH05g0368000	19	122.5	0.42	2.305	2.45631	3.89e-26	3.9e-24	yes	-	Gelation factor, partial [Anthurium amnicola]	-	-	-	-	-	-	-
MH07g0547700	84	540	3.27	17.925	2.45461	4.54e-98	2.27e-95	yes	PME21	PREDICTED: pectinesterase [Oryza sativa Japonica Group]	Metabolism	Carbohydrate metabolism	ko00500//Starch and sucrose metabolism;ko00040//Pentose and glucuronate interconversions	K01051	-	-	-
MH06g0666100	44	282	1.5	8.195	2.44978	1.18e-49	2.62e-47	yes	GAM1	Transcription factor GAMYB [Dichanthelium oligosanthes]	-	-	-	-	-	-	-
MH11g0616200	20.5	131	0.99	5.4	2.44746	2.01e-27	2.12e-25	yes	-	PREDICTED: transcriptional regulator ATRX homolog [Oryza sativa Japonica Group]	-	-	-	-	-	-	-
MH11g0050000	3.035	20.685	0.035	0.19	2.44057	1.92e-05	0.000246804	yes	PIP5K6	PREDICTED: phosphatidylinositol 4-phosphate 5-kinase 6 [Oryza sativa Japonica Group]	Metabolism;Environmental Information Processing;Cellular Processes	Transport and catabolism;Signal transduction;Carbohydrate metabolism	ko04144//Endocytosis;ko04070//Phosphatidylinositol signaling system;ko00562//Inositol phosphate metabolism	K00889	-	-	-
MH12g0362700	24	153	0.725	3.93	2.43848	4.5e-27	4.64e-25	yes	PEX3	Os12g0542200 [Oryza sativa Japonica Group]	-	-	-	-	-	-	-
MH01g0637600	60.5	383	2.125	11.47	2.43233	1.46e-66	5.09e-64	yes	PBS1	PREDICTED: serine/threonine-protein kinase CDL1 [Oryza sativa Japonica Group]	-	-	-	-	-	GO:0016773//phosphotransferase activity, alcohol group as acceptor;GO:0016772//transferase activity, transferring phosphorus-containing groups;GO:0004672//protein kinase activity;GO:0016740//transferase activity;GO:0016301//kinase activity;GO:0003824//catalytic activity	-
MH01g0803700	4.245	26.355	0.165	0.89	2.43134	3.01e-06	4.68e-05	yes	RPA1	PREDICTED: replication protein A 70 kDa DNA-binding subunit B-like isoform X5 [Oryza sativa Japonica Group]	Genetic Information Processing	Replication and repair	ko03420//Nucleotide excision repair;ko03030//DNA replication;ko03440//Homologous recombination;ko03430//Mismatch repair	K07466	-	-	-
MH01g0786200	119	746.5	5.1	27.31	2.42086	7.21e-91	3.1e-88	yes	VIT_06s0061g00120	PREDICTED: glucan endo-1,3-beta-glucosidase, acidic isoform [Oryza sativa Japonica Group]	-	-	-	-	-	-	-
MH02g0665500	3.5	21	0.075	0.4	2.41504	2.73e-05	0.000334925	yes	PUB35	PREDICTED: U-box domain-containing protein 52 [Oryza sativa Japonica Group]	-	-	-	-	-	-	-
MH10g0291700	1.5	9	0.06	0.32	2.41504	0.00474379	0.0297898	yes	BPM2	PREDICTED: BTB/POZ and MATH domain-containing protein 2 [Oryza sativa Japonica Group]	-	-	-	-	-	-	-
MH01g0015600	3	18.5	0.21	1.11	2.4021	0.000158652	0.00160025	yes	IRL	PREDICTED: isoflavone reductase homolog IRL [Oryza sativa Japonica Group]	-	-	-	-	-	-	-
MH05g0501800	2	12	0.07	0.37	2.4021	0.00359101	0.0237448	yes	PII-2	PREDICTED: piriformospora indica-insensitive protein 2 [Oryza sativa Japonica Group]	-	-	-	-	-	-	-
MH12g0051600	129.45	799.165	14.135	74.455	2.3971	6.05e-131	4.84e-128	yes	ARR9	PREDICTED: two-component response regulator ORR10 [Oryza sativa Japonica Group]	Environmental Information Processing	Signal transduction	ko04075//Plant hormone signal transduction	K14492	-	-	-
MH07g0178400	3.5	21.5	0.305	1.605	2.39569	3.49e-05	0.000416405	yes	-	expressed+protein [Oryza glumipatula]	-	-	-	-	-	-	-
MH04g0012000	5	31	0.235	1.235	2.39378	2.08e-07	4.06e-06	yes	elmoA	PREDICTED: ELMO domain-containing protein A [Oryza sativa Japonica Group]	-	-	-	-	-	-	GO:0051234//establishment of localization;GO:0006810//transport;GO:0006897//endocytosis;GO:0051179//localization;GO:0016192//vesicle-mediated transport
MH07g0016600	38.5	237	5.19	27.215	2.3906	2.49e-44	4.8e-42	yes	GAP1	Os07g0108400, partial [Oryza sativa Japonica Group]	-	-	-	-	-	-	-
MH05g0358700	1.5	9	0.045	0.235	2.38466	0.00464109	0.0292631	yes	LRP1	PREDICTED: protein LATERAL ROOT PRIMORDIUM 1 [Oryza sativa Japonica Group]	-	-	-	-	-	-	-
MH09g0184100	2.5	15.5	0.165	0.86	2.38187	0.000513563	0.00448466	yes	LRE	PREDICTED: GPI-anchored protein LORELEI [Oryza sativa Japonica Group]	-	-	-	-	-	-	-
MH04g0684700	322.5	1958	13.75	71.435	2.3772	2.59e-224	6.59e-221	yes	PORA	H0801D08.7 [Oryza sativa Indica Group]	Metabolism	Metabolism of cofactors and vitamins	ko00860//Porphyrin and chlorophyll metabolism	K00218	-	GO:0003824//catalytic activity;GO:0016627//oxidoreductase activity, acting on the CH-CH group of donors;GO:0016491//oxidoreductase activity;GO:0016628//oxidoreductase activity, acting on the CH-CH group of donors, NAD or NADP as acceptor	GO:0044699//single-organism process;GO:0044710//single-organism metabolic process;GO:0008152//metabolic process
MH01g0113800	27	164	1.7	8.825	2.37606	4.81e-26	4.8e-24	yes	RALFL33	PREDICTED: protein RALF-like 33 [Oryza sativa Japonica Group]	-	-	-	-	-	-	-
MH01g0507600	3.5	21	0.145	0.75	2.37084	3.54e-05	0.000421678	yes	At1g28600	PREDICTED: GDSL esterase/lipase At1g28600 [Oryza sativa Japonica Group]	-	-	-	-	-	GO:0016787//hydrolase activity;GO:0003824//catalytic activity	-
MH03g0615600	3.48	18.35	0.03	0.155	2.36923	0.000191514	0.00188748	yes	At1g48120	OSJNBa0014F04.28 [Oryza sativa Japonica Group]	-	-	-	-	-	GO:0005488//binding;GO:0043169//cation binding;GO:0043167//ion binding;GO:0046872//metal ion binding;GO:0046914//transition metal ion binding	-
MH01g0606300	12.5	75.5	0.51	2.62	2.361	5.51e-16	2.85e-14	yes	CIPK30	PREDICTED: CBL-interacting protein kinase 30 [Oryza sativa Japonica Group]	Cellular Processes	Transport and catabolism	ko04140//Regulation of autophagy	K07198	-	-	-
MH05g0236500	8.5	50.5	0.505	2.575	2.35022	3.09e-11	1.06e-09	yes	-	PREDICTED: uncharacterized protein LOC4338293 [Oryza sativa Japonica Group]	-	-	-	-	-	GO:0052689//carboxylic ester hydrolase activity;GO:0003824//catalytic activity;GO:0016788//hydrolase activity, acting on ester bonds;GO:0016787//hydrolase activity	GO:0048519//negative regulation of biological process;GO:0009892//negative regulation of metabolic process;GO:0019222//regulation of metabolic process;GO:0065007//biological regulation;GO:0050789//regulation of biological process
MH06g0671200	49	292.5	1.285	6.54	2.34752	8.64e-49	1.86e-46	yes	COBL10	PREDICTED: COBRA-like protein 10 [Oryza sativa Japonica Group]	-	-	-	-	GO:0031224//intrinsic component of membrane;GO:0044425//membrane part;GO:0016020//membrane	-	GO:0040007//growth
MH08g0279600	4.5	26.5	0.115	0.585	2.3468	1.23e-06	2.1e-05	yes	FLA2	PREDICTED: fasciclin-like arabinogalactan protein 1 [Oryza sativa Japonica Group]	-	-	-	-	-	-	-
MH03g0123100	26.5	157	1.405	7.095	2.33623	2.96e-28	3.26e-26	yes	At2g41970	PREDICTED: probable protein kinase At2g41970 [Oryza sativa Japonica Group]	-	-	-	-	-	-	-
MH06g0475100	5.5	32.5	0.28	1.41	2.3322	1.55e-07	3.08e-06	yes	At5g45910	PREDICTED: GDSL esterase/lipase At5g45910 [Oryza sativa Japonica Group]	-	-	-	-	-	GO:0003824//catalytic activity;GO:0016787//hydrolase activity	-
MH06g0688900	45.5	263.5	1.875	9.245	2.30178	2.35e-43	4.4e-41	yes	At5g01020	PREDICTED: serine/threonine-protein kinase At5g01020 [Oryza sativa Japonica Group]	-	-	-	-	-	GO:1901363//heterocyclic compound binding;GO:0036094//small molecule binding;GO:0016740//transferase activity;GO:0016773//phosphotransferase activity, alcohol group as acceptor;GO:0005488//binding;GO:0003824//catalytic activity;GO:0016772//transferase activity, transferring phosphorus-containing groups;GO:0004672//protein kinase activity;GO:0097159//organic cyclic compound binding;GO:0016301//kin…	GO:0009987//cellular process;GO:0044238//primary metabolic process;GO:0071704//organic substance metabolic process;GO:0019538//protein metabolic process;GO:0043412//macromolecule modification;GO:0043170//macromolecule metabolic process;GO:0006464//cellular protein modification process;GO:0044267//cellular protein metabolic process;GO:0044237//cellular metabolic process;GO:0036211//protein modific…
MH08g0483200	3.5	20	0.19	0.935	2.29897	7.23e-05	0.000795702	yes	-	Os08g0490400, partial [Oryza sativa Japonica Group]	-	-	-	-	-	-	-
MH05g0053000	6	35.5	0.2	0.98	2.29278	6.66e-08	1.43e-06	yes	-	PREDICTED: protein SRC2 [Oryza sativa Japonica Group]	-	-	-	-	-	-	-
MH12g0306200	3	17	0.125	0.61	2.28688	0.00215982	0.0153442	yes	-	PREDICTED: MAPK-interacting and spindle-stabilizing protein-like [Oryza sativa Japonica Group]	-	-	-	-	-	-	-
MH05g0451700	3.5	20	0.145	0.705	2.28157	5.27e-05	0.000602525	yes	EXPA4	expansin [Oryza sativa Indica Group]	-	-	-	-	GO:0044464//cell part;GO:0030312//external encapsulating structure;GO:0071944//cell periphery;GO:0005623//cell	-	GO:0009987//cellular process;GO:0045229//external encapsulating structure organization;GO:0016043//cellular component organization;GO:0071554//cell wall organization or biogenesis;GO:0071840//cellular component organization or biogenesis;GO:0071555//cell wall organization
MH01g0250200	2.5	14	0.105	0.51	2.28011	0.00165137	0.0122031	yes	At5g18500	PREDICTED: probable receptor-like protein kinase At5g18500 [Oryza sativa Japonica Group]	-	-	-	-	-	GO:0032549//ribonucleoside binding;GO:0004672//protein kinase activity;GO:0097367//carbohydrate derivative binding;GO:1901363//heterocyclic compound binding;GO:0036094//small molecule binding;GO:0016772//transferase activity, transferring phosphorus-containing groups;GO:0032550//purine ribonucleoside binding;GO:0016773//phosphotransferase activity, alcohol group as acceptor;GO:0016301//kinase act…	GO:0006796//phosphate-containing compound metabolic process;GO:0008152//metabolic process;GO:0071704//organic substance metabolic process;GO:0044237//cellular metabolic process;GO:0044260//cellular macromolecule metabolic process;GO:0043412//macromolecule modification;GO:0009987//cellular process;GO:0036211//protein modification process;GO:0019538//protein metabolic process;GO:0006464//cellular p…
XLOC_012685	2	11	0.085	0.41	2.27009	0.00845941	0.0476741	yes	-	-	-	-	-	-	-	-	-
MH03g0740800	10.5	59	1.27	6.1	2.26398	1.83e-12	7.04e-11	yes	-	PREDICTED: 21 kDa protein-like [Brachypodium distachyon]	-	-	-	-	-	-	-
MH07g0486800	1.5	8.5	0.07	0.335	2.25873	0.00797068	0.0455588	yes	-	Os07g0620100 [Oryza sativa Japonica Group]	-	-	-	-	-	-	-
MH03g0384100	9	49.5	0.25	1.19	2.25096	5.58e-08	1.21e-06	yes	-	DUF1336 domain containing protein expressed [Zea mays]	-	-	-	-	-	-	-
MH04g0648600	15.94	88.67	0.24	1.14	2.24793	1.5e-14	6.96e-13	yes	MIZ1	Os04g0604400 [Oryza sativa Japonica Group]	-	-	-	-	-	GO:0016787//hydrolase activity;GO:0046872//metal ion binding;GO:0046914//transition metal ion binding;GO:0043169//cation binding;GO:0043167//ion binding;GO:0016798//hydrolase activity, acting on glycosyl bonds;GO:0005488//binding;GO:0003824//catalytic activity	GO:0008152//metabolic process;GO:0044238//primary metabolic process
MH01g0381700	1.5	8.5	0.175	0.83	2.24576	0.00822618	0.0466328	yes	-	OJ1005_B10.29 [Oryza sativa Japonica Group]	-	-	-	-	-	-	-
MH01g0019000	26	142	0.765	3.625	2.24445	7.51e-27	7.72e-25	yes	CYP26-2	PREDICTED: peptidyl-prolyl cis-trans isomerase CYP26-2, chloroplastic [Oryza sativa Japonica Group]	-	-	-	-	-	-	-
MH12g0403200	63.84	384.52	1.13	5.245	2.21462	6.3e-63	1.94e-60	yes	At1g54610	PREDICTED: probable serine/threonine-protein kinase At1g54610 [Oryza sativa Japonica Group]	-	-	-	-	-	GO:0016773//phosphotransferase activity, alcohol group as acceptor;GO:0097367//carbohydrate derivative binding;GO:0036094//small molecule binding;GO:0016772//transferase activity, transferring phosphorus-containing groups;GO:0016301//kinase activity;GO:0005488//binding;GO:0001883//purine nucleoside binding;GO:0032549//ribonucleoside binding;GO:0003824//catalytic activity;GO:0032550//purine ribonu…	GO:0043412//macromolecule modification;GO:0006464//cellular protein modification process;GO:0071704//organic substance metabolic process;GO:0043170//macromolecule metabolic process;GO:0019538//protein metabolic process;GO:0036211//protein modification process;GO:0008152//metabolic process;GO:0044238//primary metabolic process;GO:0009987//cellular process;GO:0044237//cellular metabolic process;GO:…
MH06g0638500	5.5	28.5	0.205	0.95	2.2123	4.28e-06	6.46e-05	yes	TBL5	PREDICTED: protein trichome birefringence-like 5 isoform X2 [Oryza sativa Japonica Group]	-	-	-	-	-	-	-
MH02g0622500	3	16.5	0.135	0.625	2.2109	0.000706632	0.00594016	yes	EPFL1	PREDICTED: EPIDERMAL PATTERNING FACTOR-like protein 1 [Oryza sativa Japonica Group]	-	-	-	-	-	-	-
MH06g0120500	2.5	13.5	0.07	0.32	2.19265	0.00188642	0.0136905	yes	PRK3	PREDICTED: pollen receptor-like kinase 3 [Oryza sativa Japonica Group]	-	-	-	-	-	-	-
MH11g0168100	33.5	179	0.6	2.715	2.17792	1.23e-30	1.47e-28	yes	At1g54610	protein kinase homolog F21B7.1 - Arabidopsis thaliana [Oryza sativa Japonica Group]	-	-	-	-	-	GO:0001882//nucleoside binding;GO:0016301//kinase activity;GO:0032550//purine ribonucleoside binding;GO:0016773//phosphotransferase activity, alcohol group as acceptor;GO:0016772//transferase activity, transferring phosphorus-containing groups;GO:0097159//organic cyclic compound binding;GO:0032549//ribonucleoside binding;GO:0036094//small molecule binding;GO:0097367//carbohydrate derivative bindi…	GO:0071704//organic substance metabolic process;GO:0044267//cellular protein metabolic process;GO:0044237//cellular metabolic process;GO:0044260//cellular macromolecule metabolic process;GO:0008152//metabolic process;GO:0036211//protein modification process;GO:0043412//macromolecule modification;GO:0006796//phosphate-containing compound metabolic process;GO:0006793//phosphorus metabolic process;G…
MH02g0101500	24	126	0.825	3.7	2.16506	2.11e-21	1.61e-19	yes	-	Os02g0198800, partial [Oryza sativa Japonica Group]	-	-	-	-	-	-	-
MH08g0494400	42	220.5	1.57	7.02	2.16071	2.84e-32	3.61e-30	yes	UNC	PREDICTED: serine/threonine-protein kinase UCN [Oryza sativa Japonica Group]	-	-	-	-	-	GO:0016740//transferase activity;GO:0032550//purine ribonucleoside binding;GO:0016773//phosphotransferase activity, alcohol group as acceptor;GO:0032549//ribonucleoside binding;GO:0097159//organic cyclic compound binding;GO:0016301//kinase activity;GO:1901363//heterocyclic compound binding;GO:0036094//small molecule binding;GO:0003824//catalytic activity;GO:0001882//nucleoside binding;GO:0001883/…	GO:0043170//macromolecule metabolic process;GO:0044238//primary metabolic process;GO:0006464//cellular protein modification process;GO:0043412//macromolecule modification;GO:0019538//protein metabolic process;GO:0044260//cellular macromolecule metabolic process;GO:0009987//cellular process;GO:0071704//organic substance metabolic process;GO:0006793//phosphorus metabolic process;GO:0036211//protein…
MH03g0092700	5.5	29	0.085	0.38	2.16046	1.93e-06	3.17e-05	yes	CXP;2-3	PREDICTED: serine carboxypeptidase II-3 [Oryza sativa Japonica Group]	-	-	-	-	-	GO:0003824//catalytic activity;GO:0008238//exopeptidase activity;GO:0008233//peptidase activity;GO:0016787//hydrolase activity;GO:0070011//peptidase activity, acting on L-amino acid peptides;GO:0004180//carboxypeptidase activity	GO:0071704//organic substance metabolic process;GO:0044238//primary metabolic process;GO:0008152//metabolic process;GO:0019538//protein metabolic process;GO:0043170//macromolecule metabolic process
MH01g0124300	6	31	0.12	0.535	2.1565	1.43e-06	2.41e-05	yes	PCF5	PREDICTED: transcription factor PCF5 [Oryza sativa Japonica Group]	-	-	-	-	GO:0043227//membrane-bounded organelle;GO:0005623//cell;GO:0044424//intracellular part;GO:0005622//intracellular;GO:0043226//organelle;GO:0044464//cell part;GO:0043231//intracellular membrane-bounded organelle;GO:0043229//intracellular organelle	GO:0005488//binding;GO:0003676//nucleic acid binding;GO:1901363//heterocyclic compound binding;GO:0097159//organic cyclic compound binding	GO:0071704//organic substance metabolic process;GO:0044260//cellular macromolecule metabolic process;GO:0065007//biological regulation;GO:0044249//cellular biosynthetic process;GO:0043170//macromolecule metabolic process;GO:0008152//metabolic process;GO:0034645//cellular macromolecule biosynthetic process;GO:0050789//regulation of biological process;GO:0019222//regulation of metabolic process;GO:…
MH11g0056700	3.5	18.5	0.17	0.75	2.14136	0.000144759	0.00147511	yes	ACA7	PREDICTED: alpha carbonic anhydrase 7 [Oryza sativa Japonica Group]	Metabolism	Energy metabolism	ko00910//Nitrogen metabolism	K01674	-	-	-
MH06g0508100	20.5	106	0.965	4.255	2.14056	4.3e-19	2.92e-17	yes	MGS1	PREDICTED: pollen allergen Phl p 11 [Oryza sativa Japonica Group]	-	-	-	-	-	-	-
MH02g0090300	17.5	88.5	0.405	1.785	2.13993	7.73e-16	3.97e-14	yes	GDPDL7	glycerophosphoryl diester phosphodiesterase 2 precursor-like protein [Oryza sativa Japonica Group]	-	-	-	-	-	GO:0003824//catalytic activity;GO:0008081//phosphoric diester hydrolase activity;GO:0016787//hydrolase activity;GO:0016788//hydrolase activity, acting on ester bonds;GO:0042578//phosphoric ester hydrolase activity	GO:0008152//metabolic process;GO:0044238//primary metabolic process
MH11g0048900	93.255	480.885	1.835	8.07	2.13679	6.56e-63	2e-60	yes	ARR9	PREDICTED: two-component response regulator ORR9 [Oryza sativa Japonica Group]	Environmental Information Processing	Signal transduction	ko04075//Plant hormone signal transduction	K14492	-	-	-
MH04g0394900	232.06	1195.76	6.975	30.655	2.13586	3.15e-149	3.15e-146	yes	MGS1	H0209H04.4 [Oryza sativa Indica Group]	-	-	-	-	-	-	-
MH04g0473100	42.5	217.5	1.645	7.185	2.1269	8.45e-33	1.1e-30	yes	PME58	PREDICTED: pectinesterase [Oryza sativa Japonica Group]	-	-	-	-	-	-	-
MH04g0396000	4	20.5	0.17	0.74	2.12199	0.000142744	0.00146033	yes	-	Pi21 protein [Oryza sativa Indica Group]	-	-	-	-	-	GO:0005488//binding;GO:0043169//cation binding;GO:0043167//ion binding	-
MH09g0371700	18.5	94.5	0.68	2.96	2.12199	1.19e-17	7.09e-16	yes	TCEA1	PREDICTED: probable carboxylesterase 2 [Oryza sativa Japonica Group]	-	-	-	-	-	GO:0003824//catalytic activity	-
MH06g0060300	2.5	12.5	0.25	1.065	2.09085	0.00470214	0.0295936	yes	-	PREDICTED: uncharacterized protein LOC9266545 [Oryza sativa Japonica Group]	-	-	-	-	-	-	-
MH12g0215200	3.5	17.5	0.175	0.745	2.08989	0.000630631	0.00537767	yes	-	Os12g0417300 [Oryza sativa Japonica Group]	-	-	-	-	-	-	-
MH01g0071600	27.755	137.925	1.42	5.985	2.07546	1.76e-10	5.46e-09	yes	At3g46870	PREDICTED: pentatricopeptide repeat-containing protein At3g46870 [Oryza sativa Japonica Group]	-	-	-	-	-	-	-
MH09g0184200	21	103.5	1.22	5.125	2.07067	5.01e-18	3.1e-16	yes	-	Os09g0297900, partial [Oryza sativa Japonica Group]	-	-	-	-	-	-	-
MH01g0563500	164.5	808	6.71	28.14	2.06824	1.27e-105	7.13e-103	yes	GNS1	PREDICTED: glucan endo-1,3-beta-glucosidase GII [Oryza sativa Japonica Group]	-	-	-	-	-	-	-
XLOC_048035	255.5	1252	11.385	47.51	2.0611	2.23e-107	1.3e-104	yes	PLIM2B	EAY79118.1 hypothetical protein OsI_34224 [Oryza sativa Indica Group]	-	-	-	-	-	-	-
MH01g0154000	2.655	13	0.145	0.605	2.06088	0.00530553	0.0327007	yes	-	cell wall protein-like [Oryza sativa Japonica Group]	-	-	-	-	-	-	-
MH08g0462200	14	68.5	0.425	1.77	2.05821	4.28e-12	1.58e-10	yes	HAK4	PREDICTED: probable potassium transporter 4 [Oryza sativa Japonica Group]	-	-	-	-	-	-	-
MH03g0176200	4.075	19.69	0.065	0.27	2.05445	0.000227263	0.00218814	yes	HERK1	PREDICTED: receptor-like protein kinase HERK 1 [Oryza sativa Japonica Group]	-	-	-	-	-	-	-
MH03g0048200	21.5	103	0.38	1.575	2.05128	3.64e-16	1.92e-14	yes	-	Os03g0138600 [Oryza sativa Japonica Group]	-	-	-	-	-	-	-
MH01g0517300	10	48.5	0.575	2.38	2.04933	2.02e-09	5.31e-08	yes	RL3	Os01g0663051 [Oryza sativa Japonica Group]	-	-	-	-	-	GO:0005488//binding	-
MH11g0518500	3	14.5	0.08	0.33	2.04439	0.00184416	0.0134209	yes	PLP1	PREDICTED: patatin-like protein 1 [Oryza sativa Japonica Group]	-	-	-	-	-	-	-
MH03g0749100	5.5	26	0.13	0.535	2.04103	1.86e-05	0.00024028	yes	PLDDELTA	phospholipase D [Oryza sativa Indica Group]	Metabolism;Cellular Processes	Transport and catabolism;Lipid metabolism	ko00564//Glycerophospholipid metabolism;ko00565//Ether lipid metabolism;ko04144//Endocytosis	K01115	-	-	-
MH01g0377000	6.5	31	0.255	1.045	2.03493	3.22e-05	0.000388202	yes	PG9	PREDICTED: exopolygalacturonase [Oryza sativa Japonica Group]	Metabolism	Carbohydrate metabolism	ko00500//Starch and sucrose metabolism;ko00040//Pentose and glucuronate interconversions	K01213	-	GO:0003824//catalytic activity;GO:0016787//hydrolase activity	GO:0008152//metabolic process
MH06g0060100	4.705	21.425	0.125	0.51	2.02857	0.000184192	0.00182625	yes	-	pollen-specific protein [Triticum aestivum]	-	-	-	-	-	-	-
MH09g0336300	3.5	17	0.095	0.385	2.01886	0.000713122	0.00598261	yes	PME13	PREDICTED: pectinesterase [Oryza sativa Japonica Group]	-	-	-	-	GO:0071944//cell periphery;GO:0005623//cell;GO:0044464//cell part;GO:0030312//external encapsulating structure	GO:0016788//hydrolase activity, acting on ester bonds;GO:0052689//carboxylic ester hydrolase activity;GO:0016787//hydrolase activity;GO:0003824//catalytic activity	GO:0009892//negative regulation of metabolic process;GO:0050789//regulation of biological process;GO:0019222//regulation of metabolic process;GO:0065007//biological regulation;GO:0071840//cellular component organization or biogenesis;GO:0045229//external encapsulating structure organization;GO:0016043//cellular component organization;GO:0048519//negative regulation of biological process;GO:007155…
MH08g0110900	6.5	31	0.16	0.645	2.01123	7.65e-06	0.000109171	yes	At5g41620	PREDICTED: CAP-Gly domain-containing linker protein 1 [Oryza sativa Japonica Group]	-	-	-	-	-	-	-
MH01g0727900	12	56.5	0.36	1.45	2.00998	1e-05	0.000138544	yes	At4g32285	Os05g0426100 [Oryza sativa Japonica Group]	-	-	-	-	-	-	-
MH05g0334100	7	33	0.27	1.07	1.98658	2.16e-05	0.000273465	yes	LEA5-A	PREDICTED: late embryogenesis abundant protein Lea5-A [Oryza sativa Japonica Group]	-	-	-	-	-	-	-
MH05g0544000	3	15	0.105	0.415	1.98272	0.00596576	0.0359977	yes	IMCE	PREDICTED: probable isoprenylcysteine alpha-carbonyl methylesterase ICME isoform X1 [Oryza sativa Japonica Group]	Metabolism	Metabolism of terpenoids and polyketides	ko00900//Terpenoid backbone biosynthesis	K15889	-	-	-
MH03g0191200	3	13.5	0.095	0.375	1.98089	0.00465739	0.0293437	yes	PME21	PREDICTED: probable pectinesterase/pectinesterase inhibitor 21 [Oryza sativa Japonica Group]	Metabolism	Carbohydrate metabolism	ko00500//Starch and sucrose metabolism;ko00040//Pentose and glucuronate interconversions	K01051	-	-	-
MH04g0515000	3.5	16.5	0.105	0.41	1.96523	0.000709508	0.00595944	yes	LRX4	Os04g0505200 [Oryza sativa Japonica Group]	-	-	-	-	-	-	-
MH11g0052200	4.5	21.5	0.105	0.41	1.96523	0.000149083	0.00151466	yes	-	PREDICTED: serine/threonine-protein phosphatase 1 regulatory subunit 10 [Oryza sativa Japonica Group]	-	-	-	-	-	GO:0005488//binding;GO:0043169//cation binding;GO:0043167//ion binding	-
MH01g0572400	622.825	2658.38	10.13	39.34	1.95736	1.52e-220	3.54e-217	yes	SS4	PREDICTED: probable starch synthase 4, chloroplastic/amyloplastic isoform X1 [Oryza sativa Japonica Group]	-	-	-	-	-	-	-
MH05g0128500	3	13.5	0.08	0.31	1.9542	0.00420193	0.0269683	yes	SLAH3	PREDICTED: S-type anion channel SLAH3 [Oryza sativa Japonica Group]	-	-	-	-	-	-	-
MH09g0329700	50.5	226	2.275	8.675	1.931	8.59e-31	1.03e-28	yes	At4g30420	PREDICTED: WAT1-related protein At4g30420 [Oryza sativa Japonica Group]	-	-	-	-	GO:0016020//membrane;GO:0031224//intrinsic component of membrane;GO:0044425//membrane part	GO:0005215//transporter activity	GO:0044763//single-organism cellular process;GO:0009987//cellular process;GO:0044699//single-organism process
MH04g0228100	49	225	1.81	6.895	1.92956	4e-34	5.54e-32	yes	-	OSIGBa0145C02.7 [Oryza sativa Indica Group]	-	-	-	-	-	-	-
MH07g0033900	15	66.815	0.715	2.715	1.92494	7.86e-10	2.2e-08	yes	PRMS	PREDICTED: pathogenesis-related protein PRB1-3 [Oryza sativa Japonica Group]	Environmental Information Processing;Organismal Systems	Signal transduction;Environmental adaptation	ko04075//Plant hormone signal transduction;ko04626//Plant-pathogen interaction	K13449	-	-	-
MH03g0626200	5.5	24.5	0.195	0.74	1.92405	5.43e-05	0.000618392	yes	-	PREDICTED: uncharacterized protein LOC4333977 [Oryza sativa Japonica Group]	-	-	-	-	-	-	-
MH04g0545800	6	24	0.27	1.02	1.91754	0.00012664	0.00131092	yes	PLIM2C	PREDICTED: LIM domain-containing protein WLIM2b [Oryza sativa Japonica Group]	-	-	-	-	-	GO:0005488//binding;GO:0043169//cation binding;GO:0043167//ion binding	-
MH04g0632200	39.365	173.94	1.57	5.92	1.91483	1.01e-19	7.05e-18	yes	-	PREDICTED: RPM1-interacting protein 4-like [Brachypodium distachyon]	-	-	-	-	-	-	-
MH04g0274400	3	13	0.195	0.73	1.90442	0.00657498	0.0390077	yes	PHLPII	PREDICTED: pollen allergen Phl p 2 [Oryza sativa Japonica Group]	-	-	-	-	GO:0043227//membrane-bounded organelle;GO:0043229//intracellular organelle;GO:0043231//intracellular membrane-bounded organelle;GO:0044424//intracellular part;GO:0043226//organelle;GO:0005622//intracellular;GO:0005623//cell;GO:0044464//cell part	-	-
MH01g0670600	5	21.5	0.185	0.69	1.89907	0.000177805	0.00176889	yes	EXPA2	PREDICTED: expansin-A2 [Oryza sativa Japonica Group]	-	-	-	-	GO:0044464//cell part;GO:0005623//cell;GO:0030312//external encapsulating structure;GO:0071944//cell periphery	-	GO:0071555//cell wall organization;GO:0009987//cellular process;GO:0071554//cell wall organization or biogenesis;GO:0045229//external encapsulating structure organization;GO:0071840//cellular component organization or biogenesis;GO:0016043//cellular component organization
MH06g0694000	16	70	1.69	6.295	1.89718	9.6e-12	3.41e-10	yes	CYP19-4	PREDICTED: peptidyl-prolyl cis-trans isomerase CYP20-1 [Oryza sativa Japonica Group]	-	-	-	-	-	-	-
MH07g0146400	3.8	16.205	0.135	0.5	1.88897	0.00347718	0.0231124	yes	-	OSIGBa0124C14.3 [Oryza sativa Indica Group]	-	-	-	-	-	-	-
MH06g0248100	3.5	15	0.21	0.775	1.88381	0.00404456	0.0261745	yes	CXE18	PREDICTED: probable carboxylesterase 18 [Oryza sativa Japonica Group]	-	-	-	-	-	-	-
MH02g0161300	3	13	0.18	0.66	1.87447	0.00806113	0.0459767	yes	-	hypothetical protein OsI_06551 [Oryza sativa Indica Group]	-	-	-	-	-	-	-
MH08g0329400	4.5	20	0.09	0.33	1.87447	0.000278171	0.00261001	yes	CSLD3	PREDICTED: cellulose synthase-like protein D3 [Oryza sativa Japonica Group]	-	-	-	-	-	GO:0016757//transferase activity, transferring glycosyl groups;GO:0016740//transferase activity;GO:0016758//transferase activity, transferring hexosyl groups;GO:0003824//catalytic activity;GO:0046527//glucosyltransferase activity;GO:0016759//cellulose synthase activity	GO:0005976//polysaccharide metabolic process;GO:0044238//primary metabolic process;GO:0044260//cellular macromolecule metabolic process;GO:0044042//glucan metabolic process;GO:0008152//metabolic process;GO:0044264//cellular polysaccharide metabolic process;GO:0005975//carbohydrate metabolic process;GO:0006073//cellular glucan metabolic process;GO:0071704//organic substance metabolic process;GO:00…
MH07g0043800	41.5	177	3.845	14.02	1.86643	1.85e-23	1.63e-21	yes	-	Os07g0141450, partial [Oryza sativa Japonica Group]	Metabolism	Energy metabolism	ko00195//Photosynthesis	K02717	-	-	-
MH03g0683900	128	551	2.305	8.385	1.86304	4.44e-58	1.19e-55	yes	BAM1	PREDICTED: leucine-rich repeat receptor-like serine/threonine-protein kinase BAM1 [Oryza sativa Japonica Group]	-	-	-	-	-	GO:0003824//catalytic activity;GO:0032549//ribonucleoside binding;GO:0001883//purine nucleoside binding;GO:0004672//protein kinase activity;GO:0097367//carbohydrate derivative binding;GO:0016772//transferase activity, transferring phosphorus-containing groups;GO:0016740//transferase activity;GO:0016301//kinase activity;GO:0001882//nucleoside binding;GO:1901363//heterocyclic compound binding;GO:00…	GO:0043170//macromolecule metabolic process;GO:0006464//cellular protein modification process;GO:0044260//cellular macromolecule metabolic process;GO:0036211//protein modification process;GO:0019538//protein metabolic process;GO:0044267//cellular protein metabolic process;GO:0044238//primary metabolic process;GO:0008152//metabolic process;GO:0044237//cellular metabolic process;GO:0071704//organic…
MH06g0490300	7	29.5	0.16	0.58	1.85798	2.33e-05	0.000291409	yes	PER52	PREDICTED: peroxidase P7 [Oryza sativa Japonica Group]	Metabolism	Biosynthesis of other secondary metabolites	ko00940//Phenylpropanoid biosynthesis	K00430	-	-	-
MH01g0187000	39	164.5	1.565	5.645	1.85081	5.54e-23	4.72e-21	yes	RING1	PREDICTED: E3 ubiquitin-protein ligase Os06g0535400-like [Oryza sativa Japonica Group]	-	-	-	-	-	-	-
MH08g0368000	6.5	27.5	0.355	1.28	1.85025	5.7e-05	0.000645122	yes	RPP13	Os11g0606900 [Oryza sativa Japonica Group]	Organismal Systems	Environmental adaptation	ko04626//Plant-pathogen interaction	K13457	-	-	-
MH08g0495400	3.5	14.5	0.2	0.72	1.848	0.00518302	0.0320728	yes	DRT100	PREDICTED: DNA-damage-repair/toleration protein DRT100 [Oryza sativa Japonica Group]	-	-	-	-	-	-	-
MH02g0039100	9.5	40.5	0.335	1.205	1.8468	8.96e-07	1.57e-05	yes	SFH12	PREDICTED: phosphatidylinositol/phosphatidylcholine transfer protein SFH12 isoform X2 [Oryza sativa Japonica Group]	-	-	-	-	GO:0044464//cell part;GO:0005623//cell	-	GO:0051179//localization;GO:0051234//establishment of localization
MH10g0398400	73	306	3.93	14.045	1.83746	4.04e-40	6.92e-38	yes	BHY	PREDICTED: beta-carotene hydroxylase 2, chloroplastic [Oryza sativa Japonica Group]	Metabolism	Metabolism of terpenoids and polyketides	ko00906//Carotenoid biosynthesis	K15746	-	-	-
MH05g0100000	17.5	73.5	0.815	2.91	1.83615	4.01e-11	1.35e-09	yes	-	PREDICTED: uncharacterized protein LOC4338044 [Oryza sativa Japonica Group]	-	-	-	-	-	-	-
MH11g0559000	14	58	0.285	1.01	1.82532	2.91e-09	7.45e-08	yes	PEX1	Os11g0657400 [Oryza sativa Japonica Group]	-	-	-	-	-	-	-
MH12g0362500	6.5	27	0.335	1.185	1.82265	0.000192453	0.00189405	yes	RALFL22	Rapid ALkalinization Factor family protein, expressed [Oryza sativa Japonica Group]	-	-	-	-	-	-	-
MH05g0105900	19	78	1.06	3.725	1.81318	3.13e-11	1.07e-09	yes	RALFL33	PREDICTED: protein RALF-like 33 [Oryza sativa Japonica Group]	-	-	-	-	-	-	-
MH01g0045100	7	28.5	0.18	0.63	1.80735	6.06e-05	0.000681454	yes	-	hypothetical protein OsI_00243 [Oryza sativa Indica Group]	-	-	-	-	-	-	-
MH10g0265900	3.5	14.5	0.16	0.56	1.80735	0.00474906	0.0298095	yes	PPA1	PREDICTED: soluble inorganic pyrophosphatase 1 [Oryza sativa Japonica Group]	Metabolism	Energy metabolism	ko00190//Oxidative phosphorylation	K01507	GO:0005622//intracellular;GO:0044424//intracellular part;GO:0044464//cell part;GO:0005623//cell	GO:0016787//hydrolase activity;GO:0016817//hydrolase activity, acting on acid anhydrides;GO:0016462//pyrophosphatase activity;GO:0003824//catalytic activity;GO:0016818//hydrolase activity, acting on acid anhydrides, in phosphorus-containing anhydrides	GO:0008152//metabolic process;GO:0044237//cellular metabolic process;GO:0009987//cellular process;GO:0006793//phosphorus metabolic process
MH12g0453200	755	3062.5	55.165	190.89	1.79092	1.97e-228	6.13e-225	yes	Os12g0628600	PREDICTED: thaumatin-like protein [Oryza sativa Japonica Group]	-	-	-	-	-	-	-
MH02g0601400	4.5	18	0.1	0.345	1.7866	0.00151577	0.0113723	yes	PUB11	PREDICTED: U-box domain-containing protein 11 [Oryza sativa Japonica Group]	-	-	-	-	-	GO:0003824//catalytic activity	GO:0070647//protein modification by small protein conjugation or removal;GO:0043170//macromolecule metabolic process;GO:0019538//protein metabolic process;GO:0071704//organic substance metabolic process;GO:0006464//cellular protein modification process;GO:0044238//primary metabolic process;GO:0043412//macromolecule modification;GO:0044267//cellular protein metabolic process;GO:0044260//cellular m…
MH01g0738600	33	129.5	0.985	3.38	1.77883	4.2e-17	2.38e-15	yes	DDB_G0267514	PREDICTED: probable serine/threonine-protein kinase DDB_G0267514 isoform X1 [Oryza sativa Japonica Group]	-	-	-	-	-	GO:0097159//organic cyclic compound binding;GO:0032549//ribonucleoside binding;GO:0016301//kinase activity;GO:0003824//catalytic activity;GO:0016740//transferase activity;GO:1901363//heterocyclic compound binding;GO:0016773//phosphotransferase activity, alcohol group as acceptor;GO:0016772//transferase activity, transferring phosphorus-containing groups;GO:0004672//protein kinase activity;GO:0005…	GO:0050794//regulation of cellular process;GO:0043412//macromolecule modification;GO:0050789//regulation of biological process;GO:0044238//primary metabolic process;GO:0010646//regulation of cell communication;GO:0008152//metabolic process;GO:0009987//cellular process;GO:0006464//cellular protein modification process;GO:0071704//organic substance metabolic process;GO:0043170//macromolecule metabo…
MH02g0600600	3.5	14.065	0.255	0.875	1.77879	0.00527948	0.032576	yes	-	OSJNBa0011J08.11 [Oryza sativa Japonica Group]	-	-	-	-	-	-	-
MH02g0642500	23.5	94	0.7	2.4	1.77761	2.84e-11	9.72e-10	yes	At4g29360	PREDICTED: glucan endo-1,3-beta-glucosidase 12 [Oryza sativa Japonica Group]	-	-	-	-	-	GO:0003824//catalytic activity;GO:0016787//hydrolase activity	GO:0044238//primary metabolic process;GO:0008152//metabolic process
MH03g0266600	3.5	14	0.21	0.72	1.77761	0.00709206	0.0413864	yes	nodH	Os03g0363950 [Oryza sativa Japonica Group]	-	-	-	-	-	GO:0003824//catalytic activity	-
MH10g0045500	6.5	26	0.24	0.81	1.75489	0.00034201	0.00312922	yes	CYP76C2	PREDICTED: cytochrome P450 76C2 [Oryza sativa Japonica Group]	-	-	-	-	-	-	-
MH03g0520400	20.2	81	0.575	1.94	1.75442	4.78e-12	1.76e-10	yes	FTSZ2-1	PREDICTED: cell division protein FtsZ homolog 2-1, chloroplastic [Oryza sativa Japonica Group]	-	-	-	-	-	-	-
MH06g0230000	89.5	351.5	3.1	10.395	1.74555	9.73e-35	1.4e-32	yes	GmIF7GT1	PREDICTED: UDP-glycosyltransferase 708A6 [Oryza sativa Japonica Group]	-	-	-	-	-	GO:0016757//transferase activity, transferring glycosyl groups;GO:0003824//catalytic activity;GO:0016740//transferase activity	-
MH01g0732300	3.5	13.5	0.085	0.285	1.74543	0.00846101	0.0476741	yes	-	Os01g0885300, partial [Oryza sativa Japonica Group]	-	-	-	-	-	-	-
MH02g0242700	6	23.5	0.215	0.72	1.74366	0.000155712	0.00157287	yes	ARR1	PREDICTED: two-component response regulator ORR22 [Oryza sativa Japonica Group]	-	-	-	-	-	-	-
MH07g0536500	182.5	717	3.275	10.95	1.74136	2.84e-59	7.79e-57	yes	PRX112	peroxidase POC1 [Oryza sativa Indica Group]	Metabolism	Biosynthesis of other secondary metabolites	ko00940//Phenylpropanoid biosynthesis	K00430	-	-	-
MH01g0507400	4	15.5	0.225	0.745	1.72732	0.00379415	0.0248414	yes	Os01g0651100	PREDICTED: phospholipase A1-II 1 [Oryza sativa Japonica Group]	-	-	-	-	GO:0005623//cell;GO:0043227//membrane-bounded organelle;GO:0043226//organelle;GO:0005622//intracellular;GO:0044424//intracellular part;GO:0044464//cell part;GO:0043229//intracellular organelle;GO:0043231//intracellular membrane-bounded organelle	GO:0003824//catalytic activity;GO:0004620//phospholipase activity;GO:0016787//hydrolase activity;GO:0016298//lipase activity;GO:0016788//hydrolase activity, acting on ester bonds	GO:0044710//single-organism metabolic process;GO:0006629//lipid metabolic process;GO:0044699//single-organism process;GO:0008152//metabolic process;GO:0071704//organic substance metabolic process;GO:0044238//primary metabolic process
MH07g0025900	25	97	0.68	2.235	1.71667	3.57e-12	1.34e-10	yes	Bp10	PREDICTED: L-ascorbate oxidase homolog [Oryza sativa Japonica Group]	-	-	-	-	-	-	-
MH02g0062700	13	49	0.505	1.645	1.70373	1.07e-07	2.23e-06	yes	SETH3	PREDICTED: probable arabinose 5-phosphate isomerase [Oryza sativa Japonica Group]	-	-	-	-	-	GO:0005488//binding;GO:0003824//catalytic activity	-
MH11g0544800	4.5	17	0.185	0.6	1.69744	0.00245315	0.0171066	yes	DIR1	PREDICTED: dirigent protein 1 [Oryza sativa Japonica Group]	-	-	-	-	-	-	-
MH12g0036500	7	26.21	0.165	0.535	1.69707	0.000192771	0.00189652	yes	GAUT7	PREDICTED: probable galacturonosyltransferase 7 isoform X2 [Oryza sativa Japonica Group]	Metabolism	Carbohydrate metabolism	ko00500//Starch and sucrose metabolism;ko00500//Starch and sucrose metabolism;ko00520//Amino sugar and nucleotide sugar metabolism;ko00520//Amino sugar and nucleotide sugar metabolism	K13648	-	GO:0016740//transferase activity;GO:0008194//UDP-glycosyltransferase activity;GO:0016757//transferase activity, transferring glycosyl groups;GO:0003824//catalytic activity	-
MH10g0384200	51.1	194.92	1.66	5.375	1.69508	1.2e-18	7.72e-17	yes	MGL	PREDICTED: methionine gamma-lyase [Oryza sativa Japonica Group]	Metabolism	Amino acid metabolism;Metabolism of other amino acids	ko00270//Cysteine and methionine metabolism;ko00450//Selenocompound metabolism	K01761	GO:0044444//cytoplasmic part;GO:0044464//cell part;GO:0044424//intracellular part;GO:0005622//intracellular;GO:0005737//cytoplasm;GO:0005623//cell	GO:0016829//lyase activity;GO:0003824//catalytic activity;GO:0043167//ion binding;GO:0016846//carbon-sulfur lyase activity;GO:0005488//binding;GO:0043168//anion binding	GO:0009087//methionine catabolic process;GO:0044282//small molecule catabolic process;GO:0009987//cellular process;GO:0046395//carboxylic acid catabolic process;GO:0071704//organic substance metabolic process;GO:0044273//sulfur compound catabolic process;GO:0006082//organic acid metabolic process;GO:0043933//macromolecular complex subunit organization;GO:0044248//cellular catabolic process;GO:190…
MH02g0305100	6	18.5	0.245	0.79	1.68907	0.00471359	0.0296334	yes	-	PREDICTED: uncharacterized HIT-like protein MT1300 [Oryza sativa Japonica Group]	-	-	-	-	-	-	-
MH01g0664200	7.5	28	0.19	0.61	1.68281	0.000116334	0.00121618	yes	Bp10	PREDICTED: L-ascorbate oxidase homolog [Oryza sativa Japonica Group]	-	-	-	-	-	GO:0003824//catalytic activity	GO:0044699//single-organism process;GO:0044710//single-organism metabolic process;GO:0008152//metabolic process
MH01g0517500	5.5	20.5	0.13	0.415	1.6746	0.000839996	0.00688545	yes	MAN1	PREDICTED: mannan endo-1,4-beta-mannosidase 1 [Oryza sativa Japonica Group]	Metabolism	Carbohydrate metabolism	ko00051//Fructose and mannose metabolism	K19355	-	-	GO:0008152//metabolic process;GO:0044238//primary metabolic process
MH03g0544900	32	118.5	1.63	5.15	1.6597	5.92e-15	2.83e-13	yes	Zlp	PREDICTED: alpha-amylase/trypsin inhibitor [Oryza sativa Japonica Group]	-	-	-	-	-	-	-
MH02g0584700	5.5	20.5	0.655	2.065	1.65657	0.00164461	0.0121692	yes	-	hypothetical protein OsI_08688 [Oryza sativa Indica Group]	-	-	-	-	-	-	-
MH03g0177600	6	22	0.3	0.945	1.65535	0.00384776	0.0251218	yes	Os03g0283200	PREDICTED: protein IN2-1 homolog A [Oryza sativa Japonica Group]	Metabolism	Metabolism of other amino acids	ko00480//Glutathione metabolism	K00799	-	-	-
MH06g0053000	5	17	0.3	0.945	1.65535	0.0038944	0.0253826	yes	-	PREDICTED: early nodulin-93 [Oryza sativa Japonica Group]	-	-	-	-	-	-	-
MH01g0651000	31	113	1.05	3.265	1.63669	1.48e-13	6.23e-12	yes	At5g07050	PREDICTED: WAT1-related protein At5g07050 [Oryza sativa Japonica Group]	-	-	-	-	GO:0031224//intrinsic component of membrane;GO:0043229//intracellular organelle;GO:0044464//cell part;GO:0043227//membrane-bounded organelle;GO:0044425//membrane part;GO:0043226//organelle;GO:0043231//intracellular membrane-bounded organelle;GO:0005622//intracellular;GO:0005623//cell;GO:0044424//intracellular part;GO:0016020//membrane	GO:0005215//transporter activity	GO:0044699//single-organism process;GO:0044763//single-organism cellular process;GO:0009987//cellular process
MH04g0267000	3.77	13.835	0.685	2.13	1.63668	0.00635102	0.037884	yes	-	BnaUnng00840D [Brassica napus]	-	-	-	-	-	-	-
MH05g0517600	1096	3980	28.945	89.9	1.63501	1.93e-193	3.17e-190	yes	NMT1	PREDICTED: phosphomethylethanolamine N-methyltransferase [Oryza sativa Japonica Group]	Metabolism	Lipid metabolism	ko00564//Glycerophospholipid metabolism	K05929	-	GO:0008168//methyltransferase activity;GO:0016740//transferase activity;GO:0008170//N-methyltransferase activity;GO:0003824//catalytic activity;GO:0016741//transferase activity, transferring one-carbon groups	GO:0009058//biosynthetic process;GO:0044283//small molecule biosynthetic process;GO:0044281//small molecule metabolic process;GO:0044710//single-organism metabolic process;GO:0046165//alcohol biosynthetic process;GO:0044699//single-organism process;GO:0008152//metabolic process;GO:0006066//alcohol metabolic process;GO:1901617//organic hydroxy compound biosynthetic process;GO:1901576//organic subs…
MH05g0105500	10.5	38	1.01	3.13	1.63181	2.53e-05	0.000313611	yes	-	Os05g0202600, partial [Oryza sativa Japonica Group]	-	-	-	-	-	-	-
MH05g0377300	2059.5	7493.5	49.61	152.7	1.622	2.31e-192	3.59e-189	yes	CLA1	PREDICTED: 1-deoxy-D-xylulose-5-phosphate synthase 1, chloroplastic [Oryza sativa Japonica Group]	Metabolism	Metabolism of terpenoids and polyketides;Metabolism of cofactors and vitamins	ko00900//Terpenoid backbone biosynthesis;ko00730//Thiamine metabolism	K01662	-	GO:0016740//transferase activity;GO:0003824//catalytic activity;GO:0016744//transferase activity, transferring aldehyde or ketonic groups	GO:0044710//single-organism metabolic process;GO:0008152//metabolic process;GO:0071704//organic substance metabolic process;GO:0006629//lipid metabolic process;GO:0006721//terpenoid metabolic process;GO:0044763//single-organism cellular process;GO:0044237//cellular metabolic process;GO:0009987//cellular process;GO:0044699//single-organism process;GO:0044255//cellular lipid metabolic process;GO:00…
MH04g0495100	39.5	146.5	1.115	3.425	1.61906	1.72e-15	8.59e-14	yes	BT1	PREDICTED: BTB/POZ and TAZ domain-containing protein 1 isoform X2 [Oryza sativa Japonica Group]	-	-	-	-	-	-	-
MH11g0393600	4.5	16	0.095	0.29	1.61005	0.00807998	0.0460358	yes	Os04g0656100	PREDICTED: plasma membrane ATPase 2-like [Oryza sativa Japonica Group]	-	-	-	-	-	-	-
MH10g0405200	585.5	2067.5	32.25	97.14	1.59077	7.85e-155	8.78e-152	yes	Cht8	PREDICTED: chitinase 8 [Oryza sativa Japonica Group]	-	-	-	-	-	GO:0016853//isomerase activity;GO:0016787//hydrolase activity;GO:0003824//catalytic activity;GO:0016798//hydrolase activity, acting on glycosyl bonds;GO:0004553//hydrolase activity, hydrolyzing O-glycosyl compounds;GO:0016872//intramolecular lyase activity	GO:0044036//cell wall macromolecule metabolic process;GO:0044260//cellular macromolecule metabolic process;GO:0044237//cellular metabolic process;GO:0009987//cellular process;GO:0044238//primary metabolic process;GO:0009056//catabolic process;GO:0006026//aminoglycan catabolic process;GO:1901136//carbohydrate derivative catabolic process;GO:0008152//metabolic process;GO:1901135//carbohydrate deriv…
MH01g0785700	601	2115	25.015	75.05	1.58506	1.19e-110	7.05e-108	yes	CKX4	PREDICTED: cytokinin dehydrogenase 4 [Oryza sativa Japonica Group]	Metabolism	Metabolism of terpenoids and polyketides	ko00908//Zeatin biosynthesis	K00279	-	GO:1901265//nucleoside phosphate binding;GO:0003824//catalytic activity;GO:0000166//nucleotide binding;GO:0016491//oxidoreductase activity;GO:0097159//organic cyclic compound binding;GO:0016645//oxidoreductase activity, acting on the CH-NH group of donors;GO:0016614//oxidoreductase activity, acting on CH-OH group of donors;GO:0005488//binding;GO:0016616//oxidoreductase activity, acting on the CH-…	GO:0009987//cellular process;GO:0008152//metabolic process;GO:0006725//cellular aromatic compound metabolic process;GO:0044237//cellular metabolic process;GO:0044710//single-organism metabolic process;GO:0044699//single-organism process
MH01g0793100	176.5	621	16.72	50.16	1.58496	1.35e-60	3.81e-58	yes	ARR9	PREDICTED: two-component response regulator ORR4 [Oryza sativa Japonica Group]	Environmental Information Processing	Signal transduction	ko04075//Plant hormone signal transduction	K14492	-	-	-
MH03g0184300	125	436.5	5.33	15.915	1.57818	7.43e-35	1.07e-32	yes	ANP2	Protein kinase domain containing protein, expressed [Oryza sativa Japonica Group]	-	-	-	-	-	-	-
XLOC_021256	2345	8138.5	37.205	110.175	1.56623	1.09e-242	5.08e-239	yes	-	AAL58160.1 putative polyprotein [Oryza sativa Japonica Group]	-	-	-	-	-	-	-
MH05g0343000	60	208	4.4	13.015	1.5646	2.61e-20	1.87e-18	yes	-	NRR repressor homolog 1-like [Aegilops tauschii subsp. tauschii] [Aegilops tauschii]	-	-	-	-	-	-	-
MH03g0287100	5	17	0.195	0.57	1.54749	0.00831815	0.0470683	yes	SC35	PREDICTED: serine/arginine-rich splicing factor SC35 isoform X1 [Oryza sativa Japonica Group]	Genetic Information Processing	Transcription	ko03040//Spliceosome	K12891	-	-	-
MH05g0560800	15.5	53.5	0.305	0.89	1.545	4.14e-06	6.26e-05	yes	TTL1	PREDICTED: TPR repeat-containing thioredoxin TTL1 [Oryza sativa Japonica Group]	-	-	-	-	-	-	-
MH11g0318400	14	47	0.46	1.34	1.54253	3.65e-06	5.55e-05	yes	BHLH62	PREDICTED: transcription factor bHLH78 isoform X1 [Oryza sativa Japonica Group]	-	-	-	-	-	-	-
MH04g0224600	181	571.5	5.05	14.71	1.54244	3.4e-49	7.38e-47	yes	-	PREDICTED: uncharacterized protein LOC4335373 [Oryza sativa Japonica Group]	-	-	-	-	-	-	-
MH01g0492100	7.5	25	0.195	0.565	1.53478	0.00120904	0.00937791	yes	At2g42960	PREDICTED: probable receptor-like protein kinase At2g42960 [Oryza sativa Japonica Group]	-	-	-	-	-	-	-
MH03g0732200	12.91	43.8	1.155	3.345	1.53411	6.64e-06	9.68e-05	yes	-	Os03g0818950 [Oryza sativa Japonica Group]	-	-	-	-	-	-	-
MH11g0538200	97	328.5	1.935	5.585	1.52922	4.64e-30	5.41e-28	yes	CYP71D10	Os11g0635300 [Oryza sativa Japonica Group]	-	-	-	-	-	-	-
MH01g0544900	165	554	6.09	17.455	1.51913	2.92e-51	6.64e-49	yes	nep1	PREDICTED: aspartic proteinase nepenthesin-1 [Oryza sativa Japonica Group]	-	-	-	-	-	-	-
MH08g0469100	7	23	0.32	0.915	1.5157	0.00214279	0.01524	yes	AMY1.3	PREDICTED: alpha-amylase isozyme 3D [Oryza sativa Japonica Group]	Metabolism	Carbohydrate metabolism	ko00500//Starch and sucrose metabolism	K01176	-	GO:0004553//hydrolase activity, hydrolyzing O-glycosyl compounds;GO:0043167//ion binding;GO:0046872//metal ion binding;GO:0016798//hydrolase activity, acting on glycosyl bonds;GO:0003824//catalytic activity;GO:0016160//amylase activity;GO:0043169//cation binding;GO:0016787//hydrolase activity;GO:0005488//binding	GO:0008152//metabolic process;GO:0044238//primary metabolic process
MH01g0314200	1049.5	3500	78.17	222.34	1.50808	5.69e-179	7.96e-176	yes	PRMS	PREDICTED: pathogenesis-related protein 1 [Oryza sativa Japonica Group]	Organismal Systems;Environmental Information Processing	Signal transduction;Environmental adaptation	ko04075//Plant hormone signal transduction;ko04626//Plant-pathogen interaction	K13449	-	-	-
MH01g0045900	24.5	82	0.41	1.165	1.50663	5.24e-10	1.5e-08	yes	XYL1	PREDICTED: alpha-xylosidase 1 [Oryza sativa Japonica Group]	-	-	-	-	-	GO:0016798//hydrolase activity, acting on glycosyl bonds;GO:0016787//hydrolase activity;GO:0005488//binding;GO:0003824//catalytic activity	GO:0008152//metabolic process;GO:0044238//primary metabolic process
MH02g0659300	8.5	27.5	0.335	0.935	1.48081	0.000654624	0.00555854	yes	GSVIVT00026920001	PREDICTED: probable polygalacturonase [Oryza sativa Japonica Group]	-	-	-	-	-	GO:0016787//hydrolase activity;GO:0003824//catalytic activity	GO:0071840//cellular component organization or biogenesis;GO:0044238//primary metabolic process;GO:0008152//metabolic process;GO:0016043//cellular component organization;GO:0045229//external encapsulating structure organization;GO:0009987//cellular process
MH01g0149600	1333	4345.5	43.64	121.36	1.47557	5.2e-190	7.65e-187	yes	DAAT	PREDICTED: D-amino-acid transaminase, chloroplastic isoform X1 [Oryza sativa Japonica Group]	Metabolism	Metabolism of cofactors and vitamins	ko00790//Folate biosynthesis	K18482	-	-	-
MH02g0013100	12	39.5	0.375	1.04	1.47162	2.19e-05	0.000276566	yes	GT-2	PREDICTED: trihelix transcription factor GTL1 [Oryza sativa Japonica Group]	-	-	-	-	-	-	-
MH01g0792200	24.68	79.765	0.565	1.565	1.46984	2.37e-05	0.000296643	yes	CYP94A1	PREDICTED: cytochrome P450 94B3 [Oryza sativa Japonica Group]	-	-	-	-	-	-	-
MH11g0116600	11.5	37	0.605	1.675	1.46915	7.34e-05	0.000805783	yes	DIR19	PREDICTED: dirigent protein 19 [Oryza sativa Japonica Group]	-	-	-	-	-	-	-
MH11g0495400	14.5	47	1	2.765	1.46728	2.94e-06	4.58e-05	yes	PR4A	PREDICTED: barwin [Oryza sativa Japonica Group]	-	-	-	-	-	-	-
MH10g0436500	761.5	2468.5	59.1	163.395	1.46713	4.81e-143	4.63e-140	yes	-	expressed protein [Oryza sativa Japonica Group]	-	-	-	-	-	-	-
MH09g0180300	294.5	954.5	5.945	16.435	1.46702	2.92e-77	1.1e-74	yes	AKHSDH2	PREDICTED: bifunctional aspartokinase/homoserine dehydrogenase 2, chloroplastic [Oryza sativa Japonica Group]	Metabolism	Global and Overview;Biosynthesis of other secondary metabolites;Amino acid metabolism	ko01230//Biosynthesis of amino acids;ko00270//Cysteine and methionine metabolism;ko00260//Glycine, serine and threonine metabolism;ko00300//Lysine biosynthesis;ko00261//Monobactam biosynthesis	K12524	-	-	GO:0006807//nitrogen compound metabolic process;GO:0006793//phosphorus metabolic process;GO:0044238//primary metabolic process;GO:0006520//cellular amino acid metabolic process;GO:0044281//small molecule metabolic process;GO:0044237//cellular metabolic process;GO:0044763//single-organism cellular process;GO:0006082//organic acid metabolic process;GO:0071704//organic substance metabolic process;GO…
MH02g0639400	50	162	1.885	5.21	1.46672	4.46e-16	2.33e-14	yes	At1g21890	PREDICTED: WAT1-related protein At1g21890 [Oryza sativa Japonica Group]	-	-	-	-	-	-	-
MH07g0087100	5	16	0.575	1.57	1.44913	0.00753786	0.0435133	yes	NPC3	Os11g0593000, partial [Oryza sativa Japonica Group]	Metabolism	Carbohydrate metabolism;Lipid metabolism	ko00564//Glycerophospholipid metabolism;ko00565//Ether lipid metabolism;ko00562//Inositol phosphate metabolism	K01114	-	-	-
MH08g0417000	67	214	2.525	6.865	1.44298	1.37e-11	4.82e-10	yes	IP5P9	PREDICTED: type IV inositol polyphosphate 5-phosphatase 9 [Oryza sativa Japonica Group]	-	-	-	-	-	-	-
MH05g0183900	8.5	27	0.16	0.435	1.44294	0.000712275	0.0059773	yes	At1g56130	PREDICTED: probable LRR receptor-like serine/threonine-protein kinase At1g56130 isoform X1 [Oryza sativa Japonica Group]	-	-	-	-	-	GO:0016772//transferase activity, transferring phosphorus-containing groups;GO:0016773//phosphotransferase activity, alcohol group as acceptor;GO:0016740//transferase activity;GO:0016301//kinase activity;GO:1901363//heterocyclic compound binding;GO:0004672//protein kinase activity;GO:0036094//small molecule binding;GO:0097367//carbohydrate derivative binding;GO:0003824//catalytic activity;GO:0001…	GO:0044267//cellular protein metabolic process;GO:0008152//metabolic process;GO:0043170//macromolecule metabolic process;GO:0036211//protein modification process;GO:0019538//protein metabolic process;GO:0006464//cellular protein modification process;GO:0044237//cellular metabolic process;GO:0043412//macromolecule modification;GO:0071704//organic substance metabolic process;GO:0009987//cellular pr…
MH08g0489000	20	63.5	0.8	2.17	1.43962	1.56e-07	3.11e-06	yes	ROMT-17	PREDICTED: tricin synthase 2 [Oryza sativa Japonica Group]	-	-	-	-	-	GO:0003824//catalytic activity;GO:0016740//transferase activity;GO:0016741//transferase activity, transferring one-carbon groups;GO:0008168//methyltransferase activity	GO:0008152//metabolic process
MH11g0404600	15.5	49.5	0.585	1.585	1.43797	2.81e-06	4.4e-05	yes	HSD1	PREDICTED: 11-beta-hydroxysteroid dehydrogenase 1B [Oryza sativa Japonica Group]	-	-	-	-	-	-	-
MH02g0641900	7	22	0.145	0.39	1.42742	0.00277291	0.0189675	yes	NAR-7	PREDICTED: nitrate reductase [NAD(P)H] [Oryza sativa Japonica Group]	Metabolism	Energy metabolism	ko00910//Nitrogen metabolism	K10534	-	GO:0008940//nitrate reductase activity;GO:0016661//oxidoreductase activity, acting on other nitrogenous compounds as donors;GO:0048037//cofactor binding;GO:0043167//ion binding;GO:0046914//transition metal ion binding;GO:0016491//oxidoreductase activity;GO:0005488//binding;GO:0046872//metal ion binding;GO:1901265//nucleoside phosphate binding;GO:0043169//cation binding;GO:0050662//coenzyme bindin…	GO:0043436//oxoacid metabolic process;GO:0044237//cellular metabolic process;GO:2001057//reactive nitrogen species metabolic process;GO:0006807//nitrogen compound metabolic process;GO:0044281//small molecule metabolic process;GO:0044763//single-organism cellular process;GO:0009987//cellular process;GO:0071704//organic substance metabolic process;GO:0006082//organic acid metabolic process;GO:00081…
MH04g0451100	43.5	137.5	1.415	3.805	1.42709	3.06e-13	1.25e-11	yes	KAS12	PREDICTED: 3-oxoacyl-[acyl-carrier-protein] synthase I, chloroplastic [Oryza sativa Japonica Group]	Metabolism	Lipid metabolism;Metabolism of cofactors and vitamins;Global and Overview	ko01212//Fatty acid metabolism;ko00061//Fatty acid biosynthesis;ko00780//Biotin metabolism	K09458	GO:0043227//membrane-bounded organelle;GO:0009536//plastid;GO:0005737//cytoplasm;GO:0043229//intracellular organelle;GO:0044444//cytoplasmic part;GO:0044464//cell part;GO:0043226//organelle;GO:0044424//intracellular part;GO:0005623//cell;GO:0005622//intracellular;GO:0043231//intracellular membrane-bounded organelle	GO:0003824//catalytic activity;GO:0004312//fatty acid synthase activity;GO:0016740//transferase activity;GO:0016746//transferase activity, transferring acyl groups;GO:0016747//transferase activity, transferring acyl groups other than amino-acyl groups	GO:0009987//cellular process;GO:0043436//oxoacid metabolic process;GO:0044237//cellular metabolic process;GO:0006631//fatty acid metabolic process;GO:0071704//organic substance metabolic process;GO:0044255//cellular lipid metabolic process;GO:0044699//single-organism process;GO:0008152//metabolic process;GO:0044763//single-organism cellular process;GO:0006082//organic acid metabolic process;GO:00…
MH10g0349000	15.5	48.5	0.715	1.915	1.42133	7.16e-06	0.000103101	yes	At4g26100	PREDICTED: casein kinase I [Oryza sativa Japonica Group]	-	-	-	-	-	-	-
MH12g0058200	6	19	0.415	1.11	1.41938	0.00437616	0.0278691	yes	-	hypothetical_protein [Oryza glaberrima]	-	-	-	-	-	-	-
MH01g0118800	26.5	83	0.69	1.845	1.41895	6.18e-09	1.52e-07	yes	At5g45840	PREDICTED: probable LRR receptor-like serine/threonine-protein kinase MRH1 isoform X2 [Oryza sativa Japonica Group]	-	-	-	-	-	GO:0016740//transferase activity;GO:0003824//catalytic activity;GO:0005488//binding;GO:0097159//organic cyclic compound binding;GO:0097367//carbohydrate derivative binding;GO:0001882//nucleoside binding;GO:0036094//small molecule binding;GO:1901363//heterocyclic compound binding;GO:0001883//purine nucleoside binding;GO:0032550//purine ribonucleoside binding;GO:0032549//ribonucleoside binding	GO:0006464//cellular protein modification process;GO:0044237//cellular metabolic process;GO:0043170//macromolecule metabolic process;GO:0044260//cellular macromolecule metabolic process;GO:0009987//cellular process;GO:0043412//macromolecule modification;GO:0044238//primary metabolic process;GO:0036211//protein modification process;GO:0071704//organic substance metabolic process;GO:0019538//protei…
MH01g0461100	70333.3	220022	3559.13	9497.03	1.41595	1.57e-202	2.93e-199	yes	CAB2R	PREDICTED: chlorophyll a-b binding protein 2, chloroplastic [Oryza sativa Japonica Group]	Metabolism	Energy metabolism	ko00196//Photosynthesis - antenna proteins	K08912	GO:0044425//membrane part;GO:0009579//thylakoid;GO:0034357//photosynthetic membrane;GO:0044464//cell part;GO:0005622//intracellular;GO:0044436//thylakoid part;GO:0009521//photosystem;GO:0031224//intrinsic component of membrane;GO:0005623//cell;GO:0098796//membrane protein complex;GO:0043234//protein complex;GO:0032991//macromolecular complex;GO:0016020//membrane;GO:0044424//intracellular part	GO:0005488//binding;GO:0097159//organic cyclic compound binding;GO:1901363//heterocyclic compound binding;GO:0043169//cation binding;GO:0046906//tetrapyrrole binding;GO:0043167//ion binding	GO:0071704//organic substance metabolic process;GO:0044267//cellular protein metabolic process;GO:0043412//macromolecule modification;GO:0019538//protein metabolic process;GO:0044238//primary metabolic process;GO:0036211//protein modification process;GO:0008152//metabolic process;GO:0044260//cellular macromolecule metabolic process;GO:0044237//cellular metabolic process;GO:0009987//cellular proce…
MH01g0689000	19.5	61	0.53	1.41	1.41163	8.69e-06	0.000121839	yes	PCS1	PREDICTED: aspartic proteinase PCS1 [Oryza sativa Japonica Group]	-	-	-	-	-	-	-
MH02g0392300	5	16.5	0.185	0.49	1.40526	0.0068117	0.0401446	yes	BZIP06	PREDICTED: basic leucine zipper 34 [Oryza sativa Japonica Group]	-	-	-	-	-	GO:1901363//heterocyclic compound binding;GO:0003676//nucleic acid binding;GO:0097159//organic cyclic compound binding;GO:0003677//DNA binding;GO:0005488//binding	GO:0050789//regulation of biological process;GO:0060255//regulation of macromolecule metabolic process;GO:0010468//regulation of gene expression;GO:0065007//biological regulation;GO:0019222//regulation of metabolic process
MH09g0348200	162.5	503	9.03	23.915	1.40512	2.06e-24	1.92e-22	yes	-	hypothetical protein OsI_31510 [Oryza sativa Indica Group]	-	-	-	-	-	-	-
MH05g0407100	55	170.5	1.27	3.355	1.40148	5.34e-15	2.56e-13	yes	SBT1.7	PREDICTED: subtilisin-like protease SBT1.7 [Oryza sativa Japonica Group]	-	-	-	-	-	GO:0016787//hydrolase activity;GO:0070011//peptidase activity, acting on L-amino acid peptides;GO:0008233//peptidase activity;GO:0003824//catalytic activity	GO:0071704//organic substance metabolic process;GO:0008152//metabolic process;GO:0044238//primary metabolic process;GO:0043170//macromolecule metabolic process;GO:0019538//protein metabolic process
MH10g0435800	13	40.085	0.945	2.495	1.40065	3.58e-05	0.000425888	yes	-	RIR1b protein [Oryza sativa Indica Group]	-	-	-	-	-	-	-
MH04g0601000	23	71	3.97	10.44	1.39491	7.16e-08	1.53e-06	yes	-	PREDICTED: ELMO domain-containing protein E-like [Phoenix dactylifera]	-	-	-	-	-	-	-
MH03g0732100	12.09	37.2	0.82	2.15	1.39064	0.000113118	0.00118676	yes	-	-	-	-	-	-	-	-	-
MH06g0195400	6	18.5	0.19	0.495	1.38143	0.00568131	0.0346409	yes	COL16	PREDICTED: zinc finger protein CONSTANS-LIKE 16 [Oryza sativa Japonica Group]	-	-	-	-	-	-	-
MH02g0520200	22	69.5	0.78	2.02	1.37281	2.22e-07	4.31e-06	yes	TPP1	PREDICTED: probable trehalose-phosphate phosphatase 1 [Oryza sativa Japonica Group]	Metabolism	Carbohydrate metabolism	ko00500//Starch and sucrose metabolism	K01087	-	-	-
MH09g0150900	399.5	1207.5	13.73	35.395	1.36621	9.15e-78	3.5e-75	yes	CYP71D55	PREDICTED: premnaspirodiene oxygenase [Oryza sativa Japonica Group]	-	-	-	-	-	-	-
MH03g0010600	331.5	1000	24.075	61.915	1.36275	3.34e-49	7.29e-47	yes	AZI1	PREDICTED: cortical cell-delineating protein [Oryza sativa Japonica Group]	-	-	-	-	-	-	-
MH05g0378000	6.5	20	0.175	0.45	1.36257	0.00402684	0.0260815	yes	PCMP-E17	Os05g0409800 [Oryza sativa Japonica Group]	-	-	-	-	-	-	-
MH01g0140600	23	69	1.245	3.19	1.35741	1.27e-07	2.6e-06	yes	RAC1	PREDICTED: rac-like GTP-binding protein 1 [Oryza sativa Japonica Group]	Cellular Processes	Transport and catabolism	ko04145//Phagosome	K04392	-	-	-
MH06g0310800	13	39	1.965	5.025	1.35459	7.19e-05	0.00079299	yes	-	hypothetical protein OsI_22874 [Oryza sativa Indica Group]	-	-	-	-	-	-	-
MH05g0417800	19.5	58.5	0.53	1.355	1.35423	3.17e-06	4.91e-05	yes	At3g50280	PREDICTED: uncharacterized acetyltransferase At3g50280 [Oryza sativa Japonica Group]	-	-	-	-	-	-	-
MH02g0295200	12.5	37	0.285	0.72	1.33703	0.000209636	0.00204019	yes	LECRKS7	Os02g0459600, partial [Oryza sativa Japonica Group]	-	-	-	-	-	GO:0016740//transferase activity;GO:0003824//catalytic activity	-
MH10g0024300	16.395	49.005	0.39	0.985	1.33665	2.26e-05	0.000284568	yes	PAP3	PREDICTED: purple acid phosphatase 3 [Oryza sativa Japonica Group]	-	-	-	-	-	GO:0003824//catalytic activity	GO:0008152//metabolic process;GO:0006796//phosphate-containing compound metabolic process;GO:0006793//phosphorus metabolic process;GO:0044237//cellular metabolic process;GO:0009987//cellular process
MH06g0124300	70	205.5	2.12	5.32	1.32736	1.12e-18	7.29e-17	yes	FAP2	PREDICTED: fatty-acid-binding protein 2 [Oryza sativa Japonica Group]	-	-	-	-	-	GO:0003824//catalytic activity;GO:0016853//isomerase activity	-
MH03g0193200	39.5	116	1.48	3.71	1.32582	2.82e-08	6.38e-07	yes	-	PREDICTED: serine/arginine repetitive matrix protein 2 [Oryza sativa Japonica Group]	-	-	-	-	-	-	-
MH05g0567900	194	570.13	4.39	10.995	1.32455	9.41e-29	1.06e-26	yes	PRB1	PREDICTED: pathogenesis-related protein 1 [Oryza sativa Japonica Group]	-	-	-	-	GO:0043229//intracellular organelle;GO:0043231//intracellular membrane-bounded organelle;GO:0043226//organelle;GO:0044464//cell part;GO:0005623//cell;GO:0005622//intracellular;GO:0043227//membrane-bounded organelle;GO:0044424//intracellular part	-	-
MH03g0307300	6.26	19.35	0.09	0.225	1.32193	0.00511311	0.0317385	yes	GIP	OJ000114_01.9 [Oryza sativa Japonica Group]	-	-	-	-	-	-	-
MH01g0512100	48.5	141	1.73	4.305	1.31524	1.86e-11	6.48e-10	yes	Os01g0656200	PREDICTED: probable protein phosphatase 2C 8 [Oryza sativa Japonica Group]	Environmental Information Processing	Signal transduction	ko04075//Plant hormone signal transduction	K14497	-	GO:0042578//phosphoric ester hydrolase activity;GO:0016791//phosphatase activity;GO:0004721//phosphoprotein phosphatase activity;GO:0016788//hydrolase activity, acting on ester bonds;GO:0003824//catalytic activity;GO:0016787//hydrolase activity	-
MH05g0044600	7.5	23	0.8	1.99	1.3147	0.00314928	0.0212494	yes	-	Os03g0238800, partial [Oryza sativa Japonica Group]	-	-	-	-	-	-	-
MH01g0365300	16	47	0.39	0.97	1.31451	1.45e-05	0.000191209	yes	BGLU1	PREDICTED: beta-glucosidase 1 [Oryza sativa Japonica Group]	Metabolism	Biosynthesis of other secondary metabolites;Carbohydrate metabolism;Metabolism of other amino acids	ko00940//Phenylpropanoid biosynthesis;ko00500//Starch and sucrose metabolism;ko00460//Cyanoamino acid metabolism	K05350	-	-	-
MH03g0731500	30	87.5	1.98	4.905	1.30875	1.29e-07	2.63e-06	yes	CCR1	PREDICTED: cinnamoyl-CoA reductase 1 [Oryza sativa Japonica Group]	-	-	-	-	-	-	-
MH05g0334800	6	18	0.105	0.26	1.30812	0.00595415	0.0359537	yes	-	Os05g0363500, partial [Oryza sativa Japonica Group]	-	-	-	-	-	-	-
MH01g0700000	7.755	22.5	0.18	0.445	1.30581	0.00418156	0.0268561	yes	-	H0811D08.6 [Oryza sativa Indica Group]	-	-	-	-	-	-	-
MH02g0646000	155.5	449	6.765	16.655	1.29979	3.2e-34	4.45e-32	yes	ZFP8	PREDICTED: zinc finger protein 8 [Oryza sativa Japonica Group]	-	-	-	-	-	-	-
MH11g0489000	37	106.5	1.655	4.07	1.2982	6.74e-09	1.65e-07	yes	At4g15470	PREDICTED: BI1-like protein [Oryza sativa Japonica Group]	-	-	-	-	-	-	-
MH08g0509700	40.5	116	1.265	3.095	1.2908	5.42e-11	1.79e-09	yes	BGLU27	PREDICTED: beta-glucosidase 27 [Oryza sativa Japonica Group]	Metabolism	Carbohydrate metabolism;Metabolism of other amino acids;Biosynthesis of other secondary metabolites	ko00940//Phenylpropanoid biosynthesis;ko00500//Starch and sucrose metabolism;ko00460//Cyanoamino acid metabolism	K01188	-	-	-
MH12g0033800	43.59	126.645	1.895	4.625	1.28726	3.98e-12	1.48e-10	yes	efp	PREDICTED: elongation factor P isoform X2 [Oryza sativa Japonica Group]	-	-	-	-	GO:0043226//organelle;GO:0009532//plastid stroma;GO:0044422//organelle part;GO:0005622//intracellular;GO:0009536//plastid;GO:0043231//intracellular membrane-bounded organelle;GO:0044446//intracellular organelle part;GO:0044435//plastid part;GO:0044424//intracellular part;GO:0005737//cytoplasm;GO:0005623//cell;GO:0044444//cytoplasmic part;GO:0043229//intracellular organelle;GO:0044464//cell part;G…	-	GO:0015031//protein transport;GO:0046907//intracellular transport;GO:0022414//reproductive process;GO:0006807//nitrogen compound metabolic process;GO:0044237//cellular metabolic process;GO:0032502//developmental process;GO:1902578//single-organism localization;GO:0006605//protein targeting;GO:0044249//cellular biosynthetic process;GO:0051641//cellular localization;GO:0043170//macromolecule metabo…
MH02g0147800	10.5	30	0.515	1.255	1.28504	0.00102614	0.00816067	yes	GSVIVT00023967001	PREDICTED: peroxidase P7 [Oryza sativa Japonica Group]	Metabolism	Biosynthesis of other secondary metabolites	ko00940//Phenylpropanoid biosynthesis	K00430	-	-	-
MH03g0227400	13.5	38.5	0.38	0.92	1.27563	0.000273477	0.00257129	yes	At2g38370	PREDICTED: WEB family protein At2g38370 [Oryza sativa Japonica Group]	-	-	-	-	-	-	-
MH05g0375100	37.5	105.5	2.075	4.99	1.26593	4.73e-09	1.18e-07	yes	-	Os05g0405400, partial [Oryza sativa Japonica Group]	-	-	-	-	-	-	-
MH05g0464900	50.5	141.5	2.75	6.575	1.25756	3.63e-12	1.36e-10	yes	-	-	-	-	-	-	-	-	-
MH03g0041100	32	89	0.93	2.22	1.25526	9.34e-08	1.96e-06	yes	AAE12	PREDICTED: probable acyl-activating enzyme 12, peroxisomal [Oryza sativa Japonica Group]	-	-	-	-	-	-	-
MH05g0071000	18	50.5	0.965	2.3	1.25303	0.000111282	0.00117189	yes	-	embryo-specific protein ATS3A-like [Aegilops tauschii subsp. tauschii] [Aegilops tauschii]	-	-	-	-	-	-	-
MH07g0082000	36.015	99.155	0.625	1.485	1.24853	4.87e-09	1.21e-07	yes	At3g03770	PREDICTED: probable inactive leucine-rich repeat receptor-like protein kinase At3g03770 [Oryza sativa Japonica Group]	-	-	-	-	GO:0005623//cell;GO:0043227//membrane-bounded organelle;GO:0043226//organelle;GO:0044464//cell part;GO:0043229//intracellular organelle;GO:0005622//intracellular;GO:0043231//intracellular membrane-bounded organelle;GO:0044424//intracellular part	GO:0005488//binding;GO:0097159//organic cyclic compound binding;GO:0032550//purine ribonucleoside binding;GO:0001883//purine nucleoside binding;GO:0016740//transferase activity;GO:0036094//small molecule binding;GO:0003824//catalytic activity;GO:0001882//nucleoside binding;GO:0032549//ribonucleoside binding;GO:1901363//heterocyclic compound binding;GO:0097367//carbohydrate derivative binding	GO:0044260//cellular macromolecule metabolic process;GO:0043170//macromolecule metabolic process;GO:0006464//cellular protein modification process;GO:0044238//primary metabolic process;GO:0044267//cellular protein metabolic process;GO:0036211//protein modification process;GO:0008152//metabolic process;GO:0044237//cellular metabolic process;GO:0043412//macromolecule modification;GO:0071704//organi…
MH01g0459800	165	457.5	5.21	12.35	1.24516	1.26e-27	1.34e-25	yes	ASPG1	PREDICTED: protein ASPARTIC PROTEASE IN GUARD CELL 2 isoform X1 [Oryza sativa Japonica Group]	-	-	-	-	-	-	GO:0008152//metabolic process;GO:0071704//organic substance metabolic process;GO:0019538//protein metabolic process;GO:0043170//macromolecule metabolic process;GO:0044238//primary metabolic process
MH03g0085800	8	22	0.27	0.635	1.2338	0.00716079	0.0416744	yes	GUX2	PREDICTED: UDP-glucuronate:xylan alpha-glucuronosyltransferase 2 isoform X1 [Oryza sativa Japonica Group]	-	-	-	-	-	GO:0003824//catalytic activity;GO:0016740//transferase activity	-
MH05g0433900	8.5	23.5	0.215	0.505	1.23195	0.00524123	0.0323765	yes	NET2A	PREDICTED: protein NETWORKED 2A [Oryza sativa Japonica Group]	-	-	-	-	-	-	-
MH02g0583200	16	44	0.465	1.09	1.22903	7.68e-05	0.000840231	yes	PFP-ALPHA	PREDICTED: pyrophosphate--fructose 6-phosphate 1-phosphotransferase subunit alpha [Oryza sativa Japonica Group]	Metabolism	Carbohydrate metabolism	ko00051//Fructose and mannose metabolism	K00895	-	GO:0008443//phosphofructokinase activity;GO:0001883//purine nucleoside binding;GO:1901363//heterocyclic compound binding;GO:0005488//binding;GO:0032549//ribonucleoside binding;GO:0016740//transferase activity;GO:0016772//transferase activity, transferring phosphorus-containing groups;GO:0097367//carbohydrate derivative binding;GO:0036094//small molecule binding;GO:0097159//organic cyclic compound…	GO:0009987//cellular process;GO:0006796//phosphate-containing compound metabolic process;GO:0044763//single-organism cellular process;GO:0071704//organic substance metabolic process;GO:0044237//cellular metabolic process;GO:0008152//metabolic process;GO:0006082//organic acid metabolic process;GO:0019752//carboxylic acid metabolic process;GO:0032787//monocarboxylic acid metabolic process;GO:000609…
MH06g0475900	12	33	0.465	1.09	1.22903	0.000574524	0.00494292	yes	At5g45910	PREDICTED: GDSL esterase/lipase At5g45910 [Oryza sativa Japonica Group]	-	-	-	-	-	-	-
MH06g0103100	142	388.5	4.23	9.845	1.21873	7.25e-21	5.39e-19	yes	UGT73B4	PREDICTED: UDP-glycosyltransferase 73B4 [Oryza sativa Japonica Group]	-	-	-	-	-	GO:0003824//catalytic activity;GO:0016740//transferase activity;GO:0016757//transferase activity, transferring glycosyl groups	-
MH11g0067300	25	68	1.595	3.705	1.21592	2.12e-06	3.43e-05	yes	SALT	Os11g0165700 [Oryza sativa Japonica Group]	-	-	-	-	-	-	-
MH03g0546400	28.5	81.5	1.01	2.345	1.21523	3.24e-08	7.24e-07	yes	-	expressed protein, 3'-partial, partial [Oryza sativa Japonica Group]	-	-	-	-	-	-	-
MH11g0495000	10	27	0.205	0.475	1.2123	0.00545159	0.0334829	yes	DJ1E	PREDICTED: DJ-1 protein homolog E [Oryza sativa Japonica Group]	Metabolism	Carbohydrate metabolism	ko00620//Pyruvate metabolism	K18881	-	-	-
MH11g0646500	12.5	34	0.41	0.95	1.2123	0.0014121	0.0106978	yes	PME53	Pectinesterase family protein, expressed [Oryza sativa Japonica Group]	-	-	-	-	-	GO:0016788//hydrolase activity, acting on ester bonds;GO:0003824//catalytic activity;GO:0052689//carboxylic ester hydrolase activity;GO:0016787//hydrolase activity	GO:0016043//cellular component organization;GO:0071840//cellular component organization or biogenesis;GO:0071555//cell wall organization;GO:0071554//cell wall organization or biogenesis;GO:0045229//external encapsulating structure organization;GO:0009987//cellular process
MH12g0454400	22	59.5	1.32	3.055	1.21063	1.08e-05	0.000147547	yes	tlp	PREDICTED: alpha-amylase/trypsin inhibitor [Oryza sativa Japonica Group]	-	-	-	-	-	-	-
MH03g0677400	815	2202.5	23.75	54.955	1.21032	1.39e-95	6.48e-93	yes	ARR1	MYB-related protein [Triticum aestivum]	-	-	-	-	-	-	-
MH04g0248600	18	49	0.64	1.48	1.20945	8.26e-05	0.000899442	yes	ndhF	NADH dehydrogenase subunit F, partial (chloroplast) [Oryza rufipogon]	Metabolism	Energy metabolism	ko00190//Oxidative phosphorylation	K05577	GO:0031224//intrinsic component of membrane;GO:0044424//intracellular part;GO:0005623//cell;GO:0009507//chloroplast;GO:0044425//membrane part;GO:0044422//organelle part;GO:0009536//plastid;GO:0043229//intracellular organelle;GO:0005622//intracellular;GO:0005737//cytoplasm;GO:0043227//membrane-bounded organelle;GO:0044464//cell part;GO:0043231//intracellular membrane-bounded organelle;GO:0043226//…	GO:0005488//binding;GO:0048037//cofactor binding;GO:0016491//oxidoreductase activity;GO:0016651//oxidoreductase activity, acting on NAD(P)H;GO:0050136//NADH dehydrogenase (quinone) activity;GO:0003954//NADH dehydrogenase activity;GO:0016655//oxidoreductase activity, acting on NAD(P)H, quinone or similar compound as acceptor;GO:0003824//catalytic activity	GO:0055114//oxidation-reduction process;GO:0008152//metabolic process;GO:0015980//energy derivation by oxidation of organic compounds;GO:0044237//cellular metabolic process;GO:0009987//cellular process;GO:0045333//cellular respiration;GO:0044699//single-organism process;GO:0022904//respiratory electron transport chain;GO:0044763//single-organism cellular process;GO:0006091//generation of precurso…
MH03g0729700	10	27	0.595	1.375	1.20847	0.00319836	0.0215406	yes	alkB	PREDICTED: alpha-ketoglutarate-dependent dioxygenase AlkB isoform X1 [Oryza sativa Japonica Group]	-	-	-	-	-	-	-
MH04g0597500	14.5	40	0.535	1.235	1.2069	0.000219401	0.00212267	yes	FHT	H0303A11-B0406H05.3 [Oryza sativa Indica Group]	-	-	-	-	-	-	-
MH12g0037500	281.955	763.395	13.77	31.785	1.20682	1.45e-48	3.07e-46	yes	APY3	PREDICTED: probable apyrase 3 [Oryza sativa Japonica Group]	Metabolism	Nucleotide metabolism	ko00230//Purine metabolism;ko00240//Pyrimidine metabolism	K14641	GO:0043231//intracellular membrane-bounded organelle;GO:0043229//intracellular organelle;GO:0005623//cell;GO:0005622//intracellular;GO:0043227//membrane-bounded organelle;GO:0044464//cell part;GO:0043226//organelle;GO:0044424//intracellular part	GO:0003824//catalytic activity	-
MH03g0010700	56.5	153	2.59	5.975	1.20599	4.4e-11	1.47e-09	yes	At4g12500	qLTG3-1 [Oryza sativa Indica Group]	Genetic Information Processing	Translation	ko03010//Ribosome	K02883	-	-	-
MH04g0499400	17.5	47	0.86	1.975	1.19944	0.000116357	0.00121618	yes	RNF128	OJ991113_30.9 [Oryza sativa Japonica Group]	-	-	-	-	-	-	-
MH04g0624400	223.52	602.375	30.875	70.845	1.19823	1.24e-23	1.11e-21	yes	At4g12490	PREDICTED: 36.4 kDa proline-rich protein-like [Oryza sativa Japonica Group]	-	-	-	-	-	-	-
MH03g0076400	25.5	68.73	0.68	1.56	1.19794	5.5e-06	8.11e-05	yes	At2g03410	Calcium-binding protein 39 [Zea mays]	-	-	-	-	-	-	-
MH03g0229000	20.5	55.5	0.905	2.075	1.19712	0.000526116	0.0045814	yes	SWEET16	PREDICTED: bidirectional sugar transporter SWEET16 isoform X1 [Oryza sativa Japonica Group]	-	-	-	-	-	-	-
MH10g0362900	314.355	842.68	19.31	44.205	1.19486	1.44e-45	2.81e-43	yes	-	Plant basic secretory protein (BSP) family protein [Zea mays]	-	-	-	-	-	-	-
MH07g0268700	262.5	703.5	8.695	19.885	1.19342	2.82e-44	5.4e-42	yes	CDI	PREDICTED: protein CDI [Oryza sativa Japonica Group]	-	-	-	-	-	-	-
MH03g0547000	19	51	1.07	2.445	1.19222	0.000139608	0.00143034	yes	-	Os03g0665700 [Oryza sativa Japonica Group]	-	-	-	-	-	-	-
MH11g0385000	9.85	25.655	0.125	0.285	1.18903	0.00580514	0.0352365	yes	TY3B-G	OSIGBa0114M03.4 [Oryza sativa Indica Group]	-	-	-	-	-	-	-
MH05g0528400	13	34.5	0.43	0.98	1.18845	0.00413111	0.0265809	yes	-	-	-	-	-	-	-	-	-
MH09g0320700	57.5	152.5	1.675	3.8	1.18184	1.57e-07	3.13e-06	yes	CIPK6	Os09g0418500, partial [Oryza sativa Japonica Group]	-	-	-	-	-	GO:0016773//phosphotransferase activity, alcohol group as acceptor;GO:0004672//protein kinase activity;GO:0003824//catalytic activity;GO:0016740//transferase activity;GO:0016301//kinase activity;GO:0016772//transferase activity, transferring phosphorus-containing groups	GO:0009987//cellular process;GO:0006796//phosphate-containing compound metabolic process;GO:0008152//metabolic process;GO:0006793//phosphorus metabolic process;GO:0044237//cellular metabolic process
MH05g0044700	96	255.5	2.87	6.49	1.17717	1.97e-16	1.07e-14	yes	APG	PREDICTED: transcription factor APG isoform X2 [Oryza sativa Japonica Group]	Organismal Systems;Environmental Information Processing	Signal transduction;Environmental adaptation	ko04075//Plant hormone signal transduction;ko04712//Circadian rhythm - plant	K12126	-	-	-
MH07g0401600	33.5	87.5	1.56	3.525	1.17608	5.12e-07	9.39e-06	yes	At5g52970	PREDICTED: thylakoid lumenal 15.0 kDa protein 2, chloroplastic [Oryza sativa Japonica Group]	-	-	-	-	GO:0005622//intracellular;GO:0005737//cytoplasm;GO:0044436//thylakoid part;GO:0031976//plastid thylakoid;GO:0044464//cell part;GO:0009536//plastid;GO:0044424//intracellular part;GO:0031978//plastid thylakoid lumen;GO:0044444//cytoplasmic part;GO:0031977//thylakoid lumen;GO:0043229//intracellular organelle;GO:0009579//thylakoid;GO:0044435//plastid part;GO:0043226//organelle;GO:0043231//intracellul…	-	GO:0061024//membrane organization;GO:0033013//tetrapyrrole metabolic process;GO:0006778//porphyrin-containing compound metabolic process;GO:0018130//heterocycle biosynthetic process;GO:0044710//single-organism metabolic process;GO:0009058//biosynthetic process;GO:0034660//ncRNA metabolic process;GO:0044249//cellular biosynthetic process;GO:0033014//tetrapyrrole biosynthetic process;GO:0090304//nu…
MH09g0471200	988	2625	39.015	88.125	1.17552	5.92e-97	2.9e-94	yes	SEN102	PREDICTED: thiol protease SEN102 isoform X2 [Oryza sativa Japonica Group]	-	-	-	-	-	-	-
MH04g0561600	8.5	22.5	0.525	1.185	1.1745	0.00828384	0.0469005	yes	ERF034	PREDICTED: ethylene-responsive transcription factor ERF038 [Oryza sativa Japonica Group]	-	-	-	-	-	-	-
MH06g0100900	9.5	25	0.455	1.02	1.16463	0.00637496	0.0379701	yes	stcU	PREDICTED: short-chain type dehydrogenase/reductase [Oryza sativa Japonica Group]	Metabolism	Lipid metabolism;Global and Overview;Metabolism of cofactors and vitamins	ko01212//Fatty acid metabolism;ko01040//Biosynthesis of unsaturated fatty acids;ko00061//Fatty acid biosynthesis;ko00780//Biotin metabolism	K00059	-	-	-
MH08g0476600	9	23.5	0.92	2.05	1.15592	0.00721559	0.0419322	yes	-	RNA-binding (RRM/RBD/RNP motifs) family protein [Zea mays]	-	-	-	-	-	-	-
MH09g0349500	72	187.5	2.935	6.53	1.15372	3.93e-12	1.46e-10	yes	CAB7	PREDICTED: chlorophyll a-b binding protein, chloroplastic [Oryza sativa Japonica Group]	Metabolism	Energy metabolism	ko00196//Photosynthesis - antenna proteins	K08908	GO:0043231//intracellular membrane-bounded organelle;GO:0044444//cytoplasmic part;GO:0005622//intracellular;GO:0044424//intracellular part;GO:0043227//membrane-bounded organelle;GO:0009536//plastid;GO:0005623//cell;GO:0044464//cell part;GO:0043229//intracellular organelle;GO:0005737//cytoplasm;GO:0043226//organelle	GO:0043169//cation binding;GO:0005488//binding;GO:0043167//ion binding	GO:0050789//regulation of biological process;GO:0032879//regulation of localization;GO:0006810//transport;GO:0034660//ncRNA metabolic process;GO:0042592//homeostatic process;GO:0006725//cellular aromatic compound metabolic process;GO:0010033//response to organic substance;GO:0009058//biosynthetic process;GO:0050801//ion homeostasis;GO:0055082//cellular chemical homeostasis;GO:0009416//response to…
MH08g0372100	12	31.5	0.27	0.6	1.152	0.00134063	0.010234	yes	HSL1	PREDICTED: receptor-like protein kinase HSL1 [Oryza sativa Japonica Group]	-	-	-	-	-	-	-
MH10g0372900	3778	9841	101.71	225.94	1.15148	1.59e-113	9.89e-111	yes	OsI_033071	PREDICTED: glutamyl-tRNA reductase, chloroplastic [Oryza sativa Japonica Group]	Metabolism	Metabolism of cofactors and vitamins	ko00860//Porphyrin and chlorophyll metabolism	K02492	GO:0005623//cell;GO:0043231//intracellular membrane-bounded organelle;GO:0043226//organelle;GO:0005737//cytoplasm;GO:0043229//intracellular organelle;GO:0044444//cytoplasmic part;GO:0044424//intracellular part;GO:0044464//cell part;GO:0009536//plastid;GO:0005622//intracellular;GO:0043227//membrane-bounded organelle	GO:1901265//nucleoside phosphate binding;GO:0036094//small molecule binding;GO:0016491//oxidoreductase activity;GO:0003824//catalytic activity;GO:0016903//oxidoreductase activity, acting on the aldehyde or oxo group of donors;GO:0097159//organic cyclic compound binding;GO:0016620//oxidoreductase activity, acting on the aldehyde or oxo group of donors, NAD or NADP as acceptor;GO:1901363//heterocyc…	GO:1901360//organic cyclic compound metabolic process;GO:1901362//organic cyclic compound biosynthetic process;GO:0006807//nitrogen compound metabolic process;GO:0071704//organic substance metabolic process;GO:0051188//cofactor biosynthetic process;GO:1901564//organonitrogen compound metabolic process;GO:0044699//single-organism process;GO:0006725//cellular aromatic compound metabolic process;GO:…
MH06g0530400	478	1243	13.695	30.395	1.15018	3.75e-62	1.1e-59	yes	GATA21	zinc finger protein-like [Oryza sativa Japonica Group]	-	-	-	-	-	-	-
MH02g0238200	23.5	61	0.48	1.065	1.14975	2.01e-05	0.000257549	yes	ANP2	PREDICTED: mitogen-activated protein kinase kinase kinase NPK1 [Oryza sativa Japonica Group]	-	-	-	-	-	-	-
MH08g0416500	23.5	57.5	0.595	1.32	1.14958	0.000199646	0.00195522	yes	-	PREDICTED: uncharacterized protein LOC4345609 [Oryza sativa Japonica Group]	-	-	-	-	-	-	-
MH06g0187500	34.5	88	1.645	3.645	1.14783	2.5e-06	3.98e-05	yes	ODO1	PREDICTED: protein ODORANT1 [Oryza sativa Japonica Group]	-	-	-	-	-	-	-
MH03g0690800	26.5	68.5	1.38	3.055	1.1465	5.03e-06	7.49e-05	yes	-	PREDICTED: vegetative cell wall protein gp1 [Oryza sativa Japonica Group]	-	-	-	-	-	-	-
MH03g0221800	1414	3667	182.47	403.655	1.14546	5.21e-114	3.31e-111	yes	PSB27-1	PREDICTED: photosystem II repair protein PSB27-H1, chloroplastic [Oryza sativa Japonica Group]	Metabolism	Energy metabolism	ko00195//Photosynthesis	K08902	-	-	-
MH12g0328800	14.7	38.04	1.05	2.32	1.14374	0.000496312	0.00435168	yes	-	expressed protein [Oryza sativa Japonica Group]	-	-	-	-	-	-	-
MH08g0549500	33.5	86.5	1.125	2.485	1.14332	3.05e-06	4.74e-05	yes	RBL3	PREDICTED: RHOMBOID-like protein 2 [Oryza sativa Japonica Group]	-	-	-	-	GO:0044425//membrane part;GO:0016020//membrane;GO:0031224//intrinsic component of membrane	-	GO:0008152//metabolic process;GO:0044238//primary metabolic process;GO:0019538//protein metabolic process;GO:0043170//macromolecule metabolic process;GO:0071704//organic substance metabolic process
MH12g0233800	231	594.5	8.595	18.98	1.14291	1.1e-34	1.57e-32	yes	bcsl1b	PREDICTED: AAA-ATPase ASD, mitochondrial [Oryza sativa Japonica Group]	-	-	-	-	-	GO:0097367//carbohydrate derivative binding;GO:0032549//ribonucleoside binding;GO:0001882//nucleoside binding;GO:0005488//binding;GO:0001883//purine nucleoside binding;GO:1901363//heterocyclic compound binding;GO:0097159//organic cyclic compound binding;GO:0032550//purine ribonucleoside binding;GO:0036094//small molecule binding	-
MH01g0561300	664	1712.5	22.095	48.67	1.13931	3.42e-76	1.28e-73	yes	OsI_03470	PREDICTED: phospholipase A1-II 5 [Oryza sativa Japonica Group]	-	-	-	-	GO:0044464//cell part;GO:0043226//organelle;GO:0043231//intracellular membrane-bounded organelle;GO:0044424//intracellular part;GO:0005737//cytoplasm;GO:0005622//intracellular;GO:0005623//cell;GO:0009536//plastid;GO:0044444//cytoplasmic part;GO:0043229//intracellular organelle;GO:0043227//membrane-bounded organelle	GO:0016787//hydrolase activity;GO:0004620//phospholipase activity;GO:0016298//lipase activity;GO:0003824//catalytic activity;GO:0016788//hydrolase activity, acting on ester bonds	GO:1901657//glycosyl compound metabolic process;GO:0009605//response to external stimulus;GO:0034284//response to monosaccharide;GO:0008299//isoprenoid biosynthetic process;GO:0031667//response to nutrient levels;GO:0042221//response to chemical;GO:0016109//tetraterpenoid biosynthetic process;GO:0046394//carboxylic acid biosynthetic process;GO:0006643//membrane lipid metabolic process;GO:0008610/…
MH01g0098900	555	1431.5	23.19	51.035	1.13798	1.98e-66	6.82e-64	yes	VSPA	PREDICTED: stem 28 kDa glycoprotein [Oryza sativa Japonica Group]	-	-	-	-	-	-	-
MH01g0671100	15	38.5	0.5	1.1	1.1375	0.00243751	0.0170215	yes	OFP4	PREDICTED: transcription repressor OFP2 [Oryza sativa Japonica Group]	-	-	-	-	-	-	-
MH08g0363300	14	34.5	0.4	0.88	1.1375	0.00365299	0.0240749	yes	CCD1	PREDICTED: carotenoid 9,10(9',10')-cleavage dioxygenase 1 [Oryza sativa Japonica Group]	-	-	-	-	-	-	-
MH10g0361700	302	780.5	12.01	26.405	1.13657	2.14e-45	4.16e-43	yes	TPS13	PREDICTED: S-(+)-linalool synthase, chloroplastic-like [Oryza sativa Japonica Group]	Metabolism	Metabolism of terpenoids and polyketides	ko00902//Monoterpenoid biosynthesis	K15086	-	-	-
MH12g0395000	23	59	1	2.195	1.13422	2.98e-05	0.00036118	yes	TL1	PREDICTED: osmotin-like protein [Oryza sativa Japonica Group]	-	-	-	-	-	-	-
MH07g0034100	80	205.185	4.31	9.46	1.13415	5.1e-10	1.47e-08	yes	PRMS	PREDICTED: pathogenesis-related protein 1 [Oryza sativa Japonica Group]	Organismal Systems;Environmental Information Processing	Signal transduction;Environmental adaptation	ko04075//Plant hormone signal transduction;ko04626//Plant-pathogen interaction	K13449	-	-	-
MH06g0549000	185.5	475.5	17.6	38.485	1.12872	3.67e-29	4.14e-27	yes	-	hypothetical protein OsI_23492 [Oryza sativa Indica Group]	-	-	-	-	-	-	-
MH06g0280400	9.5	24.5	0.19	0.415	1.12711	0.00641022	0.0381558	yes	LECRKS5	PREDICTED: probable L-type lectin-domain containing receptor kinase S.5 isoform X2 [Oryza sativa Japonica Group]	-	-	-	-	-	-	-
MH07g0442400	17.37	44.255	0.305	0.665	1.12455	0.000581372	0.00499263	yes	SBT1.7	PREDICTED: subtilisin-like protease SBT1.8 [Oryza sativa Japonica Group]	-	-	-	-	-	-	-
MH04g0519200	15	38.5	0.975	2.125	1.12399	0.000962304	0.00772772	yes	-	Os04g0509800, partial [Oryza sativa Japonica Group]	-	-	-	-	-	-	-
MH09g0355100	25.5	65.5	0.975	2.125	1.12399	4.03e-05	0.000473177	yes	ZFP8	PREDICTED: zinc finger protein 8 [Oryza sativa Japonica Group]	-	-	-	-	-	-	-
MH07g0356700	10	25.5	0.825	1.795	1.12152	0.00583933	0.0353749	yes	LTPL1	PREDICTED: non-specific lipid transfer protein-like 1 [Oryza sativa Japonica Group]	-	-	-	-	-	-	-
MH01g0040400	327.5	835	37.25	81.025	1.12113	4.57e-47	9.2e-45	yes	RBBI3.3	PREDICTED: Bowman-Birk type bran trypsin inhibitor [Oryza sativa Japonica Group]	-	-	-	-	-	-	-
MH09g0408800	11.5	29	0.39	0.845	1.11548	0.00319013	0.0214955	yes	At3g25290	PREDICTED: cytochrome b561 and DOMON domain-containing protein At3g25290 [Oryza sativa Japonica Group]	-	-	-	-	-	-	-
MH09g0198000	17.5	44.435	0.735	1.59	1.11321	0.000447476	0.00398048	yes	At3g47200	PREDICTED: UPF0481 protein At3g47200 [Oryza sativa Japonica Group]	-	-	-	-	-	-	-
MH07g0119900	151	380	2.395	5.17	1.11014	6.11e-19	4.07e-17	yes	CESA8	PREDICTED: probable cellulose synthase A catalytic subunit 8 [UDP-forming] [Oryza sativa Japonica Group]	-	-	-	-	GO:0044425//membrane part;GO:0016020//membrane;GO:0031224//intrinsic component of membrane	GO:0046527//glucosyltransferase activity;GO:0043169//cation binding;GO:0043167//ion binding;GO:0046872//metal ion binding;GO:0016759//cellulose synthase activity;GO:0046914//transition metal ion binding;GO:0003824//catalytic activity;GO:0016757//transferase activity, transferring glycosyl groups;GO:0005488//binding;GO:0016740//transferase activity;GO:0016758//transferase activity, transferring he…	GO:0005975//carbohydrate metabolic process;GO:0016043//cellular component organization;GO:0044262//cellular carbohydrate metabolic process;GO:0043170//macromolecule metabolic process;GO:0044237//cellular metabolic process;GO:0044042//glucan metabolic process;GO:0009987//cellular process;GO:0071704//organic substance metabolic process;GO:0005976//polysaccharide metabolic process;GO:0045229//extern…
MH02g0557600	14.5	36.5	0.52	1.12	1.10692	0.00194491	0.0140168	yes	MYB4	PREDICTED: myb-related protein Zm1 [Oryza sativa Japonica Group]	-	-	-	-	-	GO:0005488//binding	GO:0008152//metabolic process;GO:0044260//cellular macromolecule metabolic process;GO:0034645//cellular macromolecule biosynthetic process;GO:1901576//organic substance biosynthetic process;GO:0044249//cellular biosynthetic process;GO:0009059//macromolecule biosynthetic process;GO:0071704//organic substance metabolic process;GO:0043170//macromolecule metabolic process;GO:0044237//cellular metabol…
MH06g0460200	40	97.925	2.015	4.31	1.09691	8.28e-07	1.47e-05	yes	CNR4	Os06g0520733, partial [Oryza sativa Japonica Group]	-	-	-	-	-	-	-
MH07g0102700	17	42.5	1.19	2.545	1.0967	0.000660265	0.00560251	yes	At4g14100	hypothetical protein OsI_25194 [Oryza sativa Indica Group]	-	-	-	-	-	-	-
MH09g0437400	77.5	194.5	1.515	3.235	1.09445	2.89e-12	1.09e-10	yes	NACK1	PREDICTED: kinesin-like protein NACK2 isoform X2 [Oryza sativa Japonica Group]	-	-	-	-	GO:0044422//organelle part;GO:0005856//cytoskeleton;GO:0032991//macromolecular complex;GO:0044464//cell part;GO:0043232//intracellular non-membrane-bounded organelle;GO:0044430//cytoskeletal part;GO:0015630//microtubule cytoskeleton;GO:0005623//cell;GO:0044424//intracellular part;GO:0043226//organelle;GO:0043234//protein complex;GO:0044446//intracellular organelle part;GO:0005875//microtubule ass…	GO:0036094//small molecule binding;GO:0015631//tubulin binding;GO:0005515//protein binding;GO:0001882//nucleoside binding;GO:0097159//organic cyclic compound binding;GO:0032549//ribonucleoside binding;GO:1901363//heterocyclic compound binding;GO:0097367//carbohydrate derivative binding;GO:0001883//purine nucleoside binding;GO:0005488//binding;GO:0032550//purine ribonucleoside binding;GO:0008092//…	GO:0044699//single-organism process;GO:0044763//single-organism cellular process;GO:0009987//cellular process;GO:0007017//microtubule-based process
MH09g0447900	4499.5	11236	203.015	432.65	1.09161	3.4e-95	1.56e-92	yes	PIP2-7	PREDICTED: probable aquaporin PIP2-7 [Oryza sativa Japonica Group]	-	-	-	-	-	-	-
MH03g0746200	47	117.5	0.635	1.35	1.08813	9.14e-07	1.6e-05	yes	CESA5	PREDICTED: probable cellulose synthase A catalytic subunit 5 [UDP-forming] [Oryza sativa Japonica Group]	-	-	-	-	GO:0031224//intrinsic component of membrane;GO:0016020//membrane;GO:0044425//membrane part	GO:0043167//ion binding;GO:0016758//transferase activity, transferring hexosyl groups;GO:0005488//binding;GO:0003824//catalytic activity;GO:0016759//cellulose synthase activity;GO:0046527//glucosyltransferase activity;GO:0046872//metal ion binding;GO:0016757//transferase activity, transferring glycosyl groups;GO:0046914//transition metal ion binding;GO:0016740//transferase activity;GO:0043169//ca…	GO:0044264//cellular polysaccharide metabolic process;GO:0016043//cellular component organization;GO:0044042//glucan metabolic process;GO:0044260//cellular macromolecule metabolic process;GO:0005976//polysaccharide metabolic process;GO:0005975//carbohydrate metabolic process;GO:0071840//cellular component organization or biogenesis;GO:0045229//external encapsulating structure organization;GO:0006…
MH08g0246800	12	29.5	0.405	0.86	1.08641	0.00868672	0.0487016	yes	-	Os08g0298750 [Oryza sativa Japonica Group]	-	-	-	-	-	-	-
MH10g0176400	11.5	28.5	0.655	1.39	1.08552	0.00877503	0.0491072	yes	Os10g0323600	PREDICTED: profilin-A [Oryza sativa Japonica Group]	-	-	-	-	-	-	-
MH11g0649600	18.5	46	0.475	1.005	1.0812	0.000468624	0.00414006	yes	Itih2	Os06g0578100 [Oryza sativa Japonica Group]	-	-	-	-	-	-	-
MH07g0523100	16	40.5	0.48	1.015	1.08037	0.000666296	0.00564367	yes	BRN1	PREDICTED: RNA-binding protein BRN1 isoform X1 [Oryza sativa Japonica Group]	-	-	-	-	-	-	-
MH03g0764700	155	383	6.735	14.195	1.07563	5.1e-23	4.37e-21	yes	At4g34215	PREDICTED: probable carbohydrate esterase At4g34215 [Oryza sativa Japonica Group]	-	-	-	-	-	-	-
MH06g0706300	13.5	33.5	0.665	1.4	1.074	0.00459298	0.0290253	yes	Cht1	PREDICTED: chitinase 1 [Oryza sativa Japonica Group]	Metabolism	Carbohydrate metabolism	ko00520//Amino sugar and nucleotide sugar metabolism	K01183	-	-	-
MH10g0443200	51.5	125.5	1.52	3.175	1.06269	2.5e-06	3.98e-05	yes	-	expressed protein [Oryza sativa Japonica Group]	-	-	-	-	-	-	-
MH06g0042000	266	649	9.36	19.51	1.05963	4.65e-31	5.65e-29	yes	TIC32	PREDICTED: short-chain dehydrogenase TIC 32, chloroplastic isoform X2 [Oryza sativa Japonica Group]	-	-	-	-	-	GO:0003824//catalytic activity	GO:0044710//single-organism metabolic process;GO:0008152//metabolic process;GO:0044699//single-organism process
MH04g0398500	466	1134	15.49	32.19	1.05528	1.62e-52	3.81e-50	yes	BRG3	SKIP interacting protein 23, partial [Oryza sativa Indica Group]	-	-	-	-	-	-	-
MH07g0412900	6199.5	14902.5	480.46	996.605	1.05261	5.21e-35	7.55e-33	yes	Os07g0544800	PREDICTED: oxygen-evolving enhancer protein 3, chloroplastic [Oryza sativa Japonica Group]	Metabolism	Energy metabolism	ko00195//Photosynthesis	K08901	GO:0031976//plastid thylakoid;GO:0009521//photosystem;GO:0043234//protein complex;GO:0044424//intracellular part;GO:0044435//plastid part;GO:0032991//macromolecular complex;GO:0044446//intracellular organelle part;GO:0043229//intracellular organelle;GO:0034357//photosynthetic membrane;GO:0044444//cytoplasmic part;GO:0009536//plastid;GO:0044464//cell part;GO:0044422//organelle part;GO:0031978//pla…	-	GO:0043623//cellular protein complex assembly;GO:0009642//response to light intensity;GO:0070271//protein complex biogenesis;GO:0008152//metabolic process;GO:0046483//heterocycle metabolic process;GO:0016072//rRNA metabolic process;GO:0060255//regulation of macromolecule metabolic process;GO:0065003//macromolecular complex assembly;GO:0022607//cellular component assembly;GO:0044237//cellular meta…
MH09g0430600	45.5	110.5	0.485	1.005	1.05114	6.09e-08	1.31e-06	yes	RPM1	PREDICTED: disease resistance protein RPM1 [Oryza sativa Japonica Group]	-	-	-	-	-	-	-
MH08g0375600	536	1298	16.765	34.66	1.04782	5.82e-46	1.15e-43	yes	CYP38	PREDICTED: peptidyl-prolyl cis-trans isomerase, chloroplastic [Oryza sativa Japonica Group]	-	-	-	-	GO:0005737//cytoplasm;GO:0005622//intracellular;GO:0009532//plastid stroma;GO:0043226//organelle;GO:0031984//organelle subcompartment;GO:0031977//thylakoid lumen;GO:0044464//cell part;GO:0031976//plastid thylakoid;GO:0044422//organelle part;GO:0043231//intracellular membrane-bounded organelle;GO:0044434//chloroplast part;GO:0044446//intracellular organelle part;GO:0044444//cytoplasmic part;GO:004…	GO:0016853//isomerase activity;GO:0003824//catalytic activity;GO:0016859//cis-trans isomerase activity	GO:0019438//aromatic compound biosynthetic process;GO:2000112//regulation of cellular macromolecule biosynthetic process;GO:0044260//cellular macromolecule metabolic process;GO:0006952//defense response;GO:0009668//plastid membrane organization;GO:0071704//organic substance metabolic process;GO:0016109//tetraterpenoid biosynthetic process;GO:0051649//establishment of localization in cell;GO:00091…
MH03g0112900	9	24.5	0.27	0.555	1.03953	0.00422471	0.0270835	yes	BGLU6	PREDICTED: beta-glucosidase 6 [Oryza sativa Japonica Group]	Metabolism	Biosynthesis of other secondary metabolites;Metabolism of other amino acids;Carbohydrate metabolism	ko00940//Phenylpropanoid biosynthesis;ko00500//Starch and sucrose metabolism;ko00460//Cyanoamino acid metabolism	K01188	-	-	-
MH09g0430900	13.36	31.99	0.37	0.76	1.03847	0.00889887	0.0496611	yes	FH15	PREDICTED: formin-like protein 15 [Oryza sativa Japonica Group]	-	-	-	-	-	-	-
MH09g0392500	31.5	76	0.75	1.54	1.03797	6.73e-06	9.78e-05	yes	CRSP	PREDICTED: CO(2)-response secreted protease [Oryza sativa Japonica Group]	-	-	-	-	-	-	GO:0008152//metabolic process;GO:0043170//macromolecule metabolic process;GO:0071704//organic substance metabolic process;GO:0044238//primary metabolic process;GO:0019538//protein metabolic process
MH05g0326000	234	562.5	11.92	24.47	1.03763	1.05e-27	1.12e-25	yes	At3g01520	PREDICTED: universal stress protein A-like protein [Oryza sativa Japonica Group]	-	-	-	-	-	-	-
MH11g0303800	21.5	52	1.055	2.165	1.03712	0.00126204	0.00971363	yes	VIII-A	PREDICTED: myosin-3 [Oryza sativa Japonica Group]	-	-	-	-	-	-	-
MH01g0575500	117.555	280.87	1.78	3.635	1.03008	1.03e-14	4.84e-13	yes	ABCB15	ABC transporter B family member 15 [Zea mays]	Environmental Information Processing	Membrane transport	ko02010//ABC transporters	K05658	-	-	-
MH09g0430500	361.5	863	41.745	85.155	1.02849	1.59e-29	1.8e-27	yes	-	60S ribosomal protein L5 [Ananas comosus]	-	-	-	-	-	-	-
MH01g0813500	561	1357	15.97	32.575	1.0284	1.67e-55	4.09e-53	yes	-	carboxyl-terminal peptidase-like [Oryza sativa Japonica Group]	-	-	-	-	-	-	-
MH03g0284400	41.5	99	3.375	6.88	1.02752	4.85e-06	7.24e-05	yes	LTPL1	PREDICTED: non-specific lipid transfer protein-like 1 [Oryza sativa Japonica Group]	-	-	-	-	-	-	-
MH04g0681900	26.5	63.5	0.555	1.13	1.02576	0.00193674	0.0139759	yes	Rf1	PREDICTED: pentatricopeptide repeat-containing protein At1g62670, mitochondrial [Oryza sativa Japonica Group]	-	-	-	-	-	-	-
MH12g0141500	52.5	125	1.53	3.115	1.0257	7.91e-07	1.41e-05	yes	-	PREDICTED: allergen Asp f 7 homolog [Oryza sativa Japonica Group]	-	-	-	-	-	-	-
MH12g0072700	92	220	7.41	15.085	1.02557	1.65e-10	5.12e-09	yes	-	Os09g0103300, partial [Oryza sativa Japonica Group]	-	-	-	-	-	-	-
MH05g0033700	80.5	190.5	1.715	3.49	1.02502	1.16e-09	3.17e-08	yes	PLC2	PREDICTED: phosphoinositide phospholipase C 2 [Oryza sativa Japonica Group]	Metabolism;Environmental Information Processing	Carbohydrate metabolism;Signal transduction	ko04070//Phosphatidylinositol signaling system;ko00562//Inositol phosphate metabolism	K05857	-	GO:0016788//hydrolase activity, acting on ester bonds;GO:0042578//phosphoric ester hydrolase activity;GO:0060089//molecular transducer activity;GO:0003824//catalytic activity;GO:0016787//hydrolase activity	GO:0009987//cellular process;GO:0007165//signal transduction;GO:0065007//biological regulation;GO:0006629//lipid metabolic process;GO:0050789//regulation of biological process;GO:0007154//cell communication;GO:0051716//cellular response to stimulus;GO:0044700//single organism signaling;GO:0023052//signaling;GO:0044710//single-organism metabolic process;GO:0044699//single-organism process;GO:00508…
MH07g0378000	30	72.5	1.17	2.38	1.02445	2.74e-05	0.000336245	yes	SPL13	PREDICTED: squamosa promoter-binding-like protein 13 [Oryza sativa Japonica Group]	-	-	-	-	GO:0043229//intracellular organelle;GO:0005623//cell;GO:0043231//intracellular membrane-bounded organelle;GO:0043227//membrane-bounded organelle;GO:0044424//intracellular part;GO:0043226//organelle;GO:0044464//cell part;GO:0005622//intracellular	-	-
MH01g0055100	231	550.5	9.465	19.225	1.02231	7.49e-26	7.43e-24	yes	POPTR_0012s05040g	PREDICTED: L-Ala-D/L-amino acid epimerase [Oryza sativa Japonica Group]	-	-	-	-	-	-	-
MH10g0230700	16.5	39.5	1.02	2.07	1.02106	0.00175392	0.012859	yes	MGS1	Os10g0371000, partial [Oryza sativa Japonica Group]	-	-	-	-	-	-	-
MH06g0412600	124.5	295.5	9.295	18.86	1.0208	1.15e-12	4.5e-11	yes	BHLH83	PREDICTED: transcription factor SPATULA-like [Oryza sativa Japonica Group]	-	-	-	-	-	-	-
MH09g0391900	75	178	1.76	3.57	1.02035	4.34e-10	1.26e-08	yes	ASPG1	PREDICTED: protein ASPARTIC PROTEASE IN GUARD CELL 1-like [Oryza sativa Japonica Group]	-	-	-	-	-	-	-
MH05g0567300	22	52.5	0.54	1.095	1.0199	0.000258297	0.00244698	yes	CAX1b	PREDICTED: vacuolar cation/proton exchanger 1b [Oryza sativa Japonica Group]	-	-	-	-	GO:0016020//membrane;GO:0031224//intrinsic component of membrane;GO:0044425//membrane part	GO:0022892//substrate-specific transporter activity;GO:0015085//calcium ion transmembrane transporter activity;GO:0015297//antiporter activity;GO:0046873//metal ion transmembrane transporter activity;GO:0022857//transmembrane transporter activity;GO:0022891//substrate-specific transmembrane transporter activity;GO:0015368//calcium:cation antiporter activity;GO:0022890//inorganic cation transmembr…	GO:0006811//ion transport;GO:0072511//divalent inorganic cation transport;GO:0070838//divalent metal ion transport;GO:0051179//localization;GO:0009987//cellular process;GO:1902578//single-organism localization;GO:0044765//single-organism transport;GO:0006810//transport;GO:0030001//metal ion transport;GO:0044699//single-organism process;GO:0006812//cation transport;GO:0006816//calcium ion transpor…
MH09g0380800	578	1372	45.895	93	1.01889	6.64e-43	1.21e-40	yes	HOX4	PREDICTED: homeobox-leucine zipper protein HOX4 [Oryza sativa Japonica Group]	-	-	-	-	GO:0005622//intracellular;GO:0044464//cell part;GO:0044424//intracellular part;GO:0043229//intracellular organelle;GO:0005623//cell;GO:0043226//organelle;GO:0043231//intracellular membrane-bounded organelle;GO:0043227//membrane-bounded organelle	GO:0003676//nucleic acid binding;GO:0001071//nucleic acid binding transcription factor activity;GO:1901363//heterocyclic compound binding;GO:0005488//binding;GO:0003677//DNA binding;GO:0097159//organic cyclic compound binding	GO:0044237//cellular metabolic process;GO:0071704//organic substance metabolic process;GO:0065007//biological regulation;GO:0009059//macromolecule biosynthetic process;GO:0010468//regulation of gene expression;GO:0044260//cellular macromolecule metabolic process;GO:0050789//regulation of biological process;GO:1901576//organic substance biosynthetic process;GO:0008152//metabolic process;GO:0009987…
MH11g0072300	67.54	160.14	1.545	3.13	1.01856	1.75e-08	4.08e-07	yes	EFR	Protein kinase domain containing protein, expressed [Oryza sativa Japonica Group]	-	-	-	-	GO:0043226//organelle;GO:0044424//intracellular part;GO:0043229//intracellular organelle;GO:0043231//intracellular membrane-bounded organelle;GO:0044464//cell part;GO:0016020//membrane;GO:0043227//membrane-bounded organelle;GO:0005623//cell;GO:0005622//intracellular	GO:0016301//kinase activity;GO:0016740//transferase activity;GO:0003824//catalytic activity;GO:0016772//transferase activity, transferring phosphorus-containing groups	GO:0009987//cellular process;GO:0008152//metabolic process;GO:0044237//cellular metabolic process
MH12g0328600	137	325.5	6.075	12.295	1.01712	7.23e-18	4.41e-16	yes	spp27	PREDICTED: upstream activation factor subunit spp27 [Oryza sativa Japonica Group]	-	-	-	-	-	-	-
MH02g0171900	332	788.5	34.1	68.985	1.01651	6.57e-31	7.92e-29	yes	RPL21	PREDICTED: 50S ribosomal protein L21, chloroplastic [Oryza sativa Japonica Group]	Genetic Information Processing	Translation	ko03010//Ribosome	K02888	GO:0044424//intracellular part;GO:0044464//cell part;GO:0032991//macromolecular complex;GO:1990904//ribonucleoprotein complex;GO:0005622//intracellular;GO:0005623//cell;GO:0030529//intracellular ribonucleoprotein complex	GO:0005198//structural molecule activity	GO:0010467//gene expression;GO:0071704//organic substance metabolic process;GO:0008152//metabolic process;GO:0043170//macromolecule metabolic process
MH01g0682100	21.5	51	0.505	1.02	1.01421	0.000333989	0.00306989	yes	ABCG1	PREDICTED: ABC transporter G family member 6 [Oryza sativa Japonica Group]	-	-	-	-	-	-	-
MH05g0569400	17.865	42.03	0.34	0.685	1.01057	0.00197175	0.0141955	yes	nep2	PREDICTED: aspartic proteinase CDR1 [Oryza sativa Japonica Group]	-	-	-	-	-	-	-
MH06g0690600	845.5	1995.5	39.95	80.465	1.01017	5.61e-66	1.91e-63	yes	At4g02530	PREDICTED: thylakoid lumenal 16.5 kDa protein, chloroplastic [Oryza sativa Japonica Group]	-	-	-	-	-	-	-
MH01g0743900	148	350	3.525	7.095	1.00918	1.66e-15	8.31e-14	yes	At2g43200	PREDICTED: probable methyltransferase PMT19 [Oryza sativa Japonica Group]	-	-	-	-	-	-	-
MH05g0158100	43	101.5	1.84	3.7	1.00782	7.25e-07	1.3e-05	yes	Chib3H-h	PREDICTED: xylanase inhibitor protein 2-like [Oryza sativa Japonica Group]	-	-	-	-	-	-	-
MH04g0435500	76.965	180.43	1.49	2.99	1.00483	2.14e-10	6.5e-09	yes	-	H0315A08.11 [Oryza sativa Indica Group]	-	-	-	-	-	-	-
MH03g0084600	6090.5	3567.5	177.305	88.565	-1.00142	2.29e-100	1.19e-97	yes	EREBP1	PREDICTED: ethylene-responsive transcription factor ERF073 [Oryza sativa Japonica Group]	-	-	-	-	-	-	-
MH09g0440400	655.96	383.995	25.14	12.55	-1.0023	5.46e-33	7.23e-31	yes	SGR	PREDICTED: protein STAY-GREEN, chloroplastic [Oryza sativa Japonica Group]	-	-	-	-	GO:0043229//intracellular organelle;GO:0043231//intracellular membrane-bounded organelle;GO:0044464//cell part;GO:0043226//organelle;GO:0005623//cell;GO:0005737//cytoplasm;GO:0009536//plastid;GO:0043227//membrane-bounded organelle;GO:0005622//intracellular;GO:0044444//cytoplasmic part;GO:0044424//intracellular part	-	-
MH04g0554900	76.5	45	2.515	1.255	-1.00287	1.37e-05	0.000182621	yes	At1g33260	PREDICTED: probable receptor-like protein kinase At1g33260 [Oryza sativa Japonica Group]	-	-	-	-	-	GO:0016772//transferase activity, transferring phosphorus-containing groups;GO:0016740//transferase activity;GO:0016301//kinase activity;GO:0003824//catalytic activity	GO:0008152//metabolic process;GO:0044237//cellular metabolic process;GO:0009987//cellular process;GO:0006793//phosphorus metabolic process;GO:0006796//phosphate-containing compound metabolic process
MH03g0084100	24	14	1.615	0.805	-1.00447	0.00740184	0.0428278	yes	ERF073	ethylene responsive protein [Oryza sativa]	-	-	-	-	-	-	-
MH04g0464900	25	14.5	1.435	0.715	-1.00504	0.00560884	0.0342693	yes	ATL6	PREDICTED: E3 ubiquitin-protein ligase ATL6-like [Oryza sativa Japonica Group]	-	-	-	-	-	-	-
MH01g0601700	48	28	1.97	0.98	-1.00734	0.000772509	0.0064135	yes	ATL41	PREDICTED: RING-H2 finger protein ATL39 [Oryza sativa Japonica Group]	-	-	-	-	-	-	-
MH01g0266800	157.5	91.5	37.465	18.545	-1.01451	7.26e-06	0.000104324	yes	-	Os01g0342500 [Oryza sativa Japonica Group]	-	-	-	-	-	-	-
MH02g0470800	31.065	17.985	0.9	0.445	-1.01612	0.00235199	0.0165165	yes	Os02g0599700	PREDICTED: probable protein phosphatase 2C 20 [Oryza sativa Japonica Group]	-	-	-	-	GO:0044424//intracellular part;GO:0005623//cell;GO:0043229//intracellular organelle;GO:0043226//organelle;GO:0005622//intracellular;GO:0043227//membrane-bounded organelle;GO:0044464//cell part;GO:0043231//intracellular membrane-bounded organelle	GO:0016791//phosphatase activity;GO:0016787//hydrolase activity;GO:0016788//hydrolase activity, acting on ester bonds;GO:0004721//phosphoprotein phosphatase activity;GO:0003824//catalytic activity;GO:0042578//phosphoric ester hydrolase activity;GO:0043169//cation binding;GO:0043167//ion binding;GO:0005488//binding	GO:0043412//macromolecule modification;GO:0044238//primary metabolic process;GO:0044260//cellular macromolecule metabolic process;GO:0008152//metabolic process;GO:0071704//organic substance metabolic process;GO:0019538//protein metabolic process;GO:0044237//cellular metabolic process;GO:0009987//cellular process;GO:0036211//protein modification process;GO:0006464//cellular protein modification pr…
MH02g0383500	79	45.53	1.265	0.625	-1.01721	3.97e-06	6.02e-05	yes	ABCG41	PREDICTED: ABC transporter G family member 41 isoform X2 [Oryza sativa Japonica Group]	-	-	-	-	-	-	-
MH07g0544000	25	14.5	1.36	0.67	-1.02137	0.00623377	0.0373039	yes	CAMBP25	PREDICTED: calmodulin-binding protein 25 [Oryza sativa Japonica Group]	-	-	-	-	-	-	-
MH02g0691500	45	26	1.24	0.61	-1.02346	0.000183448	0.00181952	yes	WAK4	PREDICTED: wall-associated receptor kinase 4 [Oryza sativa Japonica Group]	-	-	-	-	-	GO:0016772//transferase activity, transferring phosphorus-containing groups;GO:0003824//catalytic activity;GO:0016740//transferase activity;GO:0043167//ion binding;GO:0005488//binding	-
MH10g0430500	70.5	40.5	2.875	1.41	-1.02787	3.26e-06	5.03e-05	yes	PRA1D	PREDICTED: PRA1 family protein B2 [Oryza sativa Japonica Group]	-	-	-	-	-	-	-
MH03g0445300	82	47	3.55	1.74	-1.02873	1.25e-05	0.000168141	yes	DDB_G0284757	cysteine-type peptidase [Zea mays]	-	-	-	-	-	-	-
MH04g0656700	287	165.5	5.76	2.82	-1.03037	7.52e-16	3.87e-14	yes	At4g36180	PREDICTED: receptor-like protein 12 [Oryza sativa Japonica Group]	-	-	-	-	-	-	-
MH08g0471400	70.5	40.5	1.7	0.83	-1.03435	5.48e-05	0.0006226	yes	PLP2	PREDICTED: patatin-like protein 2 [Oryza sativa Japonica Group]	-	-	-	-	-	-	-
MH12g0373500	26.5	14	0.81	0.395	-1.03607	0.00132148	0.0101016	yes	TBL16	PREDICTED: protein trichome birefringence-like 14 [Oryza sativa Japonica Group]	-	-	-	-	-	-	-
MH01g0687200	199	111.5	9.34	4.55	-1.03756	9.93e-14	4.25e-12	yes	ERG1	RPP17-1 [Oryza sativa Japonica Group]	-	-	-	-	-	-	GO:0006886//intracellular protein transport;GO:0065007//biological regulation;GO:0044699//single-organism process;GO:0070727//cellular macromolecule localization;GO:0050789//regulation of biological process;GO:0050794//regulation of cellular process;GO:0008104//protein localization;GO:0043067//regulation of programmed cell death;GO:0006810//transport;GO:1902582//single-organism intracellular tran…
MH10g0140400	224	127	11.325	5.47	-1.0499	6.06e-15	2.89e-13	yes	-	-	-	-	-	-	-	-	-
MH08g0054000	88	49.5	4.09	1.975	-1.05025	2.99e-07	5.69e-06	yes	-	expressed protein [Oryza sativa Japonica Group]	-	-	-	-	-	-	-
MH04g0613000	355.5	200.5	23.34	11.23	-1.05545	1.74e-23	1.55e-21	yes	AOX1A	PREDICTED: ubiquinol oxidase 2, mitochondrial [Oryza sativa Japonica Group]	-	-	-	-	GO:0044425//membrane part;GO:0031224//intrinsic component of membrane;GO:0016020//membrane	GO:0005488//binding;GO:0003824//catalytic activity;GO:0043169//cation binding;GO:0043167//ion binding	GO:0044710//single-organism metabolic process;GO:0044699//single-organism process;GO:0008152//metabolic process
MH06g0063200	45.5	25.5	1.06	0.51	-1.0555	8.89e-05	0.000960643	yes	POGLUT1	PREDICTED: protein O-glucosyltransferase 1 [Oryza sativa Japonica Group]	-	-	-	-	-	-	-
MH03g0502400	89	50	3.435	1.65	-1.05784	1.15e-07	2.38e-06	yes	sti1	PREDICTED: hsp70-Hsp90 organizing protein 2 isoform X2 [Oryza sativa Japonica Group]	-	-	-	-	-	-	-
MH11g0058500	885	502	11.34	5.445	-1.05842	2.58e-52	6.01e-50	yes	ABCC10	PREDICTED: ABC transporter C family member 10 [Oryza sativa Japonica Group]	-	-	-	-	-	-	-
MH02g0085100	694.5	387	20.885	9.995	-1.06319	1.05e-43	1.98e-41	yes	WRKY40	TPA_exp: WRKY transcription factor 71 [Oryza sativa (indica cultivar-group)] [Oryza sativa Indica Group]	-	-	-	-	-	GO:0003676//nucleic acid binding;GO:1901363//heterocyclic compound binding;GO:0097159//organic cyclic compound binding;GO:0003677//DNA binding;GO:0005488//binding	GO:0065007//biological regulation;GO:0050789//regulation of biological process;GO:0019222//regulation of metabolic process;GO:0060255//regulation of macromolecule metabolic process;GO:0010468//regulation of gene expression
MH01g0816600	29.5	16.5	1.915	0.915	-1.0655	0.00364158	0.0240337	yes	ATX1	protein SODIUM POTASSIUM ROOT DEFECTIVE 1-like [Aegilops tauschii subsp. tauschii] [Aegilops tauschii]	-	-	-	-	-	-	-
MH01g0069800	167	93	4.055	1.93	-1.0711	6.41e-11	2.09e-09	yes	At2g19130	PREDICTED: G-type lectin S-receptor-like serine/threonine-protein kinase At2g19130 [Oryza sativa Japonica Group]	-	-	-	-	-	-	-
MH12g0177000	132	73.5	3.165	1.505	-1.07244	1.73e-10	5.36e-09	yes	PUB44	PREDICTED: U-box domain-containing protein 44 [Oryza sativa Japonica Group]	-	-	-	-	-	-	-
MH03g0237500	3842	2136.5	206.625	98.07	-1.07513	4.65e-100	2.37e-97	yes	ERD15	expressed protein [Oryza sativa Japonica Group]	-	-	-	-	-	-	-
MH03g0084200	64	36	2.34	1.11	-1.07595	2.82e-05	0.000344291	yes	EREBP1	PREDICTED: ethylene-responsive transcription factor ERF073 [Oryza sativa Japonica Group]	-	-	-	-	-	-	-
MH08g0380600	803.5	446.5	55.385	26.235	-1.078	5.66e-38	9.16e-36	yes	WRKY53	TPA_inf: WRKY transcription factor 69 [Oryza sativa (indica cultivar-group)] [Oryza sativa Indica Group]	-	-	-	-	-	-	-
MH03g0180100	23.5	13	2.095	0.99	-1.08145	0.0068118	0.0401446	yes	LT101.2	PREDICTED: low temperature-induced protein lt101.2 [Oryza sativa Japonica Group]	-	-	-	-	-	-	-
MH01g0044400	54.99	30.5	2.73	1.29	-1.08153	0.000414829	0.00371526	yes	ENDO4	PREDICTED: endonuclease 2 [Oryza sativa Japonica Group]	-	-	-	-	-	-	-
MH01g0780900	25.5	14	2.09	0.985	-1.08531	0.00439905	0.0279894	yes	PIR7B	PREDICTED: esterase PIR7B [Oryza sativa Japonica Group]	-	-	-	-	-	-	-
MH11g0419000	181.5	100	3.455	1.625	-1.08825	7.74e-14	3.36e-12	yes	HST1	Os11g0518900, partial [Oryza sativa Japonica Group]	-	-	-	-	-	-	-
MH02g0611800	35.5	19.5	2.265	1.065	-1.08866	0.00057126	0.00491938	yes	-	PREDICTED: uncharacterized protein LOC4330699 [Oryza sativa Japonica Group]	-	-	-	-	-	-	-
MH09g0411900	54.5	30	5.015	2.35	-1.09359	1.23e-05	0.00016601	yes	LUL4	Os09g0505000 [Oryza sativa Japonica Group]	-	-	-	-	-	GO:0043167//ion binding;GO:0043169//cation binding;GO:0005488//binding	-
MH12g0088000	131	71.62	4.49	2.1	-1.09633	1.66e-10	5.15e-09	yes	ALDH3H1	PREDICTED: aldehyde dehydrogenase family 3 member H1 [Oryza sativa Japonica Group]	Metabolism	Amino acid metabolism;Carbohydrate metabolism;Metabolism of other amino acids;Lipid metabolism	ko00010//Glycolysis / Gluconeogenesis;ko00620//Pyruvate metabolism;ko00040//Pentose and glucuronate interconversions;ko00561//Glycerolipid metabolism;ko00330//Arginine and proline metabolism;ko00280//Valine, leucine and isoleucine degradation;ko00053//Ascorbate and aldarate metabolism;ko00071//Fatty acid degradation;ko00380//Tryptophan metabolism;ko00410//beta-Alanine metabolism;ko00310//Lysine d…	K00128	-	-	-
MH06g0641700	321.5	176	23.945	11.18	-1.0988	3.73e-16	1.96e-14	yes	BZIP9	PREDICTED: basic leucine zipper 9 [Oryza sativa Japonica Group]	-	-	-	-	-	-	-
MH04g0307400	45.5	24.5	1.255	0.585	-1.10118	5.97e-05	0.000672907	yes	TPS1	PREDICTED: (+)-germacrene D synthase isoform X2 [Oryza sativa Japonica Group]	-	-	-	-	-	GO:0016829//lyase activity;GO:0003824//catalytic activity	-
MH07g0043500	34.5	19	0.86	0.4	-1.10434	0.000776481	0.00643692	yes	At1g34300	PREDICTED: G-type lectin S-receptor-like serine/threonine-protein kinase At1g34300 [Oryza sativa Japonica Group]	-	-	-	-	-	GO:0004672//protein kinase activity;GO:0016301//kinase activity;GO:0001883//purine nucleoside binding;GO:0003824//catalytic activity;GO:0016773//phosphotransferase activity, alcohol group as acceptor;GO:0097159//organic cyclic compound binding;GO:1901363//heterocyclic compound binding;GO:0097367//carbohydrate derivative binding;GO:0036094//small molecule binding;GO:0016772//transferase activity, …	GO:0044267//cellular protein metabolic process;GO:0044237//cellular metabolic process;GO:0044238//primary metabolic process;GO:0043170//macromolecule metabolic process;GO:0009987//cellular process;GO:0008152//metabolic process;GO:0019538//protein metabolic process;GO:0036211//protein modification process;GO:0071704//organic substance metabolic process;GO:0006464//cellular protein modification pro…
MH12g0390000	49.5	24.06	2.8	1.295	-1.11247	2.52e-06	4e-05	yes	-	Os11g0183200, partial [Oryza sativa Japonica Group]	-	-	-	-	-	-	-
MH03g0695200	226.5	122.5	8.99	4.155	-1.11347	1.44e-16	7.85e-15	yes	SYP121	PREDICTED: syntaxin-121 [Oryza sativa Japonica Group]	Genetic Information Processing	Folding, sorting and degradation	ko04130//SNARE interactions in vesicular transport	K08486	-	-	-
MH07g0496700	296	160.5	13.885	6.415	-1.11401	2.23e-22	1.83e-20	yes	CML45	PREDICTED: probable calcium-binding protein CML45 [Oryza sativa Japonica Group]	-	-	-	-	-	-	-
MH11g0249000	66.985	36.39	2.11	0.97	-1.12119	4.72e-06	7.06e-05	yes	OMT2	Similar to herbicide safener binding protein 1 - maize [Oryza sativa Japonica Group]	-	-	-	-	GO:0005622//intracellular;GO:0043231//intracellular membrane-bounded organelle;GO:0043229//intracellular organelle;GO:0044464//cell part;GO:0005623//cell;GO:0043226//organelle;GO:0043227//membrane-bounded organelle;GO:0044424//intracellular part	GO:0003824//catalytic activity;GO:0005515//protein binding;GO:0005488//binding;GO:0008168//methyltransferase activity;GO:0016741//transferase activity, transferring one-carbon groups;GO:0016740//transferase activity	GO:0008152//metabolic process
MH08g0424600	44.5	24	2.72	1.25	-1.12168	8.28e-05	0.000901165	yes	NAC100	PREDICTED: NAC domain-containing protein 41 isoform X1 [Oryza sativa Japonica Group]	-	-	-	-	GO:0005623//cell;GO:0043227//membrane-bounded organelle;GO:0043226//organelle;GO:0044464//cell part;GO:0044424//intracellular part;GO:0005622//intracellular;GO:0043231//intracellular membrane-bounded organelle;GO:0043229//intracellular organelle	-	GO:0044260//cellular macromolecule metabolic process;GO:0065007//biological regulation;GO:0044249//cellular biosynthetic process;GO:0019222//regulation of metabolic process;GO:0010468//regulation of gene expression;GO:0043170//macromolecule metabolic process;GO:0009987//cellular process;GO:0071704//organic substance metabolic process;GO:0009059//macromolecule biosynthetic process;GO:0008152//meta…
MH08g0480600	38	20.5	1.525	0.7	-1.12338	0.000396949	0.00357113	yes	BZIP43	PREDICTED: transcription factor Maf [Oryza sativa Japonica Group]	-	-	-	-	-	-	-
MH06g0270600	93	50.5	2.74	1.255	-1.12649	4.53e-06	6.8e-05	yes	BGLU24	PREDICTED: beta-glucosidase 24 [Oryza sativa Japonica Group]	Metabolism	Carbohydrate metabolism;Metabolism of other amino acids;Biosynthesis of other secondary metabolites	ko00940//Phenylpropanoid biosynthesis;ko00940//Phenylpropanoid biosynthesis;ko00500//Starch and sucrose metabolism;ko00500//Starch and sucrose metabolism;ko00460//Cyanoamino acid metabolism;ko00460//Cyanoamino acid metabolism	K01188	-	-	-
MH10g0425300	1395	740.5	64.62	29.285	-1.14182	1.07e-42	1.94e-40	yes	1MMP	PREDICTED: metalloendoproteinase 1-MMP [Oryza sativa Japonica Group]	-	-	-	-	-	-	-
MH04g0683800	58.5	31	3.265	1.475	-1.14637	0.000111374	0.00117198	yes	YLS9	PREDICTED: protein YLS9 [Oryza sativa Japonica Group]	-	-	-	-	-	-	-
MH01g0622000	297	157.5	13.66	6.165	-1.14778	2.13e-10	6.48e-09	yes	COPT1	PREDICTED: copper transporter 1 [Oryza sativa Japonica Group]	-	-	-	-	-	-	-
MH06g0051700	26.5	14	0.965	0.435	-1.14951	0.00256144	0.0177555	yes	HOX2	PREDICTED: homeobox-leucine zipper protein HOX2 [Oryza sativa Japonica Group]	-	-	-	-	-	-	-
MH02g0545200	415	219.5	42.995	19.37	-1.15034	9.45e-28	1.02e-25	yes	RHA1B	PREDICTED: E3 ubiquitin-protein ligase RHA1B [Oryza sativa Japonica Group]	-	-	-	-	-	-	-
MH09g0397200	452.5	238.5	60.535	27.235	-1.15231	2.09e-31	2.6e-29	yes	SAP1	PREDICTED: zinc finger A20 and AN1 domain-containing stress-associated protein 1 [Oryza sativa Japonica Group]	-	-	-	-	-	-	-
MH01g0458700	441.5	231.5	13.205	5.92	-1.15742	5.48e-20	3.87e-18	yes	TOGT1	PREDICTED: scopoletin glucosyltransferase [Oryza sativa Japonica Group]	-	-	-	-	-	-	-
MH08g0015500	40.5	21	0.795	0.355	-1.16314	6.02e-05	0.000678304	yes	CCR4	PREDICTED: serine/threonine-protein kinase-like protein CCR4 [Oryza sativa Japonica Group]	-	-	-	-	-	-	-
MH02g0441200	21	11	1.325	0.59	-1.16721	0.00616398	0.0369495	yes	EXO70A1	PREDICTED: exocyst complex component EXO70A1 isoform X1 [Oryza sativa Japonica Group]	-	-	-	-	-	-	-
MH01g0067500	27.865	14.34	0.63	0.28	-1.16993	0.00104877	0.00831066	yes	GSTT3	PREDICTED: cleavage and polyadenylation specificity factor subunit 7 [Oryza sativa Japonica Group]	-	-	-	-	-	-	-
MH07g0035600	453.93	234.985	5.885	2.605	-1.17576	2.32e-35	3.41e-33	yes	LECRK41	Os07g0130800, partial [Oryza sativa Japonica Group]	-	-	-	-	GO:0043226//organelle;GO:0005623//cell;GO:0043229//intracellular organelle;GO:0044424//intracellular part;GO:0044464//cell part;GO:0043231//intracellular membrane-bounded organelle;GO:0005622//intracellular;GO:0043227//membrane-bounded organelle	GO:0097159//organic cyclic compound binding;GO:0036094//small molecule binding;GO:1901363//heterocyclic compound binding;GO:0032549//ribonucleoside binding;GO:0016773//phosphotransferase activity, alcohol group as acceptor;GO:0097367//carbohydrate derivative binding;GO:0032550//purine ribonucleoside binding;GO:0016740//transferase activity;GO:0016772//transferase activity, transferring phosphorus…	GO:0006464//cellular protein modification process;GO:0008152//metabolic process;GO:0036211//protein modification process;GO:0044267//cellular protein metabolic process;GO:0044237//cellular metabolic process;GO:0043412//macromolecule modification;GO:0044238//primary metabolic process;GO:0044260//cellular macromolecule metabolic process;GO:0019538//protein metabolic process;GO:0071704//organic subs…
MH07g0037100	123.5	63.5	3.89	1.72	-1.17736	1.37e-08	3.23e-07	yes	LECRK42	PREDICTED: L-type lectin-domain containing receptor kinase IV.1 [Oryza sativa Japonica Group]	-	-	-	-	-	-	-
MH11g0569000	39.045	20	0.86	0.38	-1.17834	0.000128252	0.00132663	yes	At3g07070	PREDICTED: protein kinase APK1A, chloroplastic, partial [Oryza sativa Japonica Group]	-	-	-	-	-	-	-
MH07g0431700	42.5	22	2.325	1.025	-1.18161	4.54e-05	0.000525282	yes	ONAC010	PREDICTED: NAC transcription factor ONAC010 [Oryza sativa Japonica Group]	-	-	-	-	GO:0005623//cell;GO:0043229//intracellular organelle;GO:0005622//intracellular;GO:0043231//intracellular membrane-bounded organelle;GO:0044424//intracellular part;GO:0043227//membrane-bounded organelle;GO:0044464//cell part;GO:0043226//organelle	GO:1901363//heterocyclic compound binding;GO:0003676//nucleic acid binding;GO:0097159//organic cyclic compound binding;GO:0005488//binding	GO:0071704//organic substance metabolic process;GO:0008152//metabolic process;GO:0034645//cellular macromolecule biosynthetic process;GO:0009059//macromolecule biosynthetic process;GO:0010468//regulation of gene expression;GO:0044260//cellular macromolecule metabolic process;GO:1901576//organic substance biosynthetic process;GO:0065007//biological regulation;GO:0044237//cellular metabolic process…
MH04g0309000	118	61	13.11	5.775	-1.18277	1.08e-08	2.59e-07	yes	-	OSJNBb0056F09.2 [Oryza sativa Japonica Group]	-	-	-	-	-	-	-
MH04g0676000	544	280.5	37.135	16.325	-1.1857	1.29e-10	4.06e-09	yes	ERF7	PREDICTED: ethylene-responsive transcription factor 7 [Oryza sativa Japonica Group]	-	-	-	-	-	-	-
MH06g0121900	26	13.5	0.49	0.215	-1.18845	0.00292358	0.0198863	yes	-	Os06g0200800, partial [Oryza sativa Japonica Group]	-	-	-	-	-	-	-
MH09g0389500	19.5	10	0.445	0.195	-1.19033	0.00581679	0.0352919	yes	RPM1	PREDICTED: disease resistance protein RPM1 [Oryza sativa Japonica Group]	Organismal Systems	Environmental adaptation	ko04626//Plant-pathogen interaction	K13457	-	-	-
MH02g0668200	1080	554	18.96	8.285	-1.19439	2.87e-57	7.42e-55	yes	TPS9	PREDICTED: probable alpha,alpha-trehalose-phosphate synthase [UDP-forming] 9 [Oryza sativa Japonica Group]	Metabolism	Carbohydrate metabolism	ko00500//Starch and sucrose metabolism	K16055	-	-	GO:0044723//single-organism carbohydrate metabolic process;GO:0005975//carbohydrate metabolic process;GO:0009311//oligosaccharide metabolic process;GO:0009987//cellular process;GO:0005991//trehalose metabolic process;GO:0044699//single-organism process;GO:0044710//single-organism metabolic process;GO:0071704//organic substance metabolic process;GO:0005984//disaccharide metabolic process;GO:004423…
MH03g0153500	227.5	116.5	6.135	2.68	-1.19483	1.64e-18	1.05e-16	yes	DDB_G0289029	Os03g0257600 [Oryza sativa Japonica Group]	-	-	-	-	-	-	-
MH07g0022000	225	114.5	13.12	5.71	-1.20021	3.94e-16	2.07e-14	yes	Os07g0114000	PREDICTED: probable protein phosphatase 2C 61 [Oryza sativa Japonica Group]	-	-	-	-	-	GO:0016791//phosphatase activity;GO:0042578//phosphoric ester hydrolase activity;GO:0016788//hydrolase activity, acting on ester bonds;GO:0004721//phosphoprotein phosphatase activity;GO:0016787//hydrolase activity;GO:0003824//catalytic activity	-
MH04g0612600	25.5	13	2.46	1.07	-1.20105	0.00177045	0.012953	yes	-	PREDICTED: protein LATERAL ROOT PRIMORDIUM 1 [Oryza sativa Japonica Group]	-	-	-	-	-	-	-
MH06g0123900	391.5	198.5	12.445	5.385	-1.20855	2.17e-32	2.79e-30	yes	At5g01020	PREDICTED: serine/threonine-protein kinase At5g01020 [Oryza sativa Japonica Group]	-	-	-	-	-	-	-
MH08g0160700	19.915	10	1.855	0.8	-1.21335	0.00889363	0.0496417	yes	-	OSJNBb0096E05.3 [Oryza sativa Japonica Group]	-	-	-	-	-	-	-
MH12g0038200	144	72.5	4.79	2.06	-1.21738	5.22e-14	2.29e-12	yes	ONAC010	PREDICTED: NAC transcription factor 29 [Oryza sativa Japonica Group]	-	-	-	-	-	-	GO:0044260//cellular macromolecule metabolic process;GO:0034645//cellular macromolecule biosynthetic process;GO:1901576//organic substance biosynthetic process;GO:0008152//metabolic process;GO:0044249//cellular biosynthetic process;GO:0071704//organic substance metabolic process;GO:0009987//cellular process;GO:0010467//gene expression;GO:0009058//biosynthetic process;GO:0009059//macromolecule bio…
MH07g0027800	31	15.5	0.57	0.245	-1.21818	0.000881757	0.00716732	yes	-	Os07g0121800, partial [Oryza sativa Japonica Group]	-	-	-	-	-	-	-
MH04g0598600	80.5	40.5	3	1.285	-1.22319	1.02e-06	1.78e-05	yes	-	Os04g0583200 [Oryza sativa Japonica Group]	-	-	-	-	-	-	-
MH05g0036300	208	104.5	5.83	2.495	-1.22446	1.44e-15	7.3e-14	yes	CRK2	PREDICTED: cysteine-rich receptor-like protein kinase 2 [Oryza sativa Japonica Group]	-	-	-	-	-	-	-
MH01g0443100	2039	1021.5	49.185	21.01	-1.22714	4.26e-102	2.25e-99	yes	-	Os01g0582600 [Oryza sativa Japonica Group]	-	-	-	-	-	-	-
MH01g0487600	485.5	242.5	12.62	5.38	-1.23003	1.06e-38	1.75e-36	yes	CYP72A13	PREDICTED: cytochrome P450 72A13 isoform X1 [Oryza sativa Japonica Group]	-	-	-	-	-	GO:0005488//binding;GO:0046906//tetrapyrrole binding;GO:0043167//ion binding;GO:0003824//catalytic activity;GO:0016491//oxidoreductase activity;GO:0043169//cation binding;GO:0046872//metal ion binding;GO:0097159//organic cyclic compound binding;GO:0046914//transition metal ion binding;GO:1901363//heterocyclic compound binding	GO:0008152//metabolic process;GO:0044699//single-organism process;GO:0044710//single-organism metabolic process
MH10g0429500	194	97	7.84	3.34	-1.23101	3.97e-17	2.27e-15	yes	ERF5	PREDICTED: ethylene-responsive transcription factor 5 [Oryza sativa Japonica Group]	-	-	-	-	-	-	-
MH02g0387400	73	36.5	3.33	1.415	-1.23472	9.51e-08	2e-06	yes	-	OSIGBa0134P10.3 [Oryza sativa Indica Group]	-	-	-	-	-	-	-
MH06g0272400	31.5	15.5	1.675	0.71	-1.23827	0.00036505	0.00332047	yes	IAMT1	PREDICTED: indole-3-acetate O-methyltransferase 1-like isoform X1 [Oryza sativa Japonica Group]	-	-	-	-	-	-	-
XLOC_011859	31.5	15.5	2.29	0.97	-1.23929	0.00234819	0.0164981	yes	-	EAY87598.1 hypothetical protein OsI_09009 [Oryza sativa Indica Group]	-	-	-	-	-	-	-
MH05g0362400	23	11.5	0.555	0.235	-1.23983	0.00271044	0.0186085	yes	MAKR1	PREDICTED: probable membrane-associated kinase regulator 1 [Oryza sativa Japonica Group]	-	-	-	-	-	-	-
MH02g0173900	39.5	20	0.685	0.29	-1.24005	4.42e-05	0.000513203	yes	RGA2	PREDICTED: disease resistance protein RGA2 [Oryza sativa Japonica Group]	-	-	-	-	-	-	-
MH10g0254000	19	9.5	0.71	0.3	-1.24286	0.00471278	0.0296334	yes	SAC4	Os10g0390900 [Oryza sativa Japonica Group]	-	-	-	-	-	-	-
MH02g0039700	631	311.5	34.275	14.435	-1.24759	1.08e-35	1.6e-33	yes	-	histone-lysine N-methyltransferase 2D-like [Aegilops tauschii subsp. tauschii] [Aegilops tauschii]	-	-	-	-	-	-	-
MH05g0467100	2863.5	1411.5	138.775	58.42	-1.24821	5.08e-57	1.29e-54	yes	ERF4	PREDICTED: ethylene-responsive transcription factor 4 [Oryza sativa Japonica Group]	-	-	-	-	GO:0044464//cell part;GO:0005623//cell;GO:0043226//organelle;GO:0044424//intracellular part;GO:0043231//intracellular membrane-bounded organelle;GO:0043229//intracellular organelle;GO:0005622//intracellular;GO:0043227//membrane-bounded organelle	GO:0001071//nucleic acid binding transcription factor activity	GO:0009987//cellular process;GO:0009059//macromolecule biosynthetic process;GO:0044260//cellular macromolecule metabolic process;GO:0060255//regulation of macromolecule metabolic process;GO:0071704//organic substance metabolic process;GO:0009058//biosynthetic process;GO:0050789//regulation of biological process;GO:0010468//regulation of gene expression;GO:0044249//cellular biosynthetic process;GO…
MH03g0164600	38.5	19	1.66	0.695	-1.2561	4.26e-05	0.000496244	yes	AHL29	PREDICTED: AT-hook motif nuclear-localized protein 29 [Oryza sativa Japonica Group]	-	-	-	-	-	-	-
MH01g0550000	803.5	393	26.085	10.89	-1.26022	1.93e-61	5.5e-59	yes	At1g23390	PREDICTED: F-box/kelch-repeat protein At1g23390 [Oryza sativa Japonica Group]	-	-	-	-	-	-	-
MH02g0504000	72.5	35	3.395	1.405	-1.27284	7.71e-06	0.000109808	yes	ERF054	PREDICTED: ethylene-responsive transcription factor ERF054 [Oryza sativa Japonica Group]	-	-	-	-	-	-	-
MH02g0441100	33.5	16	0.835	0.345	-1.27518	0.000132226	0.00136421	yes	-	PREDICTED: exocyst complex component EXO70A1 isoform X1 [Oryza sativa Japonica Group]	-	-	-	-	-	-	-
MH03g0588300	24.71	12.08	0.69	0.285	-1.27563	0.0037363	0.0245258	yes	-	OSJNBa0089E12.19 [Oryza sativa Japonica Group]	-	-	-	-	-	-	-
MH02g0609900	197	95.5	6.36	2.625	-1.27671	3.18e-16	1.7e-14	yes	2MMP	PREDICTED: metalloendoproteinase 2-MMP [Oryza sativa Japonica Group]	-	-	-	-	-	GO:0043167//ion binding;GO:0003824//catalytic activity;GO:0046914//transition metal ion binding;GO:0008233//peptidase activity;GO:0070011//peptidase activity, acting on L-amino acid peptides;GO:0005488//binding;GO:0046872//metal ion binding;GO:0043169//cation binding;GO:0016787//hydrolase activity	GO:0044238//primary metabolic process;GO:0008152//metabolic process;GO:0071704//organic substance metabolic process;GO:0019538//protein metabolic process;GO:0043170//macromolecule metabolic process
MH02g0166000	165	79.5	13.765	5.645	-1.28596	4.98e-11	1.65e-09	yes	VQ10	VQ motif family protein [Zea mays]	-	-	-	-	-	-	-
MH02g0608500	188	90	6.955	2.85	-1.28709	1.2e-16	6.61e-15	yes	GATL9	PREDICTED: probable galacturonosyltransferase-like 9 [Oryza sativa Japonica Group]	-	-	-	-	-	GO:0003824//catalytic activity;GO:0016740//transferase activity	-
MH07g0137200	1331	636.5	62.935	25.68	-1.29322	4.61e-91	2.02e-88	yes	NAC67	PREDICTED: NAC domain-containing protein 67 [Oryza sativa Japonica Group]	-	-	-	-	-	-	GO:0009987//cellular process;GO:0010467//gene expression;GO:0071704//organic substance metabolic process;GO:0009059//macromolecule biosynthetic process;GO:0043170//macromolecule metabolic process;GO:1901576//organic substance biosynthetic process;GO:0034645//cellular macromolecule biosynthetic process;GO:0044260//cellular macromolecule metabolic process;GO:0008152//metabolic process;GO:0009058//b…
MH09g0046400	48	23	1.94	0.79	-1.29613	3.59e-06	5.48e-05	yes	CCR1	PREDICTED: cinnamoyl-CoA reductase 2 [Oryza sativa Japonica Group]	Metabolism	Biosynthesis of other secondary metabolites	ko00940//Phenylpropanoid biosynthesis	K09753	-	GO:0005488//binding;GO:0048037//cofactor binding	-
MH03g0728200	2239.2	1057.87	85.02	34.26	-1.31128	1.48e-96	7.12e-94	yes	NAC67	stress-induced transcription factor NAC1 [Oryza sativa Japonica Group]	-	-	-	-	-	-	-
MH12g0062900	20.64	8.865	0.51	0.205	-1.31487	0.0057253	0.0348426	yes	TGA21	PREDICTED: transcription factor TGA6 [Oryza sativa Japonica Group]	Environmental Information Processing	Signal transduction	ko04075//Plant hormone signal transduction	K14431	-	GO:0003677//DNA binding;GO:0003676//nucleic acid binding;GO:0005488//binding;GO:1901363//heterocyclic compound binding;GO:0097159//organic cyclic compound binding	GO:0019222//regulation of metabolic process;GO:0065007//biological regulation;GO:0043170//macromolecule metabolic process;GO:0010468//regulation of gene expression;GO:0050789//regulation of biological process;GO:0034645//cellular macromolecule biosynthetic process;GO:0008152//metabolic process;GO:0060255//regulation of macromolecule metabolic process;GO:0044260//cellular macromolecule metabolic p…
MH01g0390400	351.5	165.5	16.355	6.57	-1.31577	1.48e-29	1.69e-27	yes	-	PREDICTED: uncharacterized protein LOC4327803 [Oryza sativa Japonica Group]	-	-	-	-	-	-	-
MH12g0417500	674.5	317	22.12	8.875	-1.31753	1.65e-57	4.31e-55	yes	mhkB	Os12g0594000 [Oryza sativa Japonica Group]	-	-	-	-	-	-	-
MH01g0795300	24.165	11.395	1.385	0.555	-1.31933	0.00809727	0.0460795	yes	-	OSIGBa0115J08.4 [Oryza sativa Indica Group]	-	-	-	-	-	GO:0005488//binding;GO:0043169//cation binding;GO:0043167//ion binding;GO:0046914//transition metal ion binding;GO:0046872//metal ion binding	-
MH06g0416400	41.5	19.5	2.635	1.055	-1.32056	7.94e-06	0.000112624	yes	-	PREDICTED: uncharacterized protein LOC107277573 [Oryza sativa Japonica Group]	-	-	-	-	-	-	-
MH01g0546700	43.5	20.5	2.125	0.85	-1.32193	6.86e-06	9.93e-05	yes	mkkA	NPKL3 [Oryza sativa Indica Group]	-	-	-	-	-	GO:0032549//ribonucleoside binding;GO:0005488//binding;GO:0016772//transferase activity, transferring phosphorus-containing groups;GO:0001883//purine nucleoside binding;GO:0016740//transferase activity;GO:0036094//small molecule binding;GO:0003824//catalytic activity;GO:0032550//purine ribonucleoside binding;GO:0016773//phosphotransferase activity, alcohol group as acceptor;GO:0097159//organic cy…	GO:0036211//protein modification process;GO:0009987//cellular process;GO:0044267//cellular protein metabolic process;GO:0043412//macromolecule modification;GO:0044260//cellular macromolecule metabolic process;GO:0044238//primary metabolic process;GO:0043170//macromolecule metabolic process;GO:0008152//metabolic process;GO:0019538//protein metabolic process;GO:0071704//organic substance metabolic …
MH02g0600300	17	8	0.725	0.29	-1.32193	0.00543275	0.0333892	yes	-	PREDICTED: uncharacterized protein LOC4330624 [Oryza sativa Japonica Group]	-	-	-	-	-	-	-
MH01g0587900	373.405	174.3	46.86	18.64	-1.32996	1.03e-27	1.1e-25	yes	-	hypothetical protein OsI_03675 [Oryza sativa Indica Group]	-	-	-	-	-	-	-
MH03g0217800	790	367.5	26.935	10.7	-1.33187	5.26e-58	1.4e-55	yes	ONAC010	PREDICTED: NAC transcription factor ONAC010-like [Oryza sativa Japonica Group]	-	-	-	-	-	-	-
MH07g0036400	57	26.5	1.775	0.705	-1.33212	2e-07	3.9e-06	yes	LECRK42	PREDICTED: L-type lectin-domain containing receptor kinase IV.2 [Oryza sativa Japonica Group]	-	-	-	-	-	GO:0016772//transferase activity, transferring phosphorus-containing groups;GO:0003824//catalytic activity;GO:0016301//kinase activity;GO:0016740//transferase activity	-
MH07g0478200	31.5	14.5	2.725	1.08	-1.33522	0.000642646	0.00546845	yes	-	Os07g0609700 [Oryza sativa Japonica Group]	-	-	-	-	-	-	-
MH11g0255200	17.5	7	0.61	0.24	-1.34577	0.00278999	0.0190704	yes	-	Os07g0620700, partial [Oryza sativa Japonica Group]	-	-	-	-	-	-	-
MH03g0046500	19.615	9.065	3.115	1.225	-1.34645	0.00201851	0.0144727	yes	At4g08330	hypothetical protein OsI_09916 [Oryza sativa Indica Group]	-	-	-	-	GO:0016020//membrane	GO:0016491//oxidoreductase activity;GO:0003824//catalytic activity;GO:0016671//oxidoreductase activity, acting on a sulfur group of donors, disulfide as acceptor;GO:0016667//oxidoreductase activity, acting on a sulfur group of donors	GO:0008152//metabolic process;GO:0044710//single-organism metabolic process;GO:0044699//single-organism process
MH08g0032600	83.5	38	4.975	1.955	-1.34753	1.12e-09	3.06e-08	yes	LOL4	PREDICTED: protein LOL4 [Oryza sativa Japonica Group]	-	-	-	-	-	-	GO:0006950//response to stress;GO:0051716//cellular response to stimulus;GO:0009719//response to endogenous stimulus;GO:0016265//death;GO:0042221//response to chemical;GO:0009725//response to hormone;GO:0050789//regulation of biological process;GO:0001101//response to acid chemical;GO:0050794//regulation of cellular process;GO:0044700//single organism signaling;GO:0009987//cellular process;GO:002…
MH02g0110900	58.5	27	4.245	1.665	-1.35024	5.42e-06	8.02e-05	yes	-	Os02g0209300 [Oryza sativa Japonica Group]	-	-	-	-	-	-	-
MH06g0268900	1806.5	828	121.655	47.57	-1.35467	8.73e-121	6.1e-118	yes	-	unnamed protein product [Oryza sativa Japonica Group]	-	-	-	-	-	-	-
MH02g0548500	302.415	138.37	37.92	14.79	-1.35834	6.17e-31	7.47e-29	yes	-	OSJNBa0088A01.13-like protein [Zea mays]	-	-	-	-	-	-	-
MH01g0533600	229	104	17.455	6.785	-1.36322	1.38e-20	1.01e-18	yes	-	hypothetical protein OsI_03283 [Oryza sativa Indica Group]	-	-	-	-	-	-	-
MH05g0402100	23	10.5	0.965	0.375	-1.36364	0.000946221	0.00761606	yes	MYB308	PREDICTED: myb-related protein 308 [Oryza sativa Japonica Group]	-	-	-	-	-	-	-
MH02g0525200	33	15	1.42	0.55	-1.36839	0.000351748	0.00320992	yes	-	PREDICTED: uncharacterized protein LOC4330255 [Oryza sativa Japonica Group]	-	-	-	-	-	-	-
MH03g0623300	25.5	11.5	2.675	1.035	-1.36991	0.000503513	0.00440529	yes	-	Os03g0724600, partial [Oryza sativa Japonica Group]	-	-	-	-	-	-	-
MH11g0043500	27.13	12.37	1.565	0.605	-1.37116	0.000400414	0.00359883	yes	DUSP12	PREDICTED: dual specificity protein phosphatase 12 [Oryza sativa Japonica Group]	-	-	-	-	-	GO:0016788//hydrolase activity, acting on ester bonds;GO:0003824//catalytic activity;GO:0016787//hydrolase activity;GO:0004721//phosphoprotein phosphatase activity;GO:0042578//phosphoric ester hydrolase activity;GO:0016791//phosphatase activity	GO:0006464//cellular protein modification process;GO:0071704//organic substance metabolic process;GO:0006793//phosphorus metabolic process;GO:0044260//cellular macromolecule metabolic process;GO:0008152//metabolic process;GO:0043170//macromolecule metabolic process;GO:0016311//dephosphorylation;GO:0019538//protein metabolic process;GO:0036211//protein modification process;GO:0044238//primary meta…
MH09g0263100	46	20.5	3.22	1.235	-1.38255	4.53e-06	6.79e-05	yes	-	Os03g0561415, partial [Oryza sativa Japonica Group]	-	-	-	-	-	-	-
MH06g0566900	933.5	418.5	35.375	13.54	-1.3855	1.05e-64	3.45e-62	yes	At1g15670	PREDICTED: F-box/kelch-repeat protein At1g80440 [Oryza sativa Japonica Group]	-	-	-	-	-	-	-
MH03g0082950	99.5	44	5.84	2.21	-1.40192	1.08e-09	2.95e-08	yes	TIFY10A	PREDICTED: protein TIFY 11b [Oryza sativa Japonica Group]	Environmental Information Processing	Signal transduction	ko04075//Plant hormone signal transduction	K13464	-	-	-
MH03g0153900	34	15	1.17	0.44	-1.41093	2.64e-05	0.000325804	yes	CXE17	PREDICTED: probable carboxylesterase 17 [Oryza sativa Japonica Group]	-	-	-	-	-	GO:0003824//catalytic activity	-
MH07g0026700	16.065	7	1.57	0.59	-1.41198	0.0081518	0.0463144	yes	-	PREDICTED: uncharacterized protein LOC107278592 [Oryza sativa Japonica Group]	-	-	-	-	-	-	-
MH02g0094900	53.5	23.5	4.035	1.515	-1.41325	2.18e-07	4.24e-06	yes	-	hypothetical protein OsI_06202 [Oryza sativa Indica Group]	-	-	-	-	-	-	-
MH12g0344700	2168	947.5	250.285	93.275	-1.42401	1.13e-59	3.13e-57	yes	-	PREDICTED: uncharacterized protein LOC4352346 [Oryza sativa Japonica Group]	-	-	-	-	-	-	-
MH10g0405000	141.5	61.5	6.18	2.285	-1.43541	3.4e-14	1.52e-12	yes	-	Os03g0132600 [Oryza sativa Japonica Group]	-	-	-	-	-	-	-
MH03g0679200	67.35	28.5	1.795	0.66	-1.44345	1.14e-09	3.1e-08	yes	-	-	-	-	-	-	-	-	-
MH06g0058200	30.5	13	2.075	0.755	-1.45856	0.000166602	0.0016684	yes	-	Os06g0147250 [Oryza sativa Japonica Group]	-	-	-	-	-	-	-
MH02g0064800	99.5	42.5	1.05	0.38	-1.46632	6.82e-13	2.71e-11	yes	RPA1B	helicase-like protein [Oryza sativa Japonica Group]	-	-	-	-	GO:0044424//intracellular part;GO:0005623//cell;GO:0043231//intracellular membrane-bounded organelle;GO:0043227//membrane-bounded organelle;GO:0043226//organelle;GO:0044464//cell part;GO:0005622//intracellular;GO:0043229//intracellular organelle	GO:0032550//purine ribonucleoside binding;GO:0097367//carbohydrate derivative binding;GO:0001882//nucleoside binding;GO:0036094//small molecule binding;GO:0016462//pyrophosphatase activity;GO:0004386//helicase activity;GO:0005488//binding;GO:0003824//catalytic activity;GO:0001883//purine nucleoside binding;GO:0016818//hydrolase activity, acting on acid anhydrides, in phosphorus-containing anhydri…	GO:1901360//organic cyclic compound metabolic process;GO:0008152//metabolic process;GO:0006259//DNA metabolic process;GO:0071103//DNA conformation change;GO:0071840//cellular component organization or biogenesis;GO:0006139//nucleobase-containing compound metabolic process;GO:0006996//organelle organization;GO:0043170//macromolecule metabolic process;GO:0044238//primary metabolic process;GO:003239…
MH03g0687400	19	8	0.625	0.225	-1.47393	0.00171799	0.012632	yes	JASON	PREDICTED: protein JASON isoform X1 [Oryza sativa Japonica Group]	-	-	-	-	-	-	-
MH06g0510300	99.795	42.08	4.185	1.505	-1.47546	7.91e-13	3.13e-11	yes	-	Os02g0227100, partial [Oryza sativa Japonica Group]	-	-	-	-	-	-	-
MH09g0404100	28.5	12	1.645	0.59	-1.4793	0.000110742	0.00116709	yes	-	TMV response-related protein [Zea mays]	-	-	-	-	-	-	-
MH10g0037400	16.5	7	0.965	0.345	-1.48393	0.00475137	0.0298106	yes	RPM1	NB-ARC domain containing protein, expressed [Oryza sativa Japonica Group]	Organismal Systems	Environmental adaptation	ko04626//Plant-pathogen interaction	K13457	-	-	-
MH09g0315000	910.5	381.5	39.69	14.18	-1.48492	5.71e-72	2.08e-69	yes	CML30	Os09g0412300 [Oryza sativa Japonica Group]	Organismal Systems;Environmental Information Processing	Signal transduction;Environmental adaptation	ko04626//Plant-pathogen interaction;ko04070//Phosphatidylinositol signaling system	K02183	-	-	-
MH09g0324300	11.5	4	0.14	0.05	-1.48543	0.00809075	0.0460518	yes	kif4	PREDICTED: kinesin-related protein 4 [Oryza sativa Japonica Group]	-	-	-	-	GO:0005875//microtubule associated complex;GO:0005623//cell;GO:0044424//intracellular part;GO:0015630//microtubule cytoskeleton;GO:0044446//intracellular organelle part;GO:0043234//protein complex;GO:0044430//cytoskeletal part;GO:0005856//cytoskeleton;GO:0043232//intracellular non-membrane-bounded organelle;GO:0043228//non-membrane-bounded organelle;GO:0044422//organelle part;GO:0032991//macromol…	GO:0001883//purine nucleoside binding;GO:1901363//heterocyclic compound binding;GO:0005488//binding;GO:0036094//small molecule binding;GO:0016462//pyrophosphatase activity;GO:0032549//ribonucleoside binding;GO:0005515//protein binding;GO:0032550//purine ribonucleoside binding;GO:0097159//organic cyclic compound binding;GO:0016787//hydrolase activity;GO:0016817//hydrolase activity, acting on acid …	GO:0007017//microtubule-based process;GO:0044763//single-organism cellular process;GO:0009987//cellular process;GO:0044699//single-organism process
MH06g0185300	2735.5	1138.5	120.31	42.74	-1.4931	3.9e-158	4.95e-155	yes	NUDT21	PREDICTED: nudix hydrolase 21, chloroplastic [Oryza sativa Japonica Group]	-	-	-	-	-	GO:0003824//catalytic activity	-
MH03g0178000	21.5	9	0.75	0.265	-1.5009	0.000938868	0.00756776	yes	CDL1	PREDICTED: serine/threonine-protein kinase CDL1 [Oryza sativa Japonica Group]	-	-	-	-	-	GO:0004672//protein kinase activity;GO:0003824//catalytic activity;GO:0016772//transferase activity, transferring phosphorus-containing groups;GO:0016301//kinase activity;GO:0016773//phosphotransferase activity, alcohol group as acceptor;GO:0016740//transferase activity	GO:0006793//phosphorus metabolic process;GO:0008152//metabolic process;GO:0009987//cellular process;GO:0043412//macromolecule modification;GO:0071704//organic substance metabolic process;GO:0044260//cellular macromolecule metabolic process;GO:0006468//protein phosphorylation;GO:0043170//macromolecule metabolic process;GO:0044238//primary metabolic process;GO:0044267//cellular protein metabolic pr…
MH01g0050300	176.5	72	21.405	7.46	-1.5207	7.61e-23	6.45e-21	yes	CML16	PREDICTED: probable calcium-binding protein CML16 [Oryza sativa Japonica Group]	Organismal Systems	Environmental adaptation	ko04626//Plant-pathogen interaction	K13448	-	-	-
MH10g0439100	44.97	18.425	0.75	0.26	-1.52838	2.89e-06	4.52e-05	yes	GIP	OSIGBa0146N20.7 [Oryza sativa Indica Group]	Genetic Information Processing	Folding, sorting and degradation;Translation	ko03008//Ribosome biogenesis in eukaryotes;ko03018//RNA degradation	K12619	-	-	-
MH12g0010200	28.155	11.25	1.695	0.585	-1.53478	0.00314592	0.0212334	yes	At3g45770	PREDICTED: probable trans-2-enoyl-CoA reductase, mitochondrial [Oryza sativa Japonica Group]	Metabolism	Global and Overview;Lipid metabolism	ko01212//Fatty acid metabolism;ko00062//Fatty acid elongation	K07512	GO:0044444//cytoplasmic part;GO:0005622//intracellular;GO:0009536//plastid;GO:0005737//cytoplasm;GO:0043227//membrane-bounded organelle;GO:0005623//cell;GO:0043226//organelle;GO:0043231//intracellular membrane-bounded organelle;GO:0044464//cell part;GO:0044424//intracellular part;GO:0043229//intracellular organelle	GO:0016627//oxidoreductase activity, acting on the CH-CH group of donors;GO:0001882//nucleoside binding;GO:1901363//heterocyclic compound binding;GO:0016628//oxidoreductase activity, acting on the CH-CH group of donors, NAD or NADP as acceptor;GO:0032550//purine ribonucleoside binding;GO:0032549//ribonucleoside binding;GO:0043169//cation binding;GO:0046872//metal ion binding;GO:0097159//organic c…	GO:0044255//cellular lipid metabolic process;GO:0044763//single-organism cellular process;GO:0019752//carboxylic acid metabolic process;GO:0043436//oxoacid metabolic process;GO:0009987//cellular process;GO:0044281//small molecule metabolic process;GO:0006631//fatty acid metabolic process;GO:0071704//organic substance metabolic process;GO:0006082//organic acid metabolic process;GO:0044699//single-…
MH02g0525300	27.5	11	2.015	0.68	-1.56717	0.000373848	0.00338728	yes	-	PREDICTED: uncharacterized protein LOC4330256 [Oryza sativa Japonica Group]	-	-	-	-	-	-	-
MH10g0405300	161.5	63.5	10.14	3.4	-1.57645	2.25e-18	1.42e-16	yes	MPC4	PREDICTED: mitochondrial pyruvate carrier 4 [Oryza sativa Japonica Group]	-	-	-	-	-	-	GO:0051641//cellular localization;GO:0006810//transport;GO:1902578//single-organism localization;GO:0006839//mitochondrial transport;GO:0046907//intracellular transport;GO:1902582//single-organism intracellular transport;GO:0051649//establishment of localization in cell;GO:0051179//localization;GO:0051234//establishment of localization;GO:0044765//single-organism transport;GO:0044699//single-orga…
MH04g0294700	260.705	102.71	23.33	7.82	-1.57695	6.07e-19	4.05e-17	yes	At1g65240	OSJNBa0008A08.2 [Oryza sativa Japonica Group]	-	-	-	-	-	-	-
MH08g0089100	134.5	52.5	8.97	2.99	-1.58496	1.79e-18	1.14e-16	yes	-	PREDICTED: non-canonical poly(A) RNA polymerase PAPD7 [Oryza sativa Japonica Group]	-	-	-	-	-	-	-
MH08g0494300	1932	755	249.34	83.1	-1.58519	2.53e-165	3.37e-162	yes	SAP11	PREDICTED: zinc finger A20 and AN1 domain-containing stress-associated protein 11 [Oryza sativa Japonica Group]	-	-	-	-	-	GO:0043167//ion binding;GO:0046872//metal ion binding;GO:0005488//binding;GO:0043169//cation binding	-
MH05g0105700	554	216.5	185.555	61.715	-1.58815	1.73e-25	1.68e-23	yes	MT3B	Os05g0202800, partial [Oryza sativa Japonica Group]	-	-	-	-	-	GO:0043167//ion binding;GO:0043169//cation binding;GO:0005488//binding	-
MH07g0402000	94.98	37.65	1.565	0.52	-1.58958	0.00129162	0.00990314	yes	GIP	OSIGBa0146N20.7 [Oryza sativa Indica Group]	Genetic Information Processing	Translation;Folding, sorting and degradation	ko03008//Ribosome biogenesis in eukaryotes;ko03018//RNA degradation	K12619	-	-	-
MH11g0430400	14.5	5.5	1.35	0.44	-1.61738	0.00402739	0.0260815	yes	BRN1	expressed protein [Oryza sativa Japonica Group]	-	-	-	-	-	-	-
MH06g0642300	17	7	0.43	0.14	-1.61891	0.0033326	0.0222598	yes	-	Os04g0274700 [Oryza sativa Japonica Group]	-	-	-	-	-	-	-
MH10g0265700	12.855	4.81	0.215	0.07	-1.61891	0.00758862	0.0437637	yes	-	PREDICTED: serine/arginine repetitive matrix protein 1 [Oryza sativa Japonica Group]	-	-	-	-	-	-	-
XLOC_055503	14.5	5.5	0.48	0.155	-1.63077	0.00308748	0.0208801	yes	-	EEC69193.1 hypothetical protein OsI_38179 [Oryza sativa Indica Group]	-	-	-	-	-	-	-
MH02g0125500	169.29	64	6.255	2.015	-1.63423	7.02e-22	5.56e-20	yes	At4g22030	PREDICTED: probable F-box protein At4g22030 [Oryza sativa Japonica Group]	-	-	-	-	-	-	-
MH02g0528000	64.5	24.5	1.335	0.43	-1.63443	1.87e-10	5.77e-09	yes	SKIP23	F-box/DUF domain-containing protein [Oryza sativa Indica Group]	-	-	-	-	-	-	-
MH11g0050300	800	299.5	21.055	6.725	-1.64656	6.23e-94	2.76e-91	yes	5GT	PREDICTED: cyanidin 3-O-rutinoside 5-O-glucosyltransferase [Oryza sativa Japonica Group]	-	-	-	-	-	-	-
MH06g0107100	364.5	135	15.44	4.875	-1.6632	3.52e-47	7.13e-45	yes	ATL3	PREDICTED: RING-H2 finger protein ATL3 [Oryza sativa Japonica Group]	-	-	-	-	-	-	-
MH02g0126200	99.77	36.5	3.89	1.21	-1.68476	3.64e-15	1.76e-13	yes	At4g22030	PREDICTED: probable F-box protein At4g22030 [Oryza sativa Japonica Group]	-	-	-	-	-	-	-
MH01g0316600	89.5	32	6.375	1.945	-1.71266	1.11e-14	5.17e-13	yes	-	adenomatous polyposis coli protein 2-like [Aegilops tauschii subsp. tauschii] [Aegilops tauschii]	-	-	-	-	-	-	-
MH03g0092500	88	31.5	3.94	1.2	-1.71516	1.98e-10	6.07e-09	yes	ERF057	PREDICTED: ethylene-responsive transcription factor RAP2-13 [Oryza sativa Japonica Group]	-	-	-	-	-	-	GO:0009987//cellular process;GO:0009058//biosynthetic process;GO:0043170//macromolecule metabolic process;GO:0044237//cellular metabolic process;GO:0008152//metabolic process;GO:0044249//cellular biosynthetic process;GO:0071704//organic substance metabolic process;GO:0034645//cellular macromolecule biosynthetic process;GO:0044260//cellular macromolecule metabolic process;GO:0010467//gene expressi…
MH03g0652400	16.5	6	0.575	0.175	-1.71621	0.00356852	0.0236072	yes	CER26L	PREDICTED: protein ECERIFERUM 26-like [Oryza sativa Japonica Group]	-	-	-	-	-	-	-
MH12g0327900	21	7.5	1.005	0.305	-1.72031	0.00012851	0.0013288	yes	-	PREDICTED: serine/arginine repetitive matrix protein 1 [Oryza sativa Japonica Group]	-	-	-	-	-	-	-
MH02g0384700	55	19.5	9.13	2.77	-1.72073	1.7e-09	4.54e-08	yes	CCH	PREDICTED: copper transport protein ATX1 [Oryza sativa Japonica Group]	-	-	-	-	-	-	-
MH11g0037300	20.74	7.28	0.91	0.275	-1.72643	0.000155551	0.0015718	yes	TT12	PREDICTED: protein DETOXIFICATION 21 [Oryza sativa Japonica Group]	-	-	-	-	GO:0016020//membrane;GO:0044425//membrane part;GO:0031224//intrinsic component of membrane	GO:0015291//secondary active transmembrane transporter activity;GO:0022857//transmembrane transporter activity;GO:0022804//active transmembrane transporter activity;GO:0005215//transporter activity	GO:0044699//single-organism process;GO:0044763//single-organism cellular process;GO:0009987//cellular process
MH12g0434700	24.48	8.71	0.695	0.21	-1.72662	0.00491553	0.030696	yes	WAK2	PREDICTED: wall-associated receptor kinase 2 [Oryza sativa Japonica Group]	-	-	-	-	-	-	-
MH01g0095300	14	5	0.45	0.135	-1.73697	0.00454805	0.0288163	yes	WRKY72	PREDICTED: probable WRKY transcription factor 72 [Oryza sativa Japonica Group]	-	-	-	-	-	-	-
MH03g0679300	117.5	40.5	14.27	4.2	-1.76452	1.22e-13	5.17e-12	yes	-	Os03g0766700 [Oryza sativa Japonica Group]	-	-	-	-	-	-	-
MH12g0425900	13	4.5	0.595	0.175	-1.76553	0.0032953	0.022103	yes	VAB	PREDICTED: VAN3-binding protein isoform X1 [Oryza sativa Japonica Group]	-	-	-	-	-	-	-
MH12g0402400	11.5	4	0.43	0.125	-1.78241	0.00580044	0.0352233	yes	-	PREDICTED: uncharacterized protein LOC4352618 [Oryza sativa Japonica Group]	-	-	-	-	-	-	-
MH07g0194300	10.5	3.5	0.345	0.1	-1.7866	0.00641478	0.0381748	yes	GDI2	PREDICTED: guanosine nucleotide diphosphate dissociation inhibitor 2 [Oryza sativa Japonica Group]	-	-	-	-	-	-	GO:0033036//macromolecule localization;GO:0051179//localization;GO:0008104//protein localization;GO:0065007//biological regulation;GO:0050789//regulation of biological process;GO:0019222//regulation of metabolic process
MH09g0433900	131.5	44.5	12.14	3.505	-1.79228	2.71e-22	2.21e-20	yes	DREB1A	PREDICTED: dehydration-responsive element-binding protein 1A [Oryza sativa Japonica Group]	-	-	-	-	-	-	GO:0044260//cellular macromolecule metabolic process;GO:0010467//gene expression;GO:0009059//macromolecule biosynthetic process;GO:0009987//cellular process;GO:0034645//cellular macromolecule biosynthetic process;GO:1901576//organic substance biosynthetic process;GO:0043170//macromolecule metabolic process;GO:0044237//cellular metabolic process;GO:0044249//cellular biosynthetic process;GO:0008152…
MH09g0413900	11.5	4	0.35	0.1	-1.80735	0.00453243	0.0287335	yes	HORMAD1	PREDICTED: HORMA domain-containing protein 1 isoform X2 [Oryza sativa Japonica Group]	-	-	-	-	-	-	-
MH02g0496600	12	4	0.475	0.135	-1.81497	0.00311288	0.0210308	yes	GA2OX8	PREDICTED: gibberellin 2-beta-dioxygenase 8 isoform X2 [Oryza sativa Japonica Group]	Metabolism	Metabolism of terpenoids and polyketides	ko00904//Diterpenoid biosynthesis;ko00904//Diterpenoid biosynthesis	K04125	-	-	-
MH05g0459300	13.5	4.5	0.725	0.205	-1.82236	0.00337866	0.0225271	yes	-	OSJNBa0044K18.10 [Oryza sativa Japonica Group]	-	-	-	-	-	-	-
MH01g0323300	140	46	6.12	1.72	-1.83112	3.26e-18	2.04e-16	yes	-	hypothetical protein OsI_02060 [Oryza sativa Indica Group]	-	-	-	-	-	-	-
MH08g0110000	12.5	4	0.785	0.22	-1.83519	0.00266743	0.0183673	yes	GER6	PREDICTED: germin-like protein 8-7 isoform X1 [Oryza sativa Japonica Group]	-	-	-	-	-	-	-
MH08g0448400	15.5	5	1	0.275	-1.8625	0.000952179	0.00766181	yes	-	Os08g0457200 [Oryza sativa Japonica Group]	-	-	-	-	-	-	-
MH08g0518300	21.56	6.82	1.21	0.33	-1.87447	0.00028697	0.00268447	yes	At3g42630	PREDICTED: pentatricopeptide repeat-containing protein At3g42630-like [Oryza sativa Japonica Group]	-	-	-	-	-	-	-
MH03g0645200	88.5	28.5	4.09	1.115	-1.87506	2.21e-10	6.7e-09	yes	-	Os03g0736900, partial [Oryza sativa Japonica Group]	-	-	-	-	-	-	-
MH07g0430800	203	64.5	12	3.24	-1.88897	5.04e-20	3.58e-18	yes	-	hypothetical protein OsI_26507 [Oryza sativa Indica Group]	-	-	-	-	-	-	-
MH01g0371500	29	9	1.125	0.3	-1.90689	6.76e-06	9.8e-05	yes	LBD41	PREDICTED: LOB domain-containing protein 40 [Oryza sativa Japonica Group]	-	-	-	-	-	-	-
MH07g0540800	47	14.5	1.88	0.495	-1.92523	2.12e-08	4.9e-07	yes	NAC029	PREDICTED: NAC transcription factor 29 [Oryza sativa Japonica Group]	-	-	-	-	-	-	-
MH03g0677000	5358.5	1651	234.73	61.7	-1.92766	1.28e-301	1.19e-297	yes	ZAT10	PREDICTED: zinc finger protein 1 [Oryza sativa Japonica Group]	-	-	-	-	-	-	-
MH01g0322800	36	11	2.105	0.55	-1.93632	2.04e-06	3.32e-05	yes	-	PREDICTED: uncharacterized protein LOC4325227 [Oryza sativa Japonica Group]	-	-	-	-	-	-	-
MH07g0458800	19.125	5.695	0.56	0.145	-1.94937	0.000351586	0.00320948	yes	At5g53840	OSJNBb0115I09.8 [Oryza sativa Japonica Group]	-	-	-	-	-	-	-
MH02g0604200	603.5	181.5	82.79	21.24	-1.96267	4.61e-63	1.45e-60	yes	NUDT21	PREDICTED: nudix hydrolase 21, chloroplastic [Oryza sativa Japonica Group]	-	-	-	-	-	GO:0003824//catalytic activity	-
MH01g0450500	9.825	3.025	0.215	0.055	-1.96683	0.00806323	0.0459793	yes	pol	H0215F08.6 [Oryza sativa Indica Group]	-	-	-	-	-	-	-
MH03g0190100	226	67.5	10.42	2.665	-1.96715	1.23e-36	1.9e-34	yes	TS2	PREDICTED: sex determination protein tasselseed-2 [Oryza sativa Japonica Group]	-	-	-	-	-	GO:0003824//catalytic activity	GO:0044707//single-multicellular organism process;GO:0044699//single-organism process;GO:0008152//metabolic process;GO:0044710//single-organism metabolic process;GO:0032501//multicellular organismal process
MH02g0066000	31.315	9.73	0.395	0.1	-1.98185	1.49e-06	2.51e-05	yes	GIP	polyprotein [Oryza sativa Japonica Group]	-	-	-	-	-	-	-
MH07g0034900	13.57	3.98	0.26	0.065	-2	0.00676686	0.0399386	yes	LECRK42	PREDICTED: L-type lectin-domain containing receptor kinase IV.1 [Oryza sativa Japonica Group]	-	-	-	-	GO:0043226//organelle;GO:0005622//intracellular;GO:0005623//cell;GO:0043227//membrane-bounded organelle;GO:0043231//intracellular membrane-bounded organelle;GO:0043229//intracellular organelle;GO:0044464//cell part;GO:0044424//intracellular part	-	-
MH04g0701500	377	110	40.385	10.07	-2.00376	7.55e-60	2.11e-57	yes	YLS9	PREDICTED: protein YLS9 [Oryza sativa Japonica Group]	-	-	-	-	-	-	-
MH12g0339800	65	19.5	2.545	0.63	-2.01424	4.62e-10	1.34e-08	yes	-	Os12g0510750 [Oryza sativa Japonica Group]	-	-	-	-	-	-	-
MH01g0780200	2965	859.5	87.565	21.64	-2.01665	1.02e-216	2.04e-213	yes	-	PREDICTED: protein SRC2 [Oryza sativa Japonica Group]	-	-	-	-	-	-	-
MH08g0058600	8.5	2.5	1.74	0.43	-2.01668	0.00809075	0.0460518	yes	DCL3A	Os08g0148600 [Oryza sativa Japonica Group]	-	-	-	-	-	-	-
MH09g0329200	964.925	258.72	14.125	3.465	-2.02732	3.35e-128	2.53e-125	yes	At4g30420	PREDICTED: WAT1-related protein At4g28040 isoform X1 [Oryza sativa Japonica Group]	-	-	-	-	GO:0044425//membrane part;GO:0031224//intrinsic component of membrane;GO:0016020//membrane	GO:0005215//transporter activity	GO:0009987//cellular process;GO:0044699//single-organism process;GO:0044763//single-organism cellular process
MH02g0495600	8.5	2.5	0.49	0.12	-2.02975	0.00803495	0.0458461	yes	-	PREDICTED: uncharacterized protein LOC4330048 [Oryza sativa Japonica Group]	-	-	-	-	-	-	-
MH12g0310600	24.5	7	1.17	0.285	-2.03747	2.37e-05	0.000296782	yes	At5g13200	PREDICTED: GEM-like protein 5 [Oryza sativa Japonica Group]	-	-	-	-	-	-	GO:0009628//response to abiotic stimulus;GO:0009266//response to temperature stimulus;GO:0009408//response to heat;GO:0006950//response to stress;GO:0050896//response to stimulus
MH04g0645800	265.5	75.5	21.795	5.29	-2.04266	7.17e-41	1.24e-38	yes	-	PREDICTED: uncharacterized protein LOC4337129 [Oryza sativa Japonica Group]	-	-	-	-	-	-	-
MH06g0164400	21.5	6	5.06	1.205	-2.0701	6.03e-05	0.000679324	yes	-	PREDICTED: uncharacterized protein LOC4340617 [Oryza sativa Japonica Group]	-	-	-	-	-	-	-
MH06g0617200	14.5	4	3.11	0.74	-2.07132	0.000412125	0.00369223	yes	-	PREDICTED: uncharacterized protein LOC4341658 [Oryza sativa Japonica Group]	-	-	-	-	-	-	-
MH02g0626000	9	2.5	1.5	0.355	-2.07907	0.0067631	0.0399248	yes	-	PREDICTED: universal stress protein Sll1388 [Oryza sativa Japonica Group]	-	-	-	-	-	GO:0003824//catalytic activity	GO:0044699//single-organism process;GO:0006812//cation transport;GO:0007154//cell communication;GO:0006820//anion transport;GO:0006810//transport;GO:0000041//transition metal ion transport;GO:0031668//cellular response to extracellular stimulus;GO:0051179//localization;GO:0009605//response to external stimulus;GO:0050896//response to stimulus;GO:0044765//single-organism transport;GO:0044763//sing…
MH03g0147700	9	2.5	0.55	0.13	-2.08092	0.00791275	0.0452874	yes	-	PREDICTED: cortical cell-delineating protein [Oryza sativa Japonica Group]	-	-	-	-	-	-	-
MH08g0124500	32.5	9	7.795	1.835	-2.08677	7.47e-08	1.59e-06	yes	-	PREDICTED: cysteine-rich and transmembrane domain-containing protein A [Oryza sativa Japonica Group]	-	-	-	-	-	-	-
MH11g0112100	306.5	84	22.975	5.37	-2.09707	3.62e-57	9.29e-55	yes	-	expressed protein-RZ53 [Oryza glaberrima]	-	-	-	-	-	-	-
MH07g0538700	879	236	19.405	4.525	-2.10044	9.62e-143	8.97e-140	yes	Y-1	Os07g0680600, partial [Oryza sativa Japonica Group]	-	-	-	-	-	-	-
MH07g0548500	9.5	2.5	0.325	0.075	-2.11548	0.00477545	0.0299348	yes	-	OSJNBb0072N21.9 [Oryza sativa Japonica Group]	-	-	-	-	-	-	-
MH04g0622600	1847	497.5	99.395	22.835	-2.12193	3.14e-218	6.76e-215	yes	ERF10	OSIGBa0152L12.5 [Oryza sativa Indica Group]	-	-	-	-	-	-	-
MH08g0029500	17	4.5	0.74	0.17	-2.12199	0.000663777	0.0056243	yes	-	Os08g0126800 [Oryza sativa Japonica Group]	-	-	-	-	-	-	-
MH07g0227000	35.5	9.495	3.17	0.72	-2.13841	8.52e-06	0.000119999	yes	-	hypothetical protein [Oryza sativa Japonica Group]	-	-	-	-	-	-	-
MH05g0298200	13	3.5	0.42	0.095	-2.14439	0.000542314	0.00470341	yes	NDB3	PREDICTED: external alternative NAD(P)H-ubiquinone oxidoreductase B3, mitochondrial [Oryza sativa Japonica Group]	-	-	-	-	-	GO:0036094//small molecule binding;GO:0000166//nucleotide binding;GO:0043167//ion binding;GO:0005488//binding;GO:0097159//organic cyclic compound binding;GO:1901363//heterocyclic compound binding;GO:1901265//nucleoside phosphate binding;GO:0043169//cation binding;GO:0046872//metal ion binding	GO:0044699//single-organism process;GO:0044710//single-organism metabolic process;GO:0008152//metabolic process
MH06g0669900	15	4	0.42	0.095	-2.14439	0.000234757	0.00225409	yes	-	armadillo/beta-catenin repeat protein-like [Oryza sativa Japonica Group]	-	-	-	-	-	-	-
MH04g0645600	44	11.5	10.23	2.295	-2.15624	3.42e-10	1.01e-08	yes	-	uncharacterized LOC100277143 [Zea mays]	-	-	-	-	-	-	-
MH05g0470700	15	4	0.535	0.12	-2.1565	0.000612562	0.00524116	yes	SCL32	PREDICTED: scarecrow-like protein 32 [Oryza sativa Japonica Group]	-	-	-	-	-	-	-
MH04g0398200	11.5	3	3.8	0.845	-2.16898	0.000973252	0.0077955	yes	-	-	-	-	-	-	-	-	-
MH06g0699800	84.5	22	13.96	3.085	-2.17796	3.52e-10	1.04e-08	yes	ATJ11	PREDICTED: chaperone protein dnaJ 11, chloroplastic [Oryza sativa Japonica Group]	-	-	-	-	-	-	-
MH02g0095000	423	108.5	30.935	6.775	-2.19095	1.7e-58	4.62e-56	yes	-	hypothetical protein OsI_06203 [Oryza sativa Indica Group]	-	-	-	-	-	-	-
MH01g0668900	152.97	38.225	4.665	0.995	-2.22911	9.2e-27	9.42e-25	yes	WRKY46	PREDICTED: probable WRKY transcription factor 30 [Oryza sativa Japonica Group]	-	-	-	-	-	-	-
MH02g0393600	205	51	7.635	1.62	-2.23663	7.56e-42	1.36e-39	yes	PUB27	PREDICTED: U-box domain-containing protein 27 [Oryza sativa Japonica Group]	-	-	-	-	-	-	-
MH11g0345400	12.5	3	0.55	0.115	-2.2578	0.000337975	0.00309838	yes	-	hypothetical protein LOC_Os11g25790 [Oryza sativa Japonica Group]	-	-	-	-	-	-	-
XLOC_033893	12	3	0.67	0.14	-2.25873	0.00371294	0.0244125	yes	PIP2-4	EEC81958.1 hypothetical protein OsI_25844 [Oryza sativa Indica Group]	-	-	-	-	-	-	GO:0051179//localization;GO:0051234//establishment of localization
MH01g0698400	321.5	78.5	8.29	1.73	-2.2606	5.89e-53	1.41e-50	yes	HSPRO2	PREDICTED: nematode resistance protein-like HSPRO1 [Oryza sativa Japonica Group]	-	-	-	-	-	-	-
MH03g0714500	12.5	3	0.77	0.16	-2.26679	0.000415366	0.00371888	yes	Os03g0790900	Os03g0798000 [Oryza sativa Japonica Group]	Metabolism	Amino acid metabolism	ko00380//Tryptophan metabolism	K11817	-	GO:0043167//ion binding;GO:0005488//binding	-
MH01g0458600	109	26.5	4.335	0.895	-2.27607	1.2e-25	1.17e-23	yes	AVT1	PREDICTED: vacuolar amino acid transporter 1 [Oryza sativa Japonica Group]	-	-	-	-	-	-	-
MH11g0049900	18.465	4.5	0.295	0.06	-2.29768	0.00056947	0.00490548	yes	-	expressed protein [Oryza sativa Japonica Group]	-	-	-	-	-	-	-
MH01g0066900	9.085	2.145	1.305	0.265	-2.29999	0.00561149	0.0342693	yes	H2B.7	PREDICTED: histone H2B.7 [Oryza sativa Japonica Group]	-	-	-	-	GO:0043232//intracellular non-membrane-bounded organelle;GO:0043229//intracellular organelle;GO:0000785//chromatin;GO:0005622//intracellular;GO:0043227//membrane-bounded organelle;GO:0044464//cell part;GO:0005623//cell;GO:0043231//intracellular membrane-bounded organelle;GO:0044424//intracellular part;GO:0044446//intracellular organelle part;GO:0043226//organelle;GO:0005694//chromosome;GO:0032991…	GO:0005515//protein binding;GO:0003676//nucleic acid binding;GO:0097159//organic cyclic compound binding;GO:1901363//heterocyclic compound binding;GO:0005488//binding;GO:0046983//protein dimerization activity	-
MH03g0358500	8.5	2	0.5	0.1	-2.32193	0.00347941	0.0231217	yes	ZAT10	PREDICTED: zinc finger protein 1 [Oryza sativa Japonica Group]	-	-	-	-	-	-	-
MH10g0254400	13	3	0.81	0.16	-2.33985	0.000395937	0.00356433	yes	TIFY3B	PREDICTED: protein TIFY 11e [Oryza sativa Japonica Group]	Environmental Information Processing	Signal transduction	ko04075//Plant hormone signal transduction	K13464	-	-	-
MH03g0180800	234.5	53.5	6.89	1.345	-2.3569	2.93e-49	6.46e-47	yes	MT1B	PREDICTED: metallothionein-like protein 1B [Oryza sativa Japonica Group]	-	-	-	-	-	-	-
MH02g0019800	13.355	3	0.465	0.09	-2.36923	0.000185331	0.00183689	yes	NRT2.2	PREDICTED: high-affinity nitrate transporter 2.1 [Oryza sativa Japonica Group]	Metabolism	Energy metabolism	ko00910//Nitrogen metabolism	K02575	-	-	GO:0044699//single-organism process;GO:0009987//cellular process;GO:0044763//single-organism cellular process
MH02g0492200	18	4	1.065	0.205	-2.37716	2.71e-05	0.000333205	yes	MYB4	PREDICTED: myb-related protein Myb4-like [Oryza sativa Japonica Group]	-	-	-	-	-	GO:0005488//binding	-
MH11g0647000	23.625	5.375	0.52	0.1	-2.37851	5.36e-06	7.94e-05	yes	-	H0901F07.5 [Oryza sativa Indica Group]	-	-	-	-	-	-	-
MH05g0080700	428	95.5	37.785	7.175	-2.39676	9.07e-48	1.87e-45	yes	-	PREDICTED: uncharacterized protein LOC4337962 [Oryza sativa Japonica Group]	-	-	-	-	-	-	-
MH04g0240900	19.5	4	0.29	0.055	-2.39855	1.29e-05	0.00017207	yes	-	Os04g0295500, partial [Oryza sativa Japonica Group]	-	-	-	-	-	-	-
MH03g0060800	399.5	88.5	16.32	3.09	-2.40096	1.88e-80	7.61e-78	yes	-	heavy metal-associated isoprenylated plant protein 6-like [Aegilops tauschii subsp. tauschii] [Aegilops tauschii]	-	-	-	-	-	-	-
MH08g0526600	16.5	3.5	0.5	0.09	-2.47393	1.79e-05	0.000232499	yes	-	-	-	-	-	-	-	-	-
MH08g0088900	71.5	15	5.01	0.895	-2.48485	2.63e-17	1.54e-15	yes	-	PREDICTED: translation initiation factor IF-2-like [Oryza sativa Japonica Group]	-	-	-	-	-	-	-
MH01g0188300	297	62	16.495	2.925	-2.49552	2.14e-37	3.39e-35	yes	CAMBP25	Os01g0278000 [Oryza sativa Japonica Group]	-	-	-	-	-	-	-
MH12g0056000	7.515	1.5	0.235	0.04	-2.55459	0.0082034	0.046532	yes	LIM15	meiotic protein Dmc1A [Oryza sativa Indica Group]	-	-	-	-	-	-	-
MH11g0445800	14	2.5	0.3	0.05	-2.58496	2.07e-05	0.000264212	yes	-	Os11g0549605 [Oryza sativa Japonica Group]	-	-	-	-	-	-	-
MH11g0031800	29.82	5.81	5.795	0.95	-2.60881	2.19e-06	3.53e-05	yes	-	H0801D08.16 [Oryza sativa Indica Group]	-	-	-	-	-	-	-
MH06g0669300	1853	351.5	90.71	14.675	-2.6279	1.19e-257	6.67e-254	yes	PBP1	PREDICTED: calcium-binding protein PBP1 [Oryza sativa Japonica Group]	-	-	-	-	-	-	-
MH05g0147200	15.78	3.22	0.25	0.04	-2.64386	6.11e-05	0.000686386	yes	GIP	OSIGBa0126B18.5 [Oryza sativa Indica Group]	-	-	-	-	-	-	-
MH01g0226600	37.5	7	2.66	0.425	-2.64589	7.75e-12	2.78e-10	yes	-	DUF4228 domain protein [Zea mays]	-	-	-	-	-	-	-
XLOC_055403	8	1.5	0.945	0.15	-2.65535	0.00571032	0.0347817	yes	-	BAT16860.1 Os12g0410050 [Oryza sativa Japonica Group]	-	-	-	-	-	-	-
MH02g0606200	8	1.5	1.2	0.19	-2.65896	0.00494655	0.0308484	yes	-	Os02g0736901, partial [Oryza sativa Japonica Group]	-	-	-	-	-	-	-
MH01g0492200	35.5	6.5	2.52	0.395	-2.6735	1.68e-11	5.86e-10	yes	-	PREDICTED: uncharacterized protein LOC4326675 [Oryza sativa Japonica Group]	-	-	-	-	-	-	-
MH02g0546300	60	11	2.555	0.4	-2.67525	3.06e-15	1.5e-13	yes	RHA1A	PREDICTED: E3 ubiquitin-protein ligase RHA1B [Oryza sativa Japonica Group]	-	-	-	-	-	-	-
MH03g0077000	15.545	2.68	0.865	0.13	-2.73419	1.56e-05	0.000205229	yes	-	OSJNBb0062H02.14 [Oryza sativa Japonica Group]	-	-	-	-	-	-	-
MH06g0105500	19.5	4	0.3	0.045	-2.73697	7.47e-06	0.000106843	yes	GLR2.7	Os06g0190800, partial [Oryza sativa Japonica Group]	-	-	-	-	-	-	-
MH04g0701100	131.5	23	8.795	1.315	-2.74162	7.62e-37	1.19e-34	yes	CAF1-11	H0913C04.7 [Oryza sativa Indica Group]	Genetic Information Processing	Folding, sorting and degradation	ko03018//RNA degradation	K12581	GO:0044424//intracellular part;GO:0044464//cell part;GO:0043227//membrane-bounded organelle;GO:0043229//intracellular organelle;GO:0005622//intracellular;GO:0043226//organelle;GO:0043231//intracellular membrane-bounded organelle;GO:0005623//cell	-	-
MH01g0276200	9	1.5	0.405	0.06	-2.75489	0.00174969	0.0128348	yes	-	hypothetical protein OsI_12215 [Oryza sativa Indica Group]	-	-	-	-	-	-	-
MH03g0641700	50.5	8	3.395	0.46	-2.88371	4.83e-12	1.77e-10	yes	-	PREDICTED: uncharacterized protein LOC4334017 [Oryza sativa Japonica Group]	-	-	-	-	-	-	-
MH06g0701400	176.195	26.88	3.61	0.46	-2.97229	6.08e-09	1.5e-07	yes	FAM63A	Os06g0721600 [Oryza sativa Japonica Group]	-	-	-	-	-	-	-
MH09g0294000	328.5	49	19.355	2.465	-2.97305	2.3e-38	3.79e-36	yes	SAP17	PREDICTED: zinc finger AN1 domain-containing stress-associated protein 17 [Oryza sativa Japonica Group]	-	-	-	-	-	-	-
MH04g0230500	115	17	2.46	0.31	-2.98832	1.1e-31	1.38e-29	yes	WAKL6	Os04g0286300 [Oryza sativa Japonica Group]	-	-	-	-	-	GO:0001882//nucleoside binding;GO:0016772//transferase activity, transferring phosphorus-containing groups;GO:0004672//protein kinase activity;GO:0036094//small molecule binding;GO:0016301//kinase activity;GO:0003824//catalytic activity;GO:0097367//carbohydrate derivative binding;GO:0032550//purine ribonucleoside binding;GO:0016773//phosphotransferase activity, alcohol group as acceptor;GO:000188…	GO:0009987//cellular process;GO:0044260//cellular macromolecule metabolic process;GO:0019538//protein metabolic process;GO:0043412//macromolecule modification;GO:0044237//cellular metabolic process;GO:0044267//cellular protein metabolic process;GO:0044238//primary metabolic process;GO:0006464//cellular protein modification process;GO:0036211//protein modification process;GO:0043170//macromolecule…
MH08g0127700	11	1.5	0.2	0.025	-3	0.000242109	0.00231356	yes	GIP	OSJNBb0011N17.2 [Oryza sativa Japonica Group]	-	-	-	-	-	-	-
MH02g0095100	462.5	67.5	19.66	2.455	-3.00147	9.02e-80	3.6e-77	yes	-	hypothetical protein OsI_06204 [Oryza sativa Indica Group]	-	-	-	-	-	-	-
MH06g0045700	97.5	14	7.505	0.92	-3.02815	2.77e-27	2.88e-25	yes	-	Os06g0133400, partial [Oryza sativa Japonica Group]	-	-	-	-	-	-	-
MH06g0146500	21	3	0.7	0.085	-3.04182	1.7e-07	3.37e-06	yes	MCM9	PREDICTED: probable DNA helicase MCM9 isoform X1 [Oryza sativa Japonica Group]	-	-	-	-	GO:0005623//cell;GO:0005622//intracellular;GO:0043231//intracellular membrane-bounded organelle;GO:0043226//organelle;GO:0044424//intracellular part;GO:0044464//cell part;GO:0043229//intracellular organelle;GO:0043227//membrane-bounded organelle	GO:0097367//carbohydrate derivative binding;GO:0017111//nucleoside-triphosphatase activity;GO:1901363//heterocyclic compound binding;GO:0016818//hydrolase activity, acting on acid anhydrides, in phosphorus-containing anhydrides;GO:0097159//organic cyclic compound binding;GO:0003676//nucleic acid binding;GO:0043169//cation binding;GO:0016787//hydrolase activity;GO:0043167//ion binding;GO:0016817//…	GO:0006725//cellular aromatic compound metabolic process;GO:0044699//single-organism process;GO:0043170//macromolecule metabolic process;GO:0006950//response to stress;GO:0090304//nucleic acid metabolic process;GO:0071704//organic substance metabolic process;GO:0034641//cellular nitrogen compound metabolic process;GO:0006807//nitrogen compound metabolic process;GO:0033554//cellular response to st…
MH01g0705800	558	78	29.895	3.555	-3.07198	5.56e-151	5.76e-148	yes	YLS9	DL119 protein [Oryza sativa Indica Group]	-	-	-	-	-	-	-
MH09g0369100	121.5	16.5	5.125	0.595	-3.10659	1.15e-39	1.94e-37	yes	ERF109	PREDICTED: ethylene-responsive transcription factor ERF109 [Oryza sativa Japonica Group]	-	-	-	-	-	-	-
MH01g0800100	7.5	1	0.745	0.085	-3.13171	0.00611557	0.0367065	yes	ASR1	PREDICTED: abscisic stress-ripening protein 3 [Oryza sativa Japonica Group]	-	-	-	-	-	-	-
MH03g0733200	45	6	3.12	0.355	-3.13566	7.19e-12	2.59e-10	yes	ZAT12	PREDICTED: zinc finger protein ZAT12 [Oryza sativa Japonica Group]	-	-	-	-	-	-	-
MH05g0515900	193	24.5	8.66	0.935	-3.21133	9.39e-53	2.23e-50	yes	ANP2	Os05g0545400, partial [Oryza sativa Japonica Group]	-	-	-	-	GO:0043226//organelle;GO:0043231//intracellular membrane-bounded organelle;GO:0005622//intracellular;GO:0005623//cell;GO:0044424//intracellular part;GO:0043227//membrane-bounded organelle;GO:0043229//intracellular organelle;GO:0044464//cell part	GO:1901363//heterocyclic compound binding;GO:0016301//kinase activity;GO:0097367//carbohydrate derivative binding;GO:0001883//purine nucleoside binding;GO:0036094//small molecule binding;GO:0001882//nucleoside binding;GO:0016773//phosphotransferase activity, alcohol group as acceptor;GO:0005488//binding;GO:0097159//organic cyclic compound binding;GO:0003824//catalytic activity;GO:0004672//protein…	GO:0071704//organic substance metabolic process;GO:0043170//macromolecule metabolic process;GO:0006464//cellular protein modification process;GO:0044260//cellular macromolecule metabolic process;GO:0044237//cellular metabolic process;GO:0044267//cellular protein metabolic process;GO:0019538//protein metabolic process;GO:0043412//macromolecule modification;GO:0044238//primary metabolic process;GO:…
MH09g0433700	257	31	13.13	1.35	-3.28184	1.66e-62	4.94e-60	yes	DREB1B	PREDICTED: dehydration-responsive element-binding protein 1B [Oryza sativa Japonica Group]	-	-	-	-	-	-	-
MH05g0353800	234.5	27	13.7	1.345	-3.3485	1.13e-78	4.44e-76	yes	CML15	PREDICTED: probable calcium-binding protein CML15 [Oryza sativa Japonica Group]	Organismal Systems	Environmental adaptation	ko04626//Plant-pathogen interaction	K13448	-	-	-
MH06g0531300	7.2	0.81	1.355	0.13	-3.38171	0.00250691	0.017438	yes	-	hypothetical protein OsI_38923 [Oryza sativa Indica Group]	-	-	-	-	-	-	-
MH06g0643200	7.2	0.805	1.205	0.11	-3.45346	0.00250691	0.017438	yes	-	-	-	-	-	-	-	-	-
MH03g0566600	29	3	1.17	0.105	-3.47805	3.69e-11	1.25e-09	yes	GATL2	PREDICTED: probable galacturonosyltransferase-like 1 [Oryza sativa Japonica Group]	-	-	-	-	-	-	-
MH12g0278100	23.315	2.5	0.67	0.06	-3.48113	2.74e-06	4.31e-05	yes	Os03g0733400	Os07g0279200 [Oryza sativa Japonica Group]	-	-	-	-	-	GO:0005488//binding;GO:0003676//nucleic acid binding;GO:0097159//organic cyclic compound binding;GO:0005515//protein binding;GO:1901363//heterocyclic compound binding	-
MH06g0045800	204.5	21	14.25	1.245	-3.51674	1.45e-72	5.34e-70	yes	-	Os06g0133400, partial [Oryza sativa Japonica Group]	-	-	-	-	-	-	-
MH06g0198900	46	4.5	0.945	0.08	-3.56224	7.84e-15	3.72e-13	yes	RGA2	NBS-LRR-like resistance protein [Oryza sativa]	-	-	-	-	-	-	-
MH01g0796000	1128.5	110	75.7	6.295	-3.58802	0	0	yes	CML31	Os01g0955100, partial [Oryza sativa Japonica Group]	Organismal Systems	Environmental adaptation	ko04626//Plant-pathogen interaction	K13448	-	-	-
MH02g0199400	10.5	1	0.315	0.025	-3.65535	0.000151863	0.00153887	yes	-	Os02g0285900 [Oryza sativa Japonica Group]	-	-	-	-	-	-	-
MH01g0546900	44	4	2.34	0.185	-3.66091	2.88e-17	1.68e-15	yes	mkkA	PREDICTED: mitogen-activated protein kinase kinase kinase 3 [Oryza sativa Japonica Group]	-	-	-	-	GO:0044424//intracellular part;GO:0043226//organelle;GO:0043229//intracellular organelle;GO:0044464//cell part;GO:0043231//intracellular membrane-bounded organelle;GO:0005623//cell;GO:0005622//intracellular;GO:0043227//membrane-bounded organelle	GO:1901363//heterocyclic compound binding;GO:0016740//transferase activity;GO:0001882//nucleoside binding;GO:0036094//small molecule binding;GO:0032550//purine ribonucleoside binding;GO:0004672//protein kinase activity;GO:0016773//phosphotransferase activity, alcohol group as acceptor;GO:0005488//binding;GO:0032549//ribonucleoside binding;GO:0001883//purine nucleoside binding;GO:0016301//kinase a…	GO:0044237//cellular metabolic process;GO:0043170//macromolecule metabolic process;GO:0019538//protein metabolic process;GO:0009987//cellular process;GO:0008152//metabolic process;GO:0071704//organic substance metabolic process;GO:0036211//protein modification process;GO:0044260//cellular macromolecule metabolic process;GO:0006464//cellular protein modification process;GO:0044238//primary metabol…
MH02g0613900	6	0.5	0.21	0.015	-3.80735	0.00598207	0.0360523	yes	FEZ	protein FEZ-like [Asparagus officinalis]	-	-	-	-	-	-	-
MH12g0322800	8.53	0.5	0.495	0.035	-3.822	0.000317822	0.0029377	yes	ynbD	expressed protein [Oryza sativa Japonica Group]	-	-	-	-	-	-	-
MH06g0695400	8.095	0.655	0.295	0.02	-3.88264	0.00108098	0.00854097	yes	-	PREDICTED: arp2/3 complex-activating protein rickA [Oryza sativa Japonica Group]	-	-	-	-	-	-	-
MH10g0241600	45.5	3.5	3.215	0.21	-3.93636	4.89e-17	2.75e-15	yes	-	-	-	-	-	-	-	-	-
MH05g0497600	116.075	8.875	4	0.26	-3.94342	2.85e-46	5.7e-44	yes	-	Os05g0524100, partial [Oryza sativa Japonica Group]	-	-	-	-	-	-	-
XLOC_055614	26	2	1.005	0.065	-3.95061	6.54e-11	2.13e-09	yes	-	XP_015645358.1 PREDICTED: uncharacterized protein LOC107281501 [Oryza sativa Japonica Group]	-	-	-	-	-	-	-
MH01g0096500	4684.5	340	140.4	8.705	-4.01155	0	0	yes	-	Os01g0186900, partial [Oryza sativa Japonica Group]	-	-	-	-	-	-	-
MH02g0180900	23.45	0.5	0.32	0.015	-4.41504	3.69e-13	1.49e-11	yes	DAAT	PREDICTED: D-amino-acid transaminase, chloroplastic [Oryza sativa Japonica Group]	Metabolism	Metabolism of cofactors and vitamins	ko00790//Folate biosynthesis	K18482	-	-	-
MH10g0312200	9.5	0.5	0.48	0.02	-4.58496	0.000100126	0.00106932	yes	-	Os10g0443000 [Oryza sativa Japonica Group]	-	-	-	-	-	-	-
MH12g0313800	34.425	1.5	0.53	0.02	-4.72792	3.42e-17	1.98e-15	yes	RGA2	NB-ARC domain containing protein [Oryza sativa Japonica Group]	-	-	-	-	-	-	-
MH07g0397400	25	1	0.67	0.025	-4.74416	1.21e-12	4.7e-11	yes	ICL	isocitrate lyase [Oryza sativa Japonica Group]	Metabolism	Global and Overview;Carbohydrate metabolism	ko01200//Carbon metabolism;ko00630//Glyoxylate and dicarboxylate metabolism	K01637	-	GO:0016833//oxo-acid-lyase activity;GO:0003824//catalytic activity;GO:0016830//carbon-carbon lyase activity;GO:0016829//lyase activity	GO:0044237//cellular metabolic process;GO:0044763//single-organism cellular process;GO:0044710//single-organism metabolic process;GO:0008152//metabolic process;GO:0043436//oxoacid metabolic process;GO:0044281//small molecule metabolic process;GO:0009987//cellular process;GO:0044699//single-organism process;GO:0006082//organic acid metabolic process;GO:0071704//organic substance metabolic process
MH11g0034700	13.125	0.55	0.415	0.015	-4.79008	1.13e-05	0.000154061	yes	TT12	PREDICTED: protein DETOXIFICATION 21 [Oryza sativa Japonica Group]	-	-	-	-	GO:0031224//intrinsic component of membrane;GO:0044425//membrane part;GO:0016020//membrane	GO:0015291//secondary active transmembrane transporter activity;GO:0022804//active transmembrane transporter activity;GO:0005215//transporter activity;GO:0022857//transmembrane transporter activity	GO:0044699//single-organism process;GO:0009987//cellular process;GO:0044763//single-organism cellular process
MH12g0408400	11	0.5	0.98	0.035	-4.80735	1.12e-05	0.000153173	yes	ZAT10	PREDICTED: zinc finger protein 1 [Oryza sativa Japonica Group]	-	-	-	-	-	-	-
MH11g0115600	22.5	0.5	1.195	0.025	-5.57894	5.44e-12	1.99e-10	yes	DIR1	PREDICTED: dirigent protein 1 [Oryza sativa Japonica Group]	-	-	-	-	-	-	-
MH04g0129400	4.25	0	0.065	0.001	-6.02237	0.00783851	0.0449361	yes	Tf2-9	OSJNBb0115I21.3 [Oryza sativa Japonica Group]	-	-	-	-	-	-	-
MH04g0136400	4.245	0	0.065	0.001	-6.02237	0.00606331	0.0364555	yes	Tf2-6	OSJNBb0115I21.3 [Oryza sativa Japonica Group]	-	-	-	-	-	-	-
MH04g0146800	5.5	0	0.08	0.001	-6.32193	0.00163849	0.0121368	yes	At3g47570	OSIGBa0135L04.4 [Oryza sativa Indica Group]	-	-	-	-	-	-	-
MH07g0300900	9	0	0.09	0.001	-6.49185	1.61e-05	0.000211279	yes	RPP13L4	Os07g0481300 [Oryza sativa Japonica Group]	-	-	-	-	-	-	-
MH11g0041700	4	0	0.095	0.001	-6.56986	0.00783851	0.0449361	yes	At1g34300	D-mannose binding lectin family protein [Oryza sativa Japonica Group]	-	-	-	-	-	GO:0016773//phosphotransferase activity, alcohol group as acceptor;GO:0016772//transferase activity, transferring phosphorus-containing groups;GO:0032550//purine ribonucleoside binding;GO:0001883//purine nucleoside binding;GO:0005488//binding;GO:0004672//protein kinase activity;GO:0016301//kinase activity;GO:0036094//small molecule binding;GO:0032549//ribonucleoside binding;GO:0003824//catalytic …	GO:0044237//cellular metabolic process;GO:0044699//single-organism process;GO:0044267//cellular protein metabolic process;GO:0043170//macromolecule metabolic process;GO:0043412//macromolecule modification;GO:0008152//metabolic process;GO:0044763//single-organism cellular process;GO:0009987//cellular process;GO:0006464//cellular protein modification process;GO:0036211//protein modification process…
MH01g0443400	4.38	0	0.11	0.001	-6.78136	0.00597383	0.0360259	yes	-	OSJNBa0080E14.2 [Oryza sativa Japonica Group]	-	-	-	-	-	-	-
MH03g0384400	7.385	0	0.11	0.001	-6.78136	0.000239621	0.0022937	yes	pol	OSJNBa0042D13.18 [Oryza sativa Japonica Group]	-	-	-	-	-	-	-
MH07g0411200	4.5	0	0.12	0.001	-6.90689	0.00459219	0.0290253	yes	CRK25	PREDICTED: cysteine-rich receptor-like protein kinase 10 isoform X1 [Oryza sativa Japonica Group]	-	-	-	-	-	GO:0003824//catalytic activity;GO:0004672//protein kinase activity;GO:0016773//phosphotransferase activity, alcohol group as acceptor;GO:0016301//kinase activity;GO:0016772//transferase activity, transferring phosphorus-containing groups;GO:0016740//transferase activity	-
MH12g0309700	5.5	0	0.13	0.001	-7.02237	0.00163849	0.0121368	yes	RGA2	NB-ARC domain containing protein, expressed [Oryza sativa Japonica Group]	-	-	-	-	-	-	-
MH06g0220000	9.5	0	0.14	0.001	-7.12928	6.67e-06	9.71e-05	yes	OMT3	OSJNBa0021F22.10 [Oryza sativa Japonica Group]	-	-	-	-	-	-	-
MH12g0303000	9.5	0	0.15	0.001	-7.22882	8.01e-06	0.000113436	yes	RPP13	PREDICTED: disease resistance protein RPP13 [Oryza sativa Japonica Group]	-	-	-	-	-	-	-
MH12g0412400	5.195	0	0.15	0.001	-7.22882	0.00272594	0.0186782	yes	Os03g0733400	Os01g0143500 [Oryza sativa Japonica Group]	-	-	-	-	-	GO:0097159//organic cyclic compound binding;GO:0005488//binding;GO:1901363//heterocyclic compound binding;GO:0005515//protein binding;GO:0003676//nucleic acid binding	-
MH08g0441900	9.56	0	0.155	0.001	-7.27612	4.11e-05	0.000481414	yes	GIP	OSIGBa0146N20.7 [Oryza sativa Indica Group]	Genetic Information Processing	Folding, sorting and degradation;Translation	ko03008//Ribosome biogenesis in eukaryotes;ko03018//RNA degradation	K12619	-	-	-
MH11g0027400	7.5	0	0.155	0.001	-7.27612	7.71e-05	0.000842829	yes	CYP714C3	PREDICTED: cytochrome P450 714C3 isoform X1 [Oryza sativa Japonica Group]	-	-	-	-	GO:0044424//intracellular part;GO:0043227//membrane-bounded organelle;GO:0043231//intracellular membrane-bounded organelle;GO:0043229//intracellular organelle;GO:0031224//intrinsic component of membrane;GO:0044425//membrane part;GO:0005622//intracellular;GO:0005623//cell;GO:0016020//membrane;GO:0043226//organelle;GO:0044464//cell part	GO:0016491//oxidoreductase activity;GO:0046872//metal ion binding;GO:0046906//tetrapyrrole binding;GO:0005488//binding;GO:0003824//catalytic activity;GO:0097159//organic cyclic compound binding;GO:0043169//cation binding;GO:0043167//ion binding;GO:1901363//heterocyclic compound binding;GO:0046914//transition metal ion binding	GO:0008152//metabolic process;GO:0044710//single-organism metabolic process;GO:0044699//single-organism process
MH01g0062600	4.5	0	0.17	0.001	-7.40939	0.00330331	0.0221461	yes	-	PREDICTED: LOW QUALITY PROTEIN: ribosome biogenesis protein BRX1 homolog [Nicotiana attenuata]	-	-	-	-	-	-	-
MH02g0336200	5	0	0.17	0.001	-7.40939	0.00166201	0.0122656	yes	FRS5	PREDICTED: protein FAR1-RELATED SEQUENCE 5-like [Oryza sativa Japonica Group]	-	-	-	-	-	-	-
MH02g0270900	8.015	0	0.18	0.001	-7.49185	4.22e-05	0.000492996	yes	-	hydroxyproline-rich glycoprotein-like [Oryza sativa Japonica Group]	-	-	-	-	-	-	-
MH01g0461700	10.455	0	0.185	0.001	-7.53138	7.12e-06	0.000102621	yes	Os03g0733400	Os07g0279200 [Oryza sativa Japonica Group]	-	-	-	-	-	GO:0097159//organic cyclic compound binding;GO:1901363//heterocyclic compound binding;GO:0003676//nucleic acid binding;GO:0005488//binding;GO:0005515//protein binding	-
MH01g0424000	4.5	0	0.19	0.001	-7.56986	0.00327272	0.0219621	yes	CYP76M7	PREDICTED: ent-cassadiene C11-alpha-hydroxylase 1-like [Oryza sativa Japonica Group]	Metabolism	Metabolism of terpenoids and polyketides	ko00904//Diterpenoid biosynthesis	K16084	-	-	-
MH09g0151200	7	0	0.19	0.001	-7.56986	0.000139579	0.00143034	yes	-	transposase [Phyllostachys edulis]	Metabolism	Global and Overview;Amino acid metabolism	ko01230//Biosynthesis of amino acids;ko00300//Lysine biosynthesis	K01586	-	-	-
MH03g0736900	5.5	0	0.2	0.001	-7.64386	0.000907213	0.00733799	yes	Bx8	PREDICTED: DIMBOA UDP-glucosyltransferase BX8 [Oryza sativa Japonica Group]	-	-	-	-	-	-	-
MH08g0433400	6.5	0	0.205	0.001	-7.67948	0.000255382	0.00242219	yes	ASHR3	PREDICTED: histone-lysine N-methyltransferase ASHR3 isoform X2 [Oryza sativa Japonica Group]	Metabolism	Amino acid metabolism	ko00310//Lysine degradation	K11423	-	-	-
MH12g0279000	5.795	0	0.205	0.001	-7.67948	0.00163849	0.0121368	yes	Os03g0733400	Os07g0279200 [Oryza sativa Japonica Group]	-	-	-	-	-	GO:0005515//protein binding;GO:0003676//nucleic acid binding;GO:0005488//binding;GO:0097159//organic cyclic compound binding;GO:1901363//heterocyclic compound binding	-
MH02g0597700	20	0	0.21	0.001	-7.71425	7.04e-12	2.55e-10	yes	Pol	OSJNBa0006A01.18 [Oryza sativa Japonica Group]	-	-	-	-	-	-	-
MH02g0296000	5	0	0.215	0.001	-7.74819	0.00185765	0.0135027	yes	-	Os02g0459800 [Oryza sativa Japonica Group]	-	-	-	-	-	-	-
MH07g0270400	7	0	0.235	0.001	-7.87652	0.000381327	0.00344863	yes	-	hypothetical protein [Oryza sativa Japonica Group]	-	-	-	-	-	-	-
MH01g0062700	6	0	0.24	0.001	-7.90689	0.000996643	0.00796916	yes	-	Os10g0338000 [Oryza sativa Japonica Group]	-	-	-	-	-	-	-
MH10g0250200	9	0	0.24	0.001	-7.90689	1.26e-05	0.000169156	yes	-	Os08g0238100 [Oryza sativa Japonica Group]	-	-	-	-	-	-	-
MH01g0125200	5	0	0.255	0.001	-7.99435	0.00272594	0.0186782	yes	SCPL50	PREDICTED: serine carboxypeptidase-like 50 [Oryza sativa Japonica Group]	-	-	-	-	-	-	-
MH02g0221000	5.5	0	0.255	0.001	-7.99435	0.00114953	0.00899619	yes	use1	cation cation antiporter [Zea mays]	Genetic Information Processing	Folding, sorting and degradation	ko04130//SNARE interactions in vesicular transport	K08507	-	-	-
MH02g0140700	8	0	0.285	0.001	-8.15482	4.03e-05	0.000473443	yes	-	Os12g0299600 [Oryza sativa Japonica Group]	-	-	-	-	-	-	-
MH03g0541800	11.71	0.035	3.085	0.01	-8.26913	1.12e-06	1.92e-05	yes	-	-	-	-	-	-	-	-	-
MH01g0297800	6.5	0	0.32	0.001	-8.32193	0.000257842	0.00244386	yes	WAKL9	Os01g0364400 [Oryza sativa Japonica Group]	-	-	-	-	-	-	-
MH06g0168500	20	0	0.32	0.001	-8.32193	7.47e-12	2.69e-10	yes	-	transposon protein, putative, CACTA, En/Spm sub-class [Oryza sativa Japonica Group]	-	-	-	-	-	-	-
MH01g0151300	36.5	0	0.345	0.001	-8.43045	2.32e-17	1.36e-15	yes	-	Os01g0240700 [Oryza sativa Japonica Group]	-	-	-	-	-	-	-
XLOC_048843	5.5	0	0.37	0.001	-8.53138	0.00163849	0.0121368	yes	-	XP_015636764.1 PREDICTED: uncharacterized protein LOC107280805 [Oryza sativa Japonica Group]	-	-	-	-	-	-	-
MH02g0301700	7.5	0	0.385	0.001	-8.58871	0.000144821	0.00147511	yes	-	Os02g0467200, partial [Oryza sativa Japonica Group]	-	-	-	-	-	-	-
XLOC_051121	5.5	0	0.4	0.001	-8.64386	0.000915558	0.00738918	yes	-	BAS84379.1 Os03g0372950, partial [Oryza sativa Japonica Group]	-	-	-	-	-	-	-
MH01g0151500	8	0	0.41	0.001	-8.67948	9.55e-05	0.00102629	yes	Os03g0164300	Os05g0134500 [Oryza sativa Japonica Group]	-	-	-	-	-	-	-
MH01g0062200	14	0	0.42	0.001	-8.71425	3.21e-08	7.18e-07	yes	-	FK506-binding protein 2-1 [Aegilops tauschii]	-	-	-	-	-	-	-
MH06g0216000	8.745	0	0.445	0.001	-8.79766	6.3e-05	0.000704772	yes	-	Rim2 protein [Oryza sativa Indica Group]	-	-	-	-	-	-	-
MH09g0232100	5.5	0	0.56	0.001	-9.12928	0.00163849	0.0121368	yes	-	-	-	-	-	-	-	-	-
MH09g0173500	18.89	0	0.565	0.001	-9.14211	1.51e-08	3.57e-07	yes	FRS5	PREDICTED: protein FAR1-RELATED SEQUENCE 5-like [Oryza sativa Japonica Group]	-	-	-	-	-	-	-
MH01g0372200	4	0	0.635	0.001	-9.31061	0.00783851	0.0449361	yes	-	hypothetical protein OsJ_01976 [Oryza sativa Japonica Group]	-	-	-	-	-	-	-
MH07g0317200	6	0	0.65	0.001	-9.3443	0.000755032	0.00629268	yes	-	hypothetical protein [Oryza sativa Japonica Group]	-	-	-	-	-	-	-
MH06g0078900	21	0	0.68	0.001	-9.40939	1.14e-12	4.47e-11	yes	HOP3	PREDICTED: hsp70-Hsp90 organizing protein 1 isoform X3 [Oryza sativa Japonica Group]	-	-	-	-	-	-	-
MH03g0120600	9.85	0	0.735	0.001	-9.5216	2.7e-05	0.000332061	yes	-	Os03g0344400, partial [Oryza sativa Japonica Group]	-	-	-	-	-	-	-
MH07g0411000	30.5	0	0.805	0.001	-9.65284	4.14e-17	2.35e-15	yes	CRK10	PREDICTED: cysteine-rich receptor-like protein kinase 10 isoform X1 [Oryza sativa Japonica Group]	-	-	-	-	-	GO:0016772//transferase activity, transferring phosphorus-containing groups;GO:0016740//transferase activity;GO:0003824//catalytic activity	-
MH01g0063000	25	0	0.935	0.001	-9.86882	1.99e-14	9.13e-13	yes	-	Os04g0220501 [Oryza sativa Japonica Group]	-	-	-	-	-	-	-
MH06g0057800	5.5	0	1.01	0.001	-9.98014	0.00163849	0.0121368	yes	-	uncharacterized LOC100276552 precursor [Zea mays]	-	-	-	-	-	-	-
MH12g0305000	29.5	0	1.66	0.001	-10.697	6.47e-17	3.6e-15	yes	-	-	-	-	-	-	-	-	-
MH11g0116400	54.5	0	3.14	0.001	-11.6165	4.07e-31	5.01e-29	yes	DIR1	PREDICTED: dirigent protein 1 [Oryza sativa Japonica Group]	-	-	-	-	-	-	-

## Sheet: M-T1-vs-M-T2.genes.filter.annot
Supplementary Table 4. List of DEGs in both cultivars in response to different levels of Zn.
id	M-T1_count	M-T2_count	M-T1_fpkm	M-T2_fpkm	log2(FC)	Pvalue	FDR	significant	Symbol	Description	KEGG_A_class	KEGG_B_class	Pathway	K_ID	GO Component	GO Function	GO Process
XLOC_048771	0	44.5	0.001	2.18	11.0901	1.1e-15	1.48e-13	yes	-	AAX95123.1 retrotransposon protein, putative, Ty3-gypsy sub-class [Oryza sativa Japonica Group]	-	-	-	-	-	-	-
MH08g0470000	0	27.6	0.001	1.4	10.4512	8.49e-15	1.07e-12	yes	TCEA2	PREDICTED: probable carboxylesterase 12 [Oryza sativa Japonica Group]	-	-	-	-	-	-	-
MH04g0040500	0	8.47	0.001	1.135	10.1485	0.000115087	0.00269346	yes	-	Os10g0446700 [Oryza sativa Japonica Group]	-	-	-	-	-	-	-
MH07g0090500	0	5.695	0.001	0.9	9.81378	0.00185626	0.0253154	yes	-	hypothetical protein OsI_25102 [Oryza sativa Indica Group]	-	-	-	-	-	-	-
MH06g0575200	0	7.765	0.001	0.385	8.58871	0.000197399	0.00415997	yes	GAM1	GAMYB-like1 [Oryza sativa Japonica Group]	-	-	-	-	-	-	-
MH01g0149800	0	10	0.001	0.265	8.04985	2.06e-05	0.000628459	yes	YSL1	PREDICTED: probable metal-nicotianamine transporter YSL1 [Oryza sativa Japonica Group]	-	-	-	-	-	-	-
MH10g0121300	0	6.5	0.001	0.26	8.02237	0.00104637	0.0160746	yes	TT12	PREDICTED: protein DETOXIFICATION 29 [Oryza sativa Japonica Group]	-	-	-	-	-	-	-
MH12g0389400	0	6	0.001	0.23	7.84549	0.00185626	0.0253154	yes	-	Os12g0561500 [Oryza sativa Japonica Group]	-	-	-	-	-	-	-
MH10g0425500	0	7.5	0.001	0.215	7.74819	0.000341315	0.00652374	yes	4MMP	Matrixin family protein, expressed [Oryza sativa Japonica Group]	-	-	-	-	-	-	-
MH12g0434700	0	8.71	0.001	0.21	7.71425	0.000115087	0.00269346	yes	WAK2	PREDICTED: wall-associated receptor kinase 2 [Oryza sativa Japonica Group]	-	-	-	-	-	-	-
MH08g0491100	0	5.5	0.001	0.135	7.07682	0.00332314	0.0391491	yes	PCMP-H33	PREDICTED: pentatricopeptide repeat-containing protein At2g29760, chloroplastic [Oryza sativa Japonica Group]	-	-	-	-	-	-	-
MH06g0242500	0	8.645	0.001	0.12	6.90689	7.58e-05	0.00190721	yes	TY3B-G	OSIGBa0161P06.5 [Oryza sativa Indica Group]	-	-	-	-	-	-	-
MH07g0244900	0	10.315	0.001	0.12	6.90689	2.39e-05	0.000708334	yes	TY3B-G	gag-pol polyprotein, partial [Oryza sativa Indica Group]	-	-	-	-	-	-	-
MH11g0086300	0	5.5	0.001	0.115	6.84549	0.00332314	0.0391491	yes	wdr44	Os11g0187100 [Oryza sativa Japonica Group]	-	-	-	-	-	-	-
MH02g0066100	0	8.165	0.001	0.11	6.78136	0.000197399	0.00415997	yes	PER39	PREDICTED: peroxidase 3 isoform X2 [Oryza sativa Japonica Group]	Metabolism	Biosynthesis of other secondary metabolites	ko00940//Phenylpropanoid biosynthesis	K00430	-	GO:0005488//binding;GO:0043169//cation binding;GO:0003824//catalytic activity;GO:0046906//tetrapyrrole binding;GO:1901363//heterocyclic compound binding;GO:0043167//ion binding;GO:0097159//organic cyclic compound binding	GO:0044699//single-organism process;GO:0008152//metabolic process;GO:0006950//response to stress;GO:0050896//response to stimulus;GO:0044710//single-organism metabolic process
MH10g0347700	0	6.02	0.001	0.105	6.71425	0.00185626	0.0253154	yes	-	hydroxyproline-rich glycoprotein-like [Oryza sativa Japonica Group]	-	-	-	-	-	-	-
MH02g0618300	0	5.445	0.001	0.09	6.49185	0.00332314	0.0391491	yes	IP5P5	PREDICTED: type I inositol polyphosphate 5-phosphatase 5 [Oryza sativa Japonica Group]	-	-	-	-	-	-	-
MH11g0415300	0.5	9.5	0.03	0.51	4.08746	0.000161222	0.00353726	yes	-	PREDICTED: uncharacterized protein LOC4350576 [Oryza sativa Japonica Group]	-	-	-	-	-	-	-
MH05g0300400	0.5	8.5	0.02	0.33	4.04439	0.000538327	0.00948487	yes	-	hypothetical protein OsI_06855 [Oryza sativa Indica Group]	-	-	-	-	-	-	-
MH02g0098600	1.5	24	0.04	0.58	3.85798	2.44e-08	1.5e-06	yes	PG2C	Os02g0196700 [Oryza sativa Japonica Group]	Metabolism	Carbohydrate metabolism	ko00500//Starch and sucrose metabolism;ko00040//Pentose and glucuronate interconversions	K01213	-	GO:0016787//hydrolase activity;GO:0003824//catalytic activity	GO:0044238//primary metabolic process;GO:0016043//cellular component organization;GO:0009987//cellular process;GO:0045229//external encapsulating structure organization;GO:0071840//cellular component organization or biogenesis;GO:0008152//metabolic process
MH09g0366600	0.5	14.195	0.04	0.525	3.71425	1.35e-06	5.63e-05	yes	ACA7	PREDICTED: alpha carbonic anhydrase 7 isoform X1 [Oryza sativa Japonica Group]	Metabolism	Energy metabolism	ko00910//Nitrogen metabolism;ko00910//Nitrogen metabolism	K01674	-	-	-
MH07g0221900	1	12.5	0.05	0.52	3.37851	0.000216714	0.00448915	yes	-	PREDICTED: myc-associated zinc finger protein-like [Zea mays]	-	-	-	-	-	-	-
MH10g0119900	1.5	20	0.18	1.86	3.36923	7.76e-07	3.47e-05	yes	-	Os10g0193100 [Oryza sativa Japonica Group]	-	-	-	-	-	-	-
MH09g0386400	1	11	0.045	0.455	3.33787	0.000155087	0.00342319	yes	-	Os09g0476300 [Oryza sativa Japonica Group]	-	-	-	-	-	-	-
MH06g0378000	2	24.5	0.085	0.85	3.32193	1.96e-08	1.24e-06	yes	GSVIVT00037159001	PREDICTED: peroxidase 5 [Oryza sativa Japonica Group]	Metabolism	Biosynthesis of other secondary metabolites	ko00940//Phenylpropanoid biosynthesis	K00430	-	GO:0043169//cation binding;GO:0097159//organic cyclic compound binding;GO:0046906//tetrapyrrole binding;GO:0005488//binding;GO:1901363//heterocyclic compound binding;GO:0043167//ion binding;GO:0003824//catalytic activity	GO:0044710//single-organism metabolic process;GO:0008152//metabolic process;GO:0044699//single-organism process;GO:0050896//response to stimulus;GO:0006950//response to stress
MH08g0087800	7	81	0.29	2.87	3.30693	3.1e-25	7.48e-23	yes	MIZ1	PREDICTED: protein MIZU-KUSSEI 1 [Oryza sativa Japonica Group]	-	-	-	-	-	-	-
MH04g0653200	5	60.5	0.155	1.52	3.29373	2.84e-19	5.16e-17	yes	-	H0306F03.12 [Oryza sativa Indica Group]	-	-	-	-	-	-	-
MH06g0701300	1.5	16.5	0.065	0.63	3.27684	1.75e-05	0.000545627	yes	-	Os06g0718700 [Oryza sativa Japonica Group]	-	-	-	-	-	-	-
MH01g0495100	9.5	101	0.13	1.185	3.1883	1.06e-29	3.23e-27	yes	inaX	PREDICTED: fibroin heavy chain-like [Oryza sativa Japonica Group]	-	-	-	-	-	-	-
MH07g0178400	2	21.5	0.185	1.605	3.11698	2.01e-06	7.98e-05	yes	-	expressed+protein [Oryza glumipatula]	-	-	-	-	-	-	-
XLOC_022474	1	10	0.135	1.17	3.11548	0.000939824	0.0147625	yes	-	-	-	-	-	-	-	-	-
MH04g0545800	2	24	0.12	1.02	3.08746	3.91e-08	2.29e-06	yes	PLIM2C	PREDICTED: LIM domain-containing protein WLIM2b [Oryza sativa Japonica Group]	-	-	-	-	-	GO:0005488//binding;GO:0043169//cation binding;GO:0043167//ion binding	-
MH03g0262800	7.5	70.5	0.25	2.025	3.01792	9.01e-20	1.7e-17	yes	GATL4	PREDICTED: probable galacturonosyltransferase-like 4 [Oryza sativa Japonica Group]	-	-	-	-	-	GO:0016740//transferase activity;GO:0003824//catalytic activity	-
MH01g0180400	22.5	213	0.57	4.595	3.01103	1.56e-50	8.89e-48	yes	PI4KG1	Os01g0270700 [Oryza sativa Japonica Group]	-	-	-	-	-	-	-
MH01g0560600	5	47	0.275	2.175	2.98351	2.78e-12	2.73e-10	yes	-	Os01g0709300 [Oryza sativa Japonica Group]	-	-	-	-	-	-	-
MH07g0394600	3.5	31.5	0.09	0.695	2.94902	2.86e-08	1.75e-06	yes	Tbc1d15	PREDICTED: TBC1 domain family member 15 [Oryza sativa Japonica Group]	-	-	-	-	-	-	-
MH12g0318400	1.105	10.46	0.03	0.23	2.9386	0.00103185	0.0159392	yes	MYOB7	Os12g0488700 [Oryza sativa Japonica Group]	-	-	-	-	-	-	-
MH07g0446000	1	9.5	0.04	0.3	2.90689	0.000798998	0.0129734	yes	PLT5	PREDICTED: polyol transporter 5 [Oryza sativa Japonica Group]	-	-	-	-	-	-	-
MH01g0549700	1	9.5	0.055	0.41	2.89812	0.00115404	0.0173804	yes	-	PREDICTED: probable pectinesterase/pectinesterase inhibitor 61 [Oryza sativa Japonica Group]	-	-	-	-	-	GO:0003824//catalytic activity;GO:0016788//hydrolase activity, acting on ester bonds;GO:0016787//hydrolase activity;GO:0052689//carboxylic ester hydrolase activity	GO:0050789//regulation of biological process;GO:0009892//negative regulation of metabolic process;GO:0019222//regulation of metabolic process;GO:0048519//negative regulation of biological process;GO:0065007//biological regulation
MH07g0486800	1	8.5	0.045	0.335	2.89616	0.00236954	0.0306974	yes	-	Os07g0620100 [Oryza sativa Japonica Group]	-	-	-	-	-	-	-
MH06g0152900	1	8.5	0.075	0.555	2.88753	0.00357779	0.0414674	yes	ILI4	PREDICTED: transcription factor ILI4 [Oryza sativa Japonica Group]	-	-	-	-	-	GO:0005515//protein binding;GO:0005488//binding	-
MH06g0060300	1.5	12.5	0.145	1.065	2.87673	0.000648131	0.0109966	yes	-	PREDICTED: uncharacterized protein LOC9266545 [Oryza sativa Japonica Group]	-	-	-	-	-	-	-
MH05g0433500	10	87	0.47	3.45	2.87586	9.89e-24	2.18e-21	yes	-	hypothetical protein OsI_20263 [Oryza sativa Indica Group]	-	-	-	-	-	-	-
MH06g0581600	5.5	48	0.235	1.715	2.86748	2.8e-12	2.74e-10	yes	PG1	PREDICTED: exopolygalacturonase [Oryza sativa Japonica Group]	Metabolism	Carbohydrate metabolism	ko00500//Starch and sucrose metabolism;ko00040//Pentose and glucuronate interconversions	K01213	-	GO:0003824//catalytic activity;GO:0016787//hydrolase activity	GO:0008152//metabolic process
MH05g0368000	14.5	122.5	0.32	2.305	2.84862	4.41e-32	1.48e-29	yes	-	Gelation factor, partial [Anthurium amnicola]	-	-	-	-	-	-	-
MH04g0676100	86	725	2.655	19	2.83922	2.22e-150	7.74e-147	yes	EHD1	PREDICTED: EH domain-containing protein 1 [Oryza sativa Japonica Group]	Cellular Processes	Transport and catabolism	ko04144//Endocytosis	K12483	-	GO:0036094//small molecule binding;GO:0097367//carbohydrate derivative binding;GO:1901363//heterocyclic compound binding;GO:0001883//purine nucleoside binding;GO:0001882//nucleoside binding;GO:0032549//ribonucleoside binding;GO:0097159//organic cyclic compound binding;GO:0005488//binding;GO:0032550//purine ribonucleoside binding	-
MH06g0217600	1.5	12.5	0.065	0.465	2.83872	0.000711802	0.0118679	yes	-	Os06g0277900 [Oryza sativa Japonica Group]	-	-	-	-	-	-	-
MH05g0236500	6	50.5	0.36	2.575	2.8385	4.52e-14	5.28e-12	yes	-	PREDICTED: uncharacterized protein LOC4338293 [Oryza sativa Japonica Group]	-	-	-	-	-	GO:0052689//carboxylic ester hydrolase activity;GO:0003824//catalytic activity;GO:0016788//hydrolase activity, acting on ester bonds;GO:0016787//hydrolase activity	GO:0048519//negative regulation of biological process;GO:0009892//negative regulation of metabolic process;GO:0019222//regulation of metabolic process;GO:0065007//biological regulation;GO:0050789//regulation of biological process
MH08g0278000	4	31.5	0.09	0.64	2.83007	1.02e-08	6.67e-07	yes	OPT5	PREDICTED: oligopeptide transporter 1 isoform X1 [Oryza sativa Japonica Group]	-	-	-	-	-	-	-
MH03g0123100	18.5	157	1	7.095	2.8268	7.09e-35	2.68e-32	yes	At2g41970	PREDICTED: probable protein kinase At2g41970 [Oryza sativa Japonica Group]	-	-	-	-	-	-	-
MH08g0483500	5.5	46.5	0.235	1.665	2.82479	5.22e-13	5.64e-11	yes	-	PREDICTED: predicted GPI-anchored protein 33 [Oryza sativa Japonica Group]	-	-	-	-	-	-	-
MH02g0023000	61.5	515.5	1.235	8.7	2.8165	3.26e-111	4.56e-108	yes	YSL7	PREDICTED: probable metal-nicotianamine transporter YSL7 [Oryza sativa Japonica Group]	-	-	-	-	-	-	-
MH06g0610400	3	24.5	0.205	1.44	2.81237	3.09e-07	1.52e-05	yes	-	hypothetical protein OsI_23824 [Oryza sativa Indica Group]	-	-	-	-	-	-	-
MH02g0033800	1.5	12	0.145	1.015	2.80735	0.00109474	0.0166619	yes	-	Fibroin heavy chain precursor-like protein [Oryza sativa Japonica Group]	-	-	-	-	-	-	-
MH11g0544300	1	8.5	0.035	0.245	2.80735	0.0035231	0.0410638	yes	RBK2	PREDICTED: receptor-like cytosolic serine/threonine-protein kinase RBK2 [Oryza sativa Japonica Group]	-	-	-	-	-	GO:0016740//transferase activity;GO:0016772//transferase activity, transferring phosphorus-containing groups;GO:0004672//protein kinase activity;GO:0016301//kinase activity;GO:0003824//catalytic activity;GO:0016773//phosphotransferase activity, alcohol group as acceptor	-
MH03g0092700	3.5	29	0.055	0.38	2.7885	2.4e-08	1.48e-06	yes	CXP;2-3	PREDICTED: serine carboxypeptidase II-3 [Oryza sativa Japonica Group]	-	-	-	-	-	GO:0003824//catalytic activity;GO:0008238//exopeptidase activity;GO:0008233//peptidase activity;GO:0016787//hydrolase activity;GO:0070011//peptidase activity, acting on L-amino acid peptides;GO:0004180//carboxypeptidase activity	GO:0071704//organic substance metabolic process;GO:0044238//primary metabolic process;GO:0008152//metabolic process;GO:0019538//protein metabolic process;GO:0043170//macromolecule metabolic process
MH03g0418700	5	41	0.105	0.72	2.77761	2.88e-11	2.62e-09	yes	PERK13	PREDICTED: proline-rich receptor-like protein kinase PERK13 [Oryza sativa Japonica Group]	-	-	-	-	-	-	-
MH01g0664200	3.5	28	0.09	0.61	2.76081	3.59e-08	2.13e-06	yes	Bp10	PREDICTED: L-ascorbate oxidase homolog [Oryza sativa Japonica Group]	-	-	-	-	-	GO:0003824//catalytic activity	GO:0044699//single-organism process;GO:0044710//single-organism metabolic process;GO:0008152//metabolic process
MH03g0085900	3	23.5	0.125	0.845	2.75702	5.41e-07	2.5e-05	yes	At1g67720	PREDICTED: probable LRR receptor-like serine/threonine-protein kinase At1g67720 [Oryza sativa Japonica Group]	-	-	-	-	-	-	-
MH01g0377000	4	31	0.155	1.045	2.75316	1.82e-07	9.42e-06	yes	PG9	PREDICTED: exopolygalacturonase [Oryza sativa Japonica Group]	Metabolism	Carbohydrate metabolism	ko00500//Starch and sucrose metabolism;ko00040//Pentose and glucuronate interconversions	K01213	-	GO:0003824//catalytic activity;GO:0016787//hydrolase activity	GO:0008152//metabolic process
MH06g0055700	29	233.5	1.46	9.77	2.74239	2.86e-36	1.16e-33	yes	At3g01270	PREDICTED: pectate lyase [Oryza sativa Japonica Group]	Metabolism	Carbohydrate metabolism	ko00040//Pentose and glucuronate interconversions	K01728	-	GO:0043167//ion binding;GO:0016835//carbon-oxygen lyase activity;GO:0016829//lyase activity;GO:0043169//cation binding;GO:0005488//binding;GO:0016837//carbon-oxygen lyase activity, acting on polysaccharides;GO:0003824//catalytic activity	GO:0044238//primary metabolic process;GO:0008152//metabolic process;GO:0043170//macromolecule metabolic process;GO:0016052//carbohydrate catabolic process;GO:0009057//macromolecule catabolic process;GO:0009056//catabolic process;GO:0000272//polysaccharide catabolic process;GO:0005976//polysaccharide metabolic process;GO:0005975//carbohydrate metabolic process;GO:1901575//organic substance catabol…
MH02g0091000	7.5	59	0.325	2.17	2.73918	1.44e-15	1.92e-13	yes	SNRNP25	Ubiquitin-like superfamily protein [Zea mays]	-	-	-	-	-	-	-
MH02g0268600	22	172	0.635	4.205	2.72728	1.19e-41	5.74e-39	yes	SFH3	PREDICTED: phosphatidylinositol/phosphatidylcholine transfer protein SFH3 isoform X1 [Oryza sativa Japonica Group]	-	-	-	-	GO:0044464//cell part;GO:0005623//cell	-	GO:0051179//localization;GO:0051234//establishment of localization
MH08g0427200	1	8	0.11	0.725	2.72048	0.00406758	0.0458879	yes	-	hypothetical protein [Oryza sativa Indica Group]	-	-	-	-	-	-	-
MH06g0055000	71.5	553	3.62	23.73	2.71265	1.01e-115	1.48e-112	yes	LAT59	PREDICTED: pectate lyase [Oryza sativa Japonica Group]	Metabolism	Carbohydrate metabolism	ko00040//Pentose and glucuronate interconversions	K01728	-	-	-
MH05g0409700	1.5	10.515	0.055	0.36	2.71049	0.00203314	0.0271048	yes	IPP	PREDICTED: soluble inorganic pyrophosphatase [Oryza sativa Japonica Group]	Metabolism	Energy metabolism	ko00190//Oxidative phosphorylation	K01507	GO:0005623//cell;GO:0044464//cell part;GO:0005622//intracellular;GO:0044424//intracellular part	GO:0016787//hydrolase activity;GO:0016818//hydrolase activity, acting on acid anhydrides, in phosphorus-containing anhydrides;GO:0016817//hydrolase activity, acting on acid anhydrides;GO:0016462//pyrophosphatase activity;GO:0003824//catalytic activity	GO:0008152//metabolic process;GO:0044237//cellular metabolic process;GO:0006793//phosphorus metabolic process;GO:0009987//cellular process
MH03g0123600	30.5	227	0.36	2.3	2.67557	1.62e-51	9.41e-49	yes	MET2A	PREDICTED: DNA (cytosine-5)-methyltransferase 1 [Oryza sativa Japonica Group]	Metabolism	Amino acid metabolism	ko00270//Cysteine and methionine metabolism	K00558	-	GO:0003824//catalytic activity;GO:0016740//transferase activity;GO:0016741//transferase activity, transferring one-carbon groups;GO:0008168//methyltransferase activity	GO:0043170//macromolecule metabolic process;GO:1901576//organic substance biosynthetic process;GO:0006725//cellular aromatic compound metabolic process;GO:0044728//DNA methylation or demethylation;GO:0044249//cellular biosynthetic process;GO:0032259//methylation;GO:0006259//DNA metabolic process;GO:0006304//DNA modification;GO:1901360//organic cyclic compound metabolic process;GO:0008152//metabol…
MH06g0039600	67.5	506.5	1.245	7.9	2.66571	1.98e-110	2.63e-107	yes	At4g39110	PREDICTED: probable receptor-like protein kinase At2g21480 [Oryza sativa Japonica Group]	-	-	-	-	-	-	-
MH06g0398900	1.5	12	0.03	0.19	2.66297	0.00110188	0.0167525	yes	PERK9	PREDICTED: proline-rich receptor-like protein kinase PERK12 [Oryza sativa Japonica Group]	-	-	-	-	-	-	-
MH06g0097600	16.5	123	0.34	2.14	2.654	4.89e-30	1.52e-27	yes	AHA6	PREDICTED: ATPase 6, plasma membrane-type isoform X1 [Oryza sativa Japonica Group]	Metabolism	Energy metabolism	ko00190//Oxidative phosphorylation	K01535	GO:0016020//membrane;GO:0031224//intrinsic component of membrane;GO:0044425//membrane part	GO:0043169//cation binding;GO:0097159//organic cyclic compound binding;GO:0016787//hydrolase activity;GO:0097367//carbohydrate derivative binding;GO:1901363//heterocyclic compound binding;GO:0016818//hydrolase activity, acting on acid anhydrides, in phosphorus-containing anhydrides;GO:0003824//catalytic activity;GO:0043167//ion binding;GO:0016817//hydrolase activity, acting on acid anhydrides;GO:…	GO:0019693//ribose phosphate metabolic process;GO:0009987//cellular process;GO:0018130//heterocycle biosynthetic process;GO:0006753//nucleoside phosphate metabolic process;GO:0044237//cellular metabolic process;GO:1901576//organic substance biosynthetic process;GO:0044281//small molecule metabolic process;GO:0009150//purine ribonucleotide metabolic process;GO:1901362//organic cyclic compound bios…
MH10g0265900	2	14.5	0.09	0.56	2.63743	0.000272848	0.00539594	yes	PPA1	PREDICTED: soluble inorganic pyrophosphatase 1 [Oryza sativa Japonica Group]	Metabolism	Energy metabolism	ko00190//Oxidative phosphorylation	K01507	GO:0005622//intracellular;GO:0044424//intracellular part;GO:0044464//cell part;GO:0005623//cell	GO:0016787//hydrolase activity;GO:0016817//hydrolase activity, acting on acid anhydrides;GO:0016462//pyrophosphatase activity;GO:0003824//catalytic activity;GO:0016818//hydrolase activity, acting on acid anhydrides, in phosphorus-containing anhydrides	GO:0008152//metabolic process;GO:0044237//cellular metabolic process;GO:0009987//cellular process;GO:0006793//phosphorus metabolic process
MH05g0100000	10	73.5	0.47	2.91	2.63029	1.37e-17	2.14e-15	yes	-	PREDICTED: uncharacterized protein LOC4338044 [Oryza sativa Japonica Group]	-	-	-	-	-	-	-
MH02g0115700	1.5	11.5	0.055	0.34	2.62803	0.00196155	0.0264672	yes	LAT59	PREDICTED: pectate lyase [Oryza sativa Japonica Group]	Metabolism	Carbohydrate metabolism	ko00040//Pentose and glucuronate interconversions	K01728	-	-	-
MH03g0305200	23.5	170.5	0.62	3.815	2.62134	1.43e-39	6.56e-37	yes	PME13	PREDICTED: pectinesterase [Oryza sativa Japonica Group]	-	-	-	-	-	-	-
MH05g0431300	33.5	241.5	1.265	7.725	2.6104	3.5e-55	2.33e-52	yes	At3g07070	PREDICTED: serine/threonine-protein kinase CDL1 [Oryza sativa Japonica Group]	-	-	-	-	-	-	-
MH03g0197500	11.5	84	0.57	3.42	2.58496	1.01e-18	1.76e-16	yes	PME67	PREDICTED: probable pectinesterase 67 [Oryza sativa Japonica Group]	-	-	-	-	-	GO:0016788//hydrolase activity, acting on ester bonds;GO:0016787//hydrolase activity;GO:0052689//carboxylic ester hydrolase activity;GO:0003824//catalytic activity	GO:0071704//organic substance metabolic process;GO:0071555//cell wall organization;GO:0005975//carbohydrate metabolic process;GO:0009057//macromolecule catabolic process;GO:0009056//catabolic process;GO:0000272//polysaccharide catabolic process;GO:0009987//cellular process;GO:1901575//organic substance catabolic process;GO:0044238//primary metabolic process;GO:0016052//carbohydrate catabolic proc…
MH05g0457800	93	653.5	2.495	14.965	2.58448	1.76e-137	3.79e-134	yes	Bp10	PREDICTED: L-ascorbate oxidase homolog [Oryza sativa Japonica Group]	-	-	-	-	-	GO:0003824//catalytic activity	GO:0044710//single-organism metabolic process;GO:0008152//metabolic process;GO:0044699//single-organism process
MH11g0523600	3.5	24	0.11	0.655	2.57399	1.05e-05	0.000348489	yes	PRK6	PREDICTED: pollen receptor-like kinase 3 [Oryza sativa Japonica Group]	-	-	-	-	GO:0016020//membrane;GO:0031224//intrinsic component of membrane;GO:0044425//membrane part	GO:0003824//catalytic activity;GO:0016740//transferase activity;GO:0097159//organic cyclic compound binding;GO:1901363//heterocyclic compound binding;GO:0032550//purine ribonucleoside binding;GO:0001883//purine nucleoside binding;GO:0032549//ribonucleoside binding;GO:0005488//binding;GO:0001882//nucleoside binding;GO:0036094//small molecule binding;GO:0097367//carbohydrate derivative binding;GO:0…	GO:0043412//macromolecule modification;GO:0006464//cellular protein modification process;GO:0044267//cellular protein metabolic process;GO:0044238//primary metabolic process;GO:0043170//macromolecule metabolic process;GO:0006796//phosphate-containing compound metabolic process;GO:0006793//phosphorus metabolic process;GO:0071704//organic substance metabolic process;GO:0008152//metabolic process;GO…
MH05g0053000	5	35.5	0.165	0.98	2.57032	3.1e-08	1.87e-06	yes	-	PREDICTED: protein SRC2 [Oryza sativa Japonica Group]	-	-	-	-	-	-	-
MH06g0459400	2	14	0.065	0.385	2.56635	0.000778444	0.0127284	yes	-	OSJNBa0036B17.6 [Oryza sativa Japonica Group]	-	-	-	-	-	-	-
MH09g0336300	2.5	17	0.065	0.385	2.56635	0.000109477	0.00260359	yes	PME13	PREDICTED: pectinesterase [Oryza sativa Japonica Group]	-	-	-	-	GO:0071944//cell periphery;GO:0005623//cell;GO:0044464//cell part;GO:0030312//external encapsulating structure	GO:0016788//hydrolase activity, acting on ester bonds;GO:0052689//carboxylic ester hydrolase activity;GO:0016787//hydrolase activity;GO:0003824//catalytic activity	GO:0009892//negative regulation of metabolic process;GO:0050789//regulation of biological process;GO:0019222//regulation of metabolic process;GO:0065007//biological regulation;GO:0071840//cellular component organization or biogenesis;GO:0045229//external encapsulating structure organization;GO:0016043//cellular component organization;GO:0048519//negative regulation of biological process;GO:007155…
MH03g0360200	1.5	10	0.085	0.5	2.55639	0.00218182	0.0287047	yes	SRG1	PREDICTED: S-norcoclaurine synthase 1 [Oryza sativa Japonica Group]	-	-	-	-	-	GO:0043167//ion binding;GO:0005488//binding;GO:0043169//cation binding;GO:0016491//oxidoreductase activity;GO:0003824//catalytic activity;GO:0016705//oxidoreductase activity, acting on paired donors, with incorporation or reduction of molecular oxygen	GO:0044710//single-organism metabolic process;GO:0008152//metabolic process;GO:0044699//single-organism process
MH04g0012000	4.5	31	0.21	1.235	2.55605	2.29e-07	1.17e-05	yes	elmoA	PREDICTED: ELMO domain-containing protein A [Oryza sativa Japonica Group]	-	-	-	-	-	-	GO:0051234//establishment of localization;GO:0006810//transport;GO:0006897//endocytosis;GO:0051179//localization;GO:0016192//vesicle-mediated transport
MH03g0288100	126.105	823.105	4.955	28.815	2.53986	4.16e-131	8.3e-128	yes	Abhd6	PREDICTED: 2-hydroxy-6-oxo-6-phenylhexa-2,4-dienoate hydrolase [Oryza sativa Japonica Group]	-	-	-	-	-	-	-
MH06g0666100	41	282	1.41	8.195	2.53905	4.26e-59	2.98e-56	yes	GAM1	Transcription factor GAMYB [Dichanthelium oligosanthes]	-	-	-	-	-	-	-
MH01g0656000	116	799	3.05	17.72	2.5385	6.83e-144	1.91e-140	yes	CPK34	PREDICTED: calcium-dependent protein kinase 34 [Oryza sativa Japonica Group]	Organismal Systems	Environmental adaptation	ko04626//Plant-pathogen interaction	K13412	-	GO:0032550//purine ribonucleoside binding;GO:0097159//organic cyclic compound binding;GO:0001883//purine nucleoside binding;GO:0097367//carbohydrate derivative binding;GO:0016740//transferase activity;GO:0001882//nucleoside binding;GO:0016301//kinase activity;GO:0046872//metal ion binding;GO:0004672//protein kinase activity;GO:0036094//small molecule binding;GO:0005488//binding;GO:0043167//ion bi…	GO:0006793//phosphorus metabolic process;GO:0044267//cellular protein metabolic process;GO:0019538//protein metabolic process;GO:0044238//primary metabolic process;GO:0036211//protein modification process;GO:0044260//cellular macromolecule metabolic process;GO:0006464//cellular protein modification process;GO:0044237//cellular metabolic process;GO:0043170//macromolecule metabolic process;GO:00434…
MH01g0637600	55.5	383	1.98	11.47	2.53429	3.26e-68	2.85e-65	yes	PBS1	PREDICTED: serine/threonine-protein kinase CDL1 [Oryza sativa Japonica Group]	-	-	-	-	-	GO:0016773//phosphotransferase activity, alcohol group as acceptor;GO:0016772//transferase activity, transferring phosphorus-containing groups;GO:0004672//protein kinase activity;GO:0016740//transferase activity;GO:0016301//kinase activity;GO:0003824//catalytic activity	-
MH10g0283000	123.5	838.5	2.955	16.97	2.52176	1.55e-160	7.22e-157	yes	MYOB1	PREDICTED: myosin-binding protein 1 [Oryza sativa Japonica Group]	-	-	-	-	-	-	-
MH03g0012600	2	13.445	0.115	0.655	2.50986	0.00127745	0.0189074	yes	EXPB1a	PREDICTED: expansin-B1 [Oryza sativa Japonica Group]	-	-	-	-	-	-	-
MH01g0527700	107	719.5	2.84	16.155	2.50802	6.72e-143	1.71e-139	yes	ROPGEF9	PREDICTED: rop guanine nucleotide exchange factor 9 [Oryza sativa Japonica Group]	-	-	-	-	-	-	-
MH06g0688900	39.5	263.5	1.63	9.245	2.5038	1.53e-53	9.09e-51	yes	At5g01020	PREDICTED: serine/threonine-protein kinase At5g01020 [Oryza sativa Japonica Group]	-	-	-	-	-	GO:1901363//heterocyclic compound binding;GO:0036094//small molecule binding;GO:0016740//transferase activity;GO:0016773//phosphotransferase activity, alcohol group as acceptor;GO:0005488//binding;GO:0003824//catalytic activity;GO:0016772//transferase activity, transferring phosphorus-containing groups;GO:0004672//protein kinase activity;GO:0097159//organic cyclic compound binding;GO:0016301//kin…	GO:0009987//cellular process;GO:0044238//primary metabolic process;GO:0071704//organic substance metabolic process;GO:0019538//protein metabolic process;GO:0043412//macromolecule modification;GO:0043170//macromolecule metabolic process;GO:0006464//cellular protein modification process;GO:0044267//cellular protein metabolic process;GO:0044237//cellular metabolic process;GO:0036211//protein modific…
MH05g0562000	39.5	265	3.715	20.94	2.49483	4.23e-50	2.36e-47	yes	SWEET5	PREDICTED: bidirectional sugar transporter SWEET5 [Oryza sativa Japonica Group]	-	-	-	-	GO:0016020//membrane;GO:0044425//membrane part;GO:0016021//integral component of membrane;GO:0031224//intrinsic component of membrane	GO:0022891//substrate-specific transmembrane transporter activity;GO:0022892//substrate-specific transporter activity;GO:0005215//transporter activity;GO:0015144//carbohydrate transmembrane transporter activity;GO:1901476//carbohydrate transporter activity;GO:0022857//transmembrane transporter activity	GO:0006810//transport;GO:0051179//localization;GO:0008643//carbohydrate transport;GO:0071702//organic substance transport;GO:0051234//establishment of localization;GO:0044765//single-organism transport;GO:0044699//single-organism process;GO:1902578//single-organism localization
MH12g0087000	28.5	189	0.645	3.62	2.48862	2.79e-41	1.32e-38	yes	NIFU1	PREDICTED: nifU-like protein 1, chloroplastic [Oryza sativa Japonica Group]	-	-	-	-	-	-	-
MH01g0288700	12.5	84.5	0.445	2.495	2.48716	6.06e-14	6.91e-12	yes	PEX1	PREDICTED: pollen-specific leucine-rich repeat extensin-like protein 4 [Oryza sativa Japonica Group]	-	-	-	-	-	-	-
MH01g0782800	12.5	84	0.445	2.495	2.48716	4.67e-18	7.71e-16	yes	-	PREDICTED: DNA ligase 1 isoform X2 [Oryza sativa Japonica Group]	-	-	-	-	-	-	-
MH02g0101500	19	126	0.66	3.7	2.48699	9.91e-26	2.43e-23	yes	-	Os02g0198800, partial [Oryza sativa Japonica Group]	-	-	-	-	-	-	-
MH02g0039100	6	40.5	0.215	1.205	2.48662	2.33e-08	1.45e-06	yes	SFH12	PREDICTED: phosphatidylinositol/phosphatidylcholine transfer protein SFH12 isoform X2 [Oryza sativa Japonica Group]	-	-	-	-	GO:0044464//cell part;GO:0005623//cell	-	GO:0051179//localization;GO:0051234//establishment of localization
MH06g0508100	16	106	0.76	4.255	2.48509	6.67e-24	1.5e-21	yes	MGS1	PREDICTED: pollen allergen Phl p 11 [Oryza sativa Japonica Group]	-	-	-	-	-	-	-
MH06g0694000	10.5	70	1.125	6.295	2.48428	3.26e-16	4.6e-14	yes	CYP19-4	PREDICTED: peptidyl-prolyl cis-trans isomerase CYP20-1 [Oryza sativa Japonica Group]	-	-	-	-	-	-	-
MH06g0223800	126	831	9.33	51.85	2.4744	4.99e-120	8.21e-117	yes	-	PREDICTED: classical arabinogalactan protein 6 [Oryza sativa Japonica Group]	-	-	-	-	-	-	-
MH02g0541700	2	12.5	0.1	0.555	2.47249	0.00256443	0.0324109	yes	DREB1G	PREDICTED: dehydration-responsive element-binding protein 1G [Oryza sativa Japonica Group]	-	-	-	-	GO:0044424//intracellular part;GO:0043226//organelle;GO:0043227//membrane-bounded organelle;GO:0005623//cell;GO:0043229//intracellular organelle;GO:0005622//intracellular;GO:0043231//intracellular membrane-bounded organelle;GO:0044464//cell part	GO:0003676//nucleic acid binding;GO:1901363//heterocyclic compound binding;GO:0001071//nucleic acid binding transcription factor activity;GO:0097159//organic cyclic compound binding;GO:0005488//binding	GO:0010468//regulation of gene expression;GO:0009059//macromolecule biosynthetic process;GO:0044237//cellular metabolic process;GO:0071704//organic substance metabolic process;GO:0034645//cellular macromolecule biosynthetic process;GO:1901576//organic substance biosynthetic process;GO:0060255//regulation of macromolecule metabolic process;GO:0008152//metabolic process;GO:0044260//cellular macromo…
MH03g0740800	9	59	1.1	6.1	2.47131	3.52e-14	4.18e-12	yes	-	PREDICTED: 21 kDa protein-like [Brachypodium distachyon]	-	-	-	-	-	-	-
MH02g0055900	175.5	1142.5	7.105	39.055	2.4586	7.85e-204	7.31e-200	yes	-	PREDICTED: nucleolar and coiled-body phosphoprotein 1 [Oryza sativa Japonica Group]	-	-	-	-	-	-	-
MH04g0501900	117.5	764.5	2.585	14.2	2.45765	2.44e-126	4.25e-123	yes	PUB6	OSJNBa0084K20.5 [Oryza sativa Japonica Group]	-	-	-	-	-	-	-
MH02g0079300	142	919	4.205	22.97	2.44957	1.41e-149	4.37e-146	yes	At4g32285	clathrin assembly protein [Zea mays]	-	-	-	-	GO:0031982//vesicle;GO:0044424//intracellular part;GO:0031410//cytoplasmic vesicle;GO:0031988//membrane-bounded vesicle;GO:0005623//cell;GO:0030135//coated vesicle;GO:0043229//intracellular organelle;GO:0043226//organelle;GO:0016023//cytoplasmic, membrane-bounded vesicle;GO:0044464//cell part;GO:0043231//intracellular membrane-bounded organelle;GO:0044444//cytoplasmic part;GO:0005622//intracellul…	GO:0043167//ion binding;GO:0005543//phospholipid binding;GO:0008289//lipid binding;GO:0005515//protein binding;GO:0005488//binding;GO:0043168//anion binding;GO:0035091//phosphatidylinositol binding	GO:0016043//cellular component organization;GO:0051179//localization;GO:0051234//establishment of localization;GO:0016050//vesicle organization;GO:0061024//membrane organization;GO:0006996//organelle organization;GO:0006901//vesicle coating;GO:0006810//transport;GO:0006900//membrane budding;GO:0071840//cellular component organization or biogenesis;GO:0009987//cellular process;GO:0016192//vesicle-…
MH11g0050000	3	20.685	0.035	0.19	2.44057	1.37e-05	0.000444099	yes	PIP5K6	PREDICTED: phosphatidylinositol 4-phosphate 5-kinase 6 [Oryza sativa Japonica Group]	Metabolism;Environmental Information Processing;Cellular Processes	Transport and catabolism;Signal transduction;Carbohydrate metabolism	ko04144//Endocytosis;ko04070//Phosphatidylinositol signaling system;ko00562//Inositol phosphate metabolism	K00889	-	-	-
MH01g0250300	235.5	1510.5	8.165	44.18	2.43587	3.91e-206	5.46e-202	yes	PTI1	PREDICTED: pto-interacting protein 1 [Oryza sativa Japonica Group]	Organismal Systems	Environmental adaptation	ko04626//Plant-pathogen interaction	K13436	-	GO:0005488//binding;GO:0097159//organic cyclic compound binding;GO:0032549//ribonucleoside binding;GO:0001882//nucleoside binding;GO:0016772//transferase activity, transferring phosphorus-containing groups;GO:0001883//purine nucleoside binding;GO:0036094//small molecule binding;GO:0016301//kinase activity;GO:1901363//heterocyclic compound binding;GO:0032550//purine ribonucleoside binding;GO:00167…	GO:0006464//cellular protein modification process;GO:0044237//cellular metabolic process;GO:0009987//cellular process;GO:0036211//protein modification process;GO:0043412//macromolecule modification;GO:0019538//protein metabolic process;GO:0044238//primary metabolic process;GO:0071704//organic substance metabolic process;GO:0008152//metabolic process;GO:0006793//phosphorus metabolic process;GO:004…
MH05g0513600	252	1576	15.125	79.91	2.40144	9.41e-242	2.63e-237	yes	-	anther-specific protein [Oryza sativa Indica Group]	-	-	-	-	-	-	-
MH12g0130000	87	545	2.51	13.26	2.40132	1.36e-83	1.36e-80	yes	CPK7	protein kinase-like protein [Oryza sativa]	Organismal Systems	Environmental adaptation	ko04626//Plant-pathogen interaction	K13412	-	-	-
MH11g0481100	2.5	15	0.155	0.815	2.39453	0.000593524	0.0102506	yes	-	Os11g0191500, partial [Oryza sativa Japonica Group]	-	-	-	-	-	-	-
MH05g0347800	4.5	28	0.255	1.34	2.39366	1.67e-06	6.83e-05	yes	-	PREDICTED: serrate RNA effector molecule homolog [Oryza sativa Japonica Group]	-	-	-	-	-	-	-
MH02g0179500	44.715	275.595	0.415	2.175	2.38983	7.76e-55	5.04e-52	yes	ROPGEF8	PREDICTED: rop guanine nucleotide exchange factor 10 [Oryza sativa Japonica Group]	-	-	-	-	-	-	GO:0050789//regulation of biological process;GO:0051336//regulation of hydrolase activity;GO:0050790//regulation of catalytic activity;GO:0043087//regulation of GTPase activity;GO:0065009//regulation of molecular function;GO:0019222//regulation of metabolic process;GO:0065007//biological regulation
MH01g0302900	187	1149.5	8.33	43.28	2.37731	2.19e-198	1.22e-194	yes	-	PREDICTED: protein SRC2 [Oryza sativa Japonica Group]	-	-	-	-	-	-	-
MH12g0362700	25	153	0.76	3.93	2.37046	2.34e-28	6.82e-26	yes	PEX3	Os12g0542200 [Oryza sativa Japonica Group]	-	-	-	-	-	-	-
MH07g0154000	6.5	40	0.205	1.055	2.36355	1.07e-08	6.95e-07	yes	GLC1	PREDICTED: glucan endo-1,3-beta-glucosidase [Oryza sativa Japonica Group]	-	-	-	-	-	-	-
MH08g0441800	95.595	578.825	1.02	5.225	2.35686	2.22e-103	2.82e-100	yes	PME13	PREDICTED: pectinesterase [Oryza sativa Japonica Group]	-	-	-	-	GO:0071944//cell periphery;GO:0044464//cell part;GO:0005623//cell;GO:0030312//external encapsulating structure	GO:0016787//hydrolase activity;GO:0016788//hydrolase activity, acting on ester bonds;GO:0003824//catalytic activity;GO:0052689//carboxylic ester hydrolase activity	GO:0019222//regulation of metabolic process;GO:0045229//external encapsulating structure organization;GO:0016043//cellular component organization;GO:0048519//negative regulation of biological process;GO:0050789//regulation of biological process;GO:0071555//cell wall organization;GO:0071554//cell wall organization or biogenesis;GO:0065007//biological regulation;GO:0009892//negative regulation of m…
MH01g0265500	90.5	545	4.645	23.76	2.35478	2.51e-102	3.05e-99	yes	-	PREDICTED: uncharacterized protein LOC4326810 [Oryza sativa Japonica Group]	-	-	-	-	-	-	-
MH01g0670600	3.5	21.5	0.135	0.69	2.35364	1.05e-05	0.000348489	yes	EXPA2	PREDICTED: expansin-A2 [Oryza sativa Japonica Group]	-	-	-	-	GO:0044464//cell part;GO:0005623//cell;GO:0030312//external encapsulating structure;GO:0071944//cell periphery	-	GO:0071555//cell wall organization;GO:0009987//cellular process;GO:0071554//cell wall organization or biogenesis;GO:0045229//external encapsulating structure organization;GO:0071840//cellular component organization or biogenesis;GO:0016043//cellular component organization
MH07g0301200	23	138.5	2.03	10.375	2.35356	1.36e-27	3.8e-25	yes	RIC1	PREDICTED: CRIB domain-containing protein RIC7 [Oryza sativa Japonica Group]	-	-	-	-	-	-	-
MH01g0517300	8	48.5	0.47	2.38	2.34023	7.73e-11	6.65e-09	yes	RL3	Os01g0663051 [Oryza sativa Japonica Group]	-	-	-	-	-	GO:0005488//binding	-
MH10g0113000	6.5	40	0.245	1.24	2.33949	3.98e-06	0.000145944	yes	-	Os10g0186200, partial [Oryza sativa Japonica Group]	-	-	-	-	-	GO:0016787//hydrolase activity;GO:0003824//catalytic activity;GO:0052689//carboxylic ester hydrolase activity;GO:0016788//hydrolase activity, acting on ester bonds	GO:0065007//biological regulation;GO:0050789//regulation of biological process;GO:0048519//negative regulation of biological process;GO:0019222//regulation of metabolic process;GO:0009892//negative regulation of metabolic process
MH04g0637300	2	11.5	0.045	0.225	2.32193	0.00210117	0.0278403	yes	BPA1	H0215F08.15 [Oryza sativa Indica Group]	-	-	-	-	-	-	-
MH06g0248100	2.5	15	0.155	0.775	2.32193	0.000530691	0.00940369	yes	CXE18	PREDICTED: probable carboxylesterase 18 [Oryza sativa Japonica Group]	-	-	-	-	-	-	-
MH01g0113800	28	164	1.78	8.825	2.30972	2.04e-26	5.23e-24	yes	RALFL33	PREDICTED: protein RALF-like 33 [Oryza sativa Japonica Group]	-	-	-	-	-	-	-
MH02g0593600	27.5	159.5	1.665	8.14	2.28951	5.41e-29	1.59e-26	yes	RIN4	PREDICTED: RPM1-interacting protein 4 [Oryza sativa Japonica Group]	-	-	-	-	-	-	-
XLOC_004739	2	11.5	0.215	1.05	2.28798	0.0041985	0.0469489	yes	-	-	-	-	-	-	-	-	-
MH06g0671200	50.5	292.5	1.34	6.54	2.28706	1.15e-46	6.17e-44	yes	COBL10	PREDICTED: COBRA-like protein 10 [Oryza sativa Japonica Group]	-	-	-	-	GO:0031224//intrinsic component of membrane;GO:0044425//membrane part;GO:0016020//membrane	-	GO:0040007//growth
MH05g0375100	18.5	105.5	1.025	4.99	2.28342	7.52e-22	1.52e-19	yes	-	Os05g0405400, partial [Oryza sativa Japonica Group]	-	-	-	-	-	-	-
MH10g0349000	8.5	48.5	0.395	1.915	2.27742	3.92e-11	3.49e-09	yes	At4g26100	PREDICTED: casein kinase I [Oryza sativa Japonica Group]	-	-	-	-	-	-	-
MH04g0407200	117	661.5	7.915	38.235	2.27223	7.53e-84	7.79e-81	yes	-	OSIGBa0134P10.7 [Oryza sativa Indica Group]	-	-	-	-	-	-	-
MH02g0090300	14.5	88.5	0.37	1.785	2.27033	5.51e-17	8.33e-15	yes	GDPDL7	glycerophosphoryl diester phosphodiesterase 2 precursor-like protein [Oryza sativa Japonica Group]	-	-	-	-	-	GO:0003824//catalytic activity;GO:0008081//phosphoric diester hydrolase activity;GO:0016787//hydrolase activity;GO:0016788//hydrolase activity, acting on ester bonds;GO:0042578//phosphoric ester hydrolase activity	GO:0008152//metabolic process;GO:0044238//primary metabolic process
MH06g0643000	6.5	38	0.165	0.795	2.26849	2.42e-07	1.22e-05	yes	At4g31250	PREDICTED: pollen receptor-like kinase 5, partial [Oryza sativa Japonica Group]	-	-	-	-	-	-	-
MH06g0694600	7.535	42.355	0.43	2.05	2.25322	1.18e-05	0.00038648	yes	TYRAAT2	PREDICTED: arogenate dehydrogenase 2, chloroplastic [Oryza sativa Japonica Group]	Metabolism	Amino acid metabolism;Global and Overview	ko01230//Biosynthesis of amino acids;ko00400//Phenylalanine, tyrosine and tryptophan biosynthesis	K15227	-	GO:0016628//oxidoreductase activity, acting on the CH-CH group of donors, NAD or NADP as acceptor;GO:0016627//oxidoreductase activity, acting on the CH-CH group of donors;GO:0016491//oxidoreductase activity;GO:0003824//catalytic activity	GO:0006082//organic acid metabolic process;GO:0019752//carboxylic acid metabolic process;GO:1901564//organonitrogen compound metabolic process;GO:0043436//oxoacid metabolic process;GO:0044710//single-organism metabolic process;GO:0006520//cellular amino acid metabolic process;GO:1901360//organic cyclic compound metabolic process;GO:0044699//single-organism process;GO:0044281//small molecule metab…
MH09g0044800	4.5	24.5	0.08	0.38	2.24793	0.000180717	0.00389057	yes	Ttc1	HSP-interacting protein-like [Aegilops tauschii subsp. tauschii] [Aegilops tauschii]	-	-	-	-	-	-	-
MH05g0232200	64	356.5	1.3	6.12	2.23502	9.76e-63	6.99e-60	yes	ANX2	PREDICTED: receptor-like protein kinase FERONIA [Oryza sativa Japonica Group]	-	-	-	-	-	-	-
MH09g0184200	18.5	103.5	1.09	5.125	2.23322	4.81e-20	9.14e-18	yes	-	Os09g0297900, partial [Oryza sativa Japonica Group]	-	-	-	-	-	-	-
MH01g0074000	118	656.5	10.09	47.385	2.2315	2.36e-93	2.75e-90	yes	RALFL9	Os01g0159500, partial [Oryza sativa Japonica Group]	-	-	-	-	-	-	-
MH03g0191200	2.5	13.5	0.08	0.375	2.22882	0.00164835	0.0231116	yes	PME21	PREDICTED: probable pectinesterase/pectinesterase inhibitor 21 [Oryza sativa Japonica Group]	Metabolism	Carbohydrate metabolism	ko00500//Starch and sucrose metabolism;ko00040//Pentose and glucuronate interconversions	K01051	-	-	-
MH04g0648600	16.35	88.67	0.245	1.14	2.21818	1.93e-15	2.54e-13	yes	MIZ1	Os04g0604400 [Oryza sativa Japonica Group]	-	-	-	-	-	GO:0016787//hydrolase activity;GO:0046872//metal ion binding;GO:0046914//transition metal ion binding;GO:0043169//cation binding;GO:0043167//ion binding;GO:0016798//hydrolase activity, acting on glycosyl bonds;GO:0005488//binding;GO:0003824//catalytic activity	GO:0008152//metabolic process;GO:0044238//primary metabolic process
MH01g0606300	14	75.5	0.565	2.62	2.21324	5.51e-15	7.1e-13	yes	CIPK30	PREDICTED: CBL-interacting protein kinase 30 [Oryza sativa Japonica Group]	Cellular Processes	Transport and catabolism	ko04140//Regulation of autophagy	K07198	-	-	-
MH09g0363000	7.71	41.235	0.34	1.575	2.21175	4.46e-08	2.58e-06	yes	ACO1	1-aminocyclopropane-1-carboxylate oxidase (ACC oxidase) [Oryza sativa Indica Group]	Metabolism	Amino acid metabolism	ko00270//Cysteine and methionine metabolism	K05933	-	GO:0043167//ion binding;GO:0016491//oxidoreductase activity;GO:0016638//oxidoreductase activity, acting on the CH-NH2 group of donors;GO:0005488//binding;GO:0003824//catalytic activity;GO:0016641//oxidoreductase activity, acting on the CH-NH2 group of donors, oxygen as acceptor;GO:0043169//cation binding;GO:0019842//vitamin binding;GO:0016705//oxidoreductase activity, acting on paired donors, wit…	GO:0009987//cellular process;GO:0009692//ethylene metabolic process;GO:0044699//single-organism process;GO:0043449//cellular alkene metabolic process;GO:0044710//single-organism metabolic process;GO:0007275//multicellular organism development;GO:0032502//developmental process;GO:0044237//cellular metabolic process;GO:0071704//organic substance metabolic process;GO:0032501//multicellular organisma…
MH03g0682000	6	32.5	0.13	0.6	2.20645	4e-07	1.91e-05	yes	CSLC9	PREDICTED: probable xyloglucan glycosyltransferase 9 [Oryza sativa Japonica Group]	-	-	-	-	-	-	-
MH10g0423900	10	54.5	0.37	1.69	2.19143	1.77e-11	1.62e-09	yes	EXPB3	PREDICTED: expansin-B3 [Oryza sativa Japonica Group]	-	-	-	-	-	-	GO:0000003//reproduction
MH12g0362500	5	27	0.26	1.185	2.1883	9.68e-06	0.000324	yes	RALFL22	Rapid ALkalinization Factor family protein, expressed [Oryza sativa Japonica Group]	-	-	-	-	-	-	-
MH05g0105900	14.5	78	0.82	3.725	2.18354	9.21e-15	1.16e-12	yes	RALFL33	PREDICTED: protein RALF-like 33 [Oryza sativa Japonica Group]	-	-	-	-	-	-	-
MH11g0393600	3	16	0.065	0.29	2.15754	0.000456388	0.00825457	yes	Os04g0656100	PREDICTED: plasma membrane ATPase 2-like [Oryza sativa Japonica Group]	-	-	-	-	-	-	-
MH05g0128500	2.5	13.5	0.07	0.31	2.14684	0.00202467	0.0270447	yes	SLAH3	PREDICTED: S-type anion channel SLAH3 [Oryza sativa Japonica Group]	-	-	-	-	-	-	-
MH04g0473100	42	217.5	1.63	7.185	2.14012	5e-34	1.82e-31	yes	PME58	PREDICTED: pectinesterase [Oryza sativa Japonica Group]	-	-	-	-	-	-	-
MH02g0476600	8	41	0.405	1.775	2.13183	7.09e-09	4.71e-07	yes	CML17	PREDICTED: probable calcium-binding protein CML17 [Oryza sativa Japonica Group]	Organismal Systems	Environmental adaptation	ko04626//Plant-pathogen interaction	K13448	-	-	-
MH05g0544000	2.5	15	0.095	0.415	2.12711	0.00175368	0.0242478	yes	IMCE	PREDICTED: probable isoprenylcysteine alpha-carbonyl methylesterase ICME isoform X1 [Oryza sativa Japonica Group]	Metabolism	Metabolism of terpenoids and polyketides	ko00900//Terpenoid backbone biosynthesis	K15889	-	-	-
MH07g0547700	104.5	540	4.105	17.925	2.12652	2.97e-89	3.32e-86	yes	PME21	PREDICTED: pectinesterase [Oryza sativa Japonica Group]	Metabolism	Carbohydrate metabolism	ko00500//Starch and sucrose metabolism;ko00040//Pentose and glucuronate interconversions	K01051	-	-	-
MH01g0607200	3.825	19.945	0.115	0.495	2.10579	0.000628181	0.0107101	yes	ROPGEF11	PREDICTED: rop guanine nucleotide exchange factor 11 [Oryza sativa Japonica Group]	-	-	-	-	-	-	-
MH11g0577200	6.5	32	0.115	0.495	2.10579	1.22e-05	0.000398963	yes	ATK4	PREDICTED: kinesin-4 [Oryza sativa Japonica Group]	-	-	-	-	GO:0043228//non-membrane-bounded organelle;GO:0005875//microtubule associated complex;GO:0005622//intracellular;GO:0043226//organelle;GO:0043232//intracellular non-membrane-bounded organelle;GO:0043229//intracellular organelle;GO:0043234//protein complex;GO:0005623//cell;GO:0015630//microtubule cytoskeleton;GO:0044446//intracellular organelle part;GO:0044422//organelle part;GO:0005856//cytoskelet…	GO:0016818//hydrolase activity, acting on acid anhydrides, in phosphorus-containing anhydrides;GO:0097159//organic cyclic compound binding;GO:0032550//purine ribonucleoside binding;GO:0032549//ribonucleoside binding;GO:0003824//catalytic activity;GO:0016817//hydrolase activity, acting on acid anhydrides;GO:0016787//hydrolase activity;GO:1901363//heterocyclic compound binding;GO:0016462//pyrophosp…	GO:0009987//cellular process;GO:0044699//single-organism process;GO:0007017//microtubule-based process;GO:0044763//single-organism cellular process
MH02g0384200	8	41	0.425	1.825	2.10236	2.46e-08	1.51e-06	yes	SNAP33	PREDICTED: SNAP25 homologous protein SNAP33 [Oryza sativa Japonica Group]	-	-	-	-	-	-	-
MH12g0361700	2.51	12.995	0.18	0.77	2.09686	0.00383583	0.0436791	yes	-	-	-	-	-	-	-	-	-
MH08g0483200	4	20	0.22	0.935	2.08746	0.00012031	0.00281098	yes	-	Os08g0490400, partial [Oryza sativa Japonica Group]	-	-	-	-	-	-	-
MH03g0384100	10	49.5	0.285	1.19	2.06193	1.01e-07	5.47e-06	yes	-	DUF1336 domain containing protein expressed [Zea mays]	-	-	-	-	-	-	-
MH04g0688300	33.5	164.5	1.6	6.665	2.05853	1.62e-27	4.4e-25	yes	CALU	PREDICTED: calumenin-A [Oryza sativa Japonica Group]	-	-	-	-	-	-	-
MH05g0451700	4	20	0.17	0.705	2.05209	0.000128248	0.00296914	yes	EXPA4	expansin [Oryza sativa Indica Group]	-	-	-	-	GO:0044464//cell part;GO:0030312//external encapsulating structure;GO:0071944//cell periphery;GO:0005623//cell	-	GO:0009987//cellular process;GO:0045229//external encapsulating structure organization;GO:0016043//cellular component organization;GO:0071554//cell wall organization or biogenesis;GO:0071840//cellular component organization or biogenesis;GO:0071555//cell wall organization
MH02g0296600	3	14	0.145	0.6	2.04891	0.00273983	0.0341336	yes	FLA3	PREDICTED: fasciclin-like arabinogalactan protein 3 [Oryza sativa Japonica Group]	-	-	-	-	-	-	-
MH01g0122600	3.5	17	0.12	0.495	2.04439	0.000684324	0.011492	yes	BZIP02	bZIP transcription factor RF2b -like [Oryza sativa Japonica Group]	-	-	-	-	-	-	-
MH02g0376400	3	15	0.12	0.495	2.04439	0.00371999	0.0427256	yes	NUDT12	PREDICTED: nudix hydrolase 12, mitochondrial [Oryza sativa Japonica Group]	-	-	-	-	-	GO:0003824//catalytic activity	-
MH03g0646900	4.5	22	0.13	0.535	2.04103	0.000486384	0.00871679	yes	mhkB	PREDICTED: F-box/WD repeat-containing protein sel-10 [Oryza sativa Japonica Group]	-	-	-	-	-	GO:0003824//catalytic activity;GO:0016740//transferase activity	-
MH04g0675400	3.5	17	0.365	1.5	2.03899	0.000474525	0.0085439	yes	-	OSJNBa0043A12.12 [Oryza sativa Japonica Group]	-	-	-	-	-	-	-
MH11g0616200	27	131	1.325	5.4	2.02697	4.51e-22	9.34e-20	yes	-	PREDICTED: transcriptional regulator ATRX homolog [Oryza sativa Japonica Group]	-	-	-	-	-	-	-
MH10g0073500	3	14	0.115	0.465	2.0156	0.00276721	0.0344024	yes	FBA	PREDICTED: fructose-bisphosphate aldolase cytoplasmic isozyme-like [Oryza sativa Japonica Group]	Metabolism	Energy metabolism;Global and Overview;Carbohydrate metabolism	ko01200//Carbon metabolism;ko01230//Biosynthesis of amino acids;ko00010//Glycolysis / Gluconeogenesis;ko00710//Carbon fixation in photosynthetic organisms;ko00051//Fructose and mannose metabolism;ko00030//Pentose phosphate pathway	K01623	-	-	-
MH11g0434900	3.5	17.5	0.195	0.785	2.00922	0.00221548	0.0290382	yes	XTH	PREDICTED: probable xyloglucan endotransglucosylase/hydrolase [Oryza sativa Japonica Group]	-	-	-	-	GO:0044464//cell part;GO:0005576//extracellular region;GO:0030312//external encapsulating structure;GO:0005623//cell;GO:0071944//cell periphery	GO:0003824//catalytic activity;GO:0016757//transferase activity, transferring glycosyl groups;GO:0016740//transferase activity;GO:0016758//transferase activity, transferring hexosyl groups;GO:0016787//hydrolase activity	GO:0044042//glucan metabolic process;GO:0043170//macromolecule metabolic process;GO:0044238//primary metabolic process;GO:0005975//carbohydrate metabolic process;GO:0005976//polysaccharide metabolic process;GO:0008152//metabolic process;GO:0009987//cellular process;GO:0071704//organic substance metabolic process;GO:0016043//cellular component organization;GO:0045229//external encapsulating struct…
MH04g0650700	7.5	36	0.155	0.615	1.98832	1.33e-06	5.58e-05	yes	PME21	PREDICTED: probable pectinesterase/pectinesterase inhibitor 13 [Oryza sativa Japonica Group]	-	-	-	-	-	GO:0016787//hydrolase activity;GO:0016788//hydrolase activity, acting on ester bonds;GO:0003824//catalytic activity	GO:0008152//metabolic process
MH07g0354000	6.5	29.5	0.395	1.535	1.95831	6.89e-06	0.000238142	yes	At5g47470	Os07g0485500 [Oryza sativa Japonica Group]	-	-	-	-	GO:0031224//intrinsic component of membrane;GO:0016020//membrane;GO:0044425//membrane part	GO:0005215//transporter activity	GO:0044763//single-organism cellular process;GO:0044699//single-organism process;GO:0009987//cellular process
MH03g0048200	22.5	103	0.41	1.575	1.94166	9.51e-16	1.3e-13	yes	-	Os03g0138600 [Oryza sativa Japonica Group]	-	-	-	-	-	-	-
MH04g0228100	48	225	1.795	6.895	1.94157	1.8e-36	7.39e-34	yes	-	OSIGBa0145C02.7 [Oryza sativa Indica Group]	-	-	-	-	-	-	-
MH04g0300300	4	18.5	0.25	0.96	1.94111	0.00124798	0.0185399	yes	Os04g0337500	Os04g0337500 [Oryza sativa Japonica Group]	-	-	-	-	-	-	-
MH09g0184100	3.5	15.5	0.225	0.86	1.93441	0.00211188	0.0279424	yes	LRE	PREDICTED: GPI-anchored protein LORELEI [Oryza sativa Japonica Group]	-	-	-	-	-	-	-
MH07g0016600	52	237	7.125	27.215	1.93344	3.92e-25	9.36e-23	yes	GAP1	Os07g0108400, partial [Oryza sativa Japonica Group]	-	-	-	-	-	-	-
MH11g0559000	13	58	0.27	1.01	1.90332	3.93e-10	3.13e-08	yes	PEX1	Os11g0657400 [Oryza sativa Japonica Group]	-	-	-	-	-	-	-
MH10g0329200	25.5	112	1.245	4.635	1.89642	1.65e-18	2.83e-16	yes	-	Adenine nucleotide alpha hydrolase-like superfamily protein [Zea mays]	-	-	-	-	-	-	-
MH12g0403200	82.105	384.52	1.41	5.245	1.89525	7.06e-54	4.29e-51	yes	At1g54610	PREDICTED: probable serine/threonine-protein kinase At1g54610 [Oryza sativa Japonica Group]	-	-	-	-	-	GO:0016773//phosphotransferase activity, alcohol group as acceptor;GO:0097367//carbohydrate derivative binding;GO:0036094//small molecule binding;GO:0016772//transferase activity, transferring phosphorus-containing groups;GO:0016301//kinase activity;GO:0005488//binding;GO:0001883//purine nucleoside binding;GO:0032549//ribonucleoside binding;GO:0003824//catalytic activity;GO:0032550//purine ribonu…	GO:0043412//macromolecule modification;GO:0006464//cellular protein modification process;GO:0071704//organic substance metabolic process;GO:0043170//macromolecule metabolic process;GO:0019538//protein metabolic process;GO:0036211//protein modification process;GO:0008152//metabolic process;GO:0044238//primary metabolic process;GO:0009987//cellular process;GO:0044237//cellular metabolic process;GO:…
MH12g0457600	10.5	44.5	0.375	1.355	1.85333	1.2e-07	6.42e-06	yes	PR-1	PREDICTED: protein PRY2 [Oryza sativa Japonica Group]	-	-	-	-	-	-	-
XLOC_048035	296.5	1252	13.27	47.51	1.84006	7.47e-158	2.98e-154	yes	PLIM2B	EAY79118.1 hypothetical protein OsI_34224 [Oryza sativa Indica Group]	-	-	-	-	-	-	-
MH08g0494400	52.5	220.5	1.97	7.02	1.83328	5.44e-32	1.81e-29	yes	UNC	PREDICTED: serine/threonine-protein kinase UCN [Oryza sativa Japonica Group]	-	-	-	-	-	GO:0016740//transferase activity;GO:0032550//purine ribonucleoside binding;GO:0016773//phosphotransferase activity, alcohol group as acceptor;GO:0032549//ribonucleoside binding;GO:0097159//organic cyclic compound binding;GO:0016301//kinase activity;GO:1901363//heterocyclic compound binding;GO:0036094//small molecule binding;GO:0003824//catalytic activity;GO:0001882//nucleoside binding;GO:0001883/…	GO:0043170//macromolecule metabolic process;GO:0044238//primary metabolic process;GO:0006464//cellular protein modification process;GO:0043412//macromolecule modification;GO:0019538//protein metabolic process;GO:0044260//cellular macromolecule metabolic process;GO:0009987//cellular process;GO:0071704//organic substance metabolic process;GO:0006793//phosphorus metabolic process;GO:0036211//protein…
MH04g0632200	42.09	173.94	1.685	5.92	1.81285	3.08e-19	5.51e-17	yes	-	PREDICTED: RPM1-interacting protein 4-like [Brachypodium distachyon]	-	-	-	-	-	-	-
MH11g0168100	43	179	0.775	2.715	1.80868	3.38e-27	8.98e-25	yes	At1g54610	protein kinase homolog F21B7.1 - Arabidopsis thaliana [Oryza sativa Japonica Group]	-	-	-	-	-	GO:0001882//nucleoside binding;GO:0016301//kinase activity;GO:0032550//purine ribonucleoside binding;GO:0016773//phosphotransferase activity, alcohol group as acceptor;GO:0016772//transferase activity, transferring phosphorus-containing groups;GO:0097159//organic cyclic compound binding;GO:0032549//ribonucleoside binding;GO:0036094//small molecule binding;GO:0097367//carbohydrate derivative bindi…	GO:0071704//organic substance metabolic process;GO:0044267//cellular protein metabolic process;GO:0044237//cellular metabolic process;GO:0044260//cellular macromolecule metabolic process;GO:0008152//metabolic process;GO:0036211//protein modification process;GO:0043412//macromolecule modification;GO:0006796//phosphate-containing compound metabolic process;GO:0006793//phosphorus metabolic process;G…
MH01g0572500	298.96	1234.4	24.96	87.29	1.8062	1.37e-126	2.55e-123	yes	CAB2R	PREDICTED: chlorophyll a-b binding protein of LHCII type 1 [Oryza sativa Japonica Group]	Metabolism	Energy metabolism	ko00196//Photosynthesis - antenna proteins	K08912	GO:0032991//macromolecular complex;GO:0044464//cell part;GO:0009579//thylakoid;GO:0034357//photosynthetic membrane;GO:0043234//protein complex;GO:0044436//thylakoid part;GO:0044424//intracellular part;GO:0031224//intrinsic component of membrane;GO:0016020//membrane;GO:0009521//photosystem;GO:0005622//intracellular;GO:0098796//membrane protein complex;GO:0005623//cell;GO:0044425//membrane part	GO:0043167//ion binding;GO:0046906//tetrapyrrole binding;GO:0043169//cation binding;GO:0097159//organic cyclic compound binding;GO:1901363//heterocyclic compound binding;GO:0005488//binding	GO:0043170//macromolecule metabolic process;GO:0071704//organic substance metabolic process;GO:0009987//cellular process;GO:0019538//protein metabolic process;GO:0044238//primary metabolic process;GO:0044260//cellular macromolecule metabolic process;GO:0006091//generation of precursor metabolites and energy;GO:0044237//cellular metabolic process;GO:0008152//metabolic process;GO:0036211//protein m…
MH01g0803700	6.56	26.355	0.255	0.89	1.80331	7.84e-05	0.00196571	yes	RPA1	PREDICTED: replication protein A 70 kDa DNA-binding subunit B-like isoform X5 [Oryza sativa Japonica Group]	Genetic Information Processing	Replication and repair	ko03420//Nucleotide excision repair;ko03030//DNA replication;ko03440//Homologous recombination;ko03430//Mismatch repair	K07466	-	-	-
MH04g0394900	289.695	1195.76	8.785	30.655	1.80301	7.85e-119	1.22e-115	yes	MGS1	H0209H04.4 [Oryza sativa Indica Group]	-	-	-	-	-	-	-
MH10g0176400	7	28.5	0.405	1.39	1.77909	0.000113995	0.00268138	yes	Os10g0323600	PREDICTED: profilin-A [Oryza sativa Japonica Group]	-	-	-	-	-	-	-
MH01g0584000	5.5	22.025	0.43	1.475	1.77831	0.000522023	0.00925598	yes	-	hypothetical protein [Oryza sativa Japonica Group]	-	-	-	-	-	-	-
MH11g0056700	4.5	18.5	0.22	0.75	1.76939	0.000912056	0.0144318	yes	ACA7	PREDICTED: alpha carbonic anhydrase 7 [Oryza sativa Japonica Group]	Metabolism	Energy metabolism	ko00910//Nitrogen metabolism	K01674	-	-	-
MH03g0076400	17.5	68.73	0.46	1.56	1.76184	9.1e-10	6.88e-08	yes	At2g03410	Calcium-binding protein 39 [Zea mays]	-	-	-	-	-	-	-
MH12g0391300	6.5	26	0.245	0.825	1.75161	0.000191325	0.0040657	yes	PME53	Pectinesterase family protein, expressed [Oryza sativa Japonica Group]	Metabolism	Carbohydrate metabolism	ko00500//Starch and sucrose metabolism;ko00040//Pentose and glucuronate interconversions	K01051	-	-	-
MH02g0523500	4	16	0.07	0.235	1.74723	0.00205852	0.027366	yes	SBT1.2	PREDICTED: subtilisin-like protease SBT1.4 [Oryza sativa Japonica Group]	-	-	-	-	-	-	-
MH07g0033900	17	66.815	0.82	2.715	1.72726	4.25e-09	2.92e-07	yes	PRMS	PREDICTED: pathogenesis-related protein PRB1-3 [Oryza sativa Japonica Group]	Environmental Information Processing;Organismal Systems	Signal transduction;Environmental adaptation	ko04075//Plant hormone signal transduction;ko04626//Plant-pathogen interaction	K13449	-	-	-
MH05g0334100	8.5	33	0.325	1.07	1.7191	1.28e-05	0.000414402	yes	LEA5-A	PREDICTED: late embryogenesis abundant protein Lea5-A [Oryza sativa Japonica Group]	-	-	-	-	-	-	-
MH01g0124300	8	31	0.165	0.535	1.69707	2.28e-05	0.000680686	yes	PCF5	PREDICTED: transcription factor PCF5 [Oryza sativa Japonica Group]	-	-	-	-	GO:0043227//membrane-bounded organelle;GO:0005623//cell;GO:0044424//intracellular part;GO:0005622//intracellular;GO:0043226//organelle;GO:0044464//cell part;GO:0043231//intracellular membrane-bounded organelle;GO:0043229//intracellular organelle	GO:0005488//binding;GO:0003676//nucleic acid binding;GO:1901363//heterocyclic compound binding;GO:0097159//organic cyclic compound binding	GO:0071704//organic substance metabolic process;GO:0044260//cellular macromolecule metabolic process;GO:0065007//biological regulation;GO:0044249//cellular biosynthetic process;GO:0043170//macromolecule metabolic process;GO:0008152//metabolic process;GO:0034645//cellular macromolecule biosynthetic process;GO:0050789//regulation of biological process;GO:0019222//regulation of metabolic process;GO:…
MH01g0529300	8	29.5	0.195	0.625	1.68038	8.87e-05	0.00218024	yes	GAOA	PREDICTED: WSC domain-containing protein ARB_07867 [Oryza sativa Japonica Group]	-	-	-	-	-	-	-
MH04g0224600	163.5	571.5	4.65	14.71	1.66149	1.28e-64	9.69e-62	yes	-	PREDICTED: uncharacterized protein LOC4335373 [Oryza sativa Japonica Group]	-	-	-	-	-	-	-
MH01g0040500	22.5	81	1.385	4.25	1.61758	4.23e-09	2.92e-07	yes	RBBI3.3	PREDICTED: Bowman-Birk type bran trypsin inhibitor [Oryza sativa Japonica Group]	-	-	-	-	-	-	-
MH06g0475100	9	32.5	0.46	1.41	1.61599	2.2e-05	0.000659211	yes	At5g45910	PREDICTED: GDSL esterase/lipase At5g45910 [Oryza sativa Japonica Group]	-	-	-	-	-	GO:0003824//catalytic activity;GO:0016787//hydrolase activity	-
MH11g0542200	5.5	19.5	0.16	0.49	1.61471	0.00177245	0.0244195	yes	LAC19	PREDICTED: laccase-19 [Oryza sativa Japonica Group]	-	-	-	-	GO:0005576//extracellular region;GO:0043226//organelle;GO:0044424//intracellular part;GO:0043227//membrane-bounded organelle;GO:0043231//intracellular membrane-bounded organelle;GO:0043229//intracellular organelle;GO:0005623//cell;GO:0044464//cell part;GO:0005622//intracellular	GO:0043169//cation binding;GO:0043167//ion binding;GO:0016491//oxidoreductase activity;GO:0016682//oxidoreductase activity, acting on diphenols and related substances as donors, oxygen as acceptor;GO:0003824//catalytic activity;GO:0046872//metal ion binding;GO:0005488//binding;GO:0046914//transition metal ion binding;GO:0016679//oxidoreductase activity, acting on diphenols and related substances …	GO:0009698//phenylpropanoid metabolic process;GO:0044763//single-organism cellular process;GO:0071704//organic substance metabolic process;GO:0044699//single-organism process;GO:0009987//cellular process;GO:0008152//metabolic process;GO:0006725//cellular aromatic compound metabolic process;GO:0009808//lignin metabolic process;GO:0019748//secondary metabolic process;GO:1901360//organic cyclic comp…
MH12g0454100	4.505	16	0.225	0.685	1.60618	0.00418986	0.0468888	yes	Os12g0628600	PREDICTED: thaumatin-like protein [Oryza sativa Japonica Group]	-	-	-	-	-	-	-
MH01g0727900	16	56.5	0.485	1.45	1.58	0.0001246	0.00289187	yes	At4g32285	Os05g0426100 [Oryza sativa Japonica Group]	-	-	-	-	-	-	-
MH11g0646500	10	34	0.325	0.95	1.54749	8.46e-05	0.00209274	yes	PME53	Pectinesterase family protein, expressed [Oryza sativa Japonica Group]	-	-	-	-	-	GO:0016788//hydrolase activity, acting on ester bonds;GO:0003824//catalytic activity;GO:0052689//carboxylic ester hydrolase activity;GO:0016787//hydrolase activity	GO:0016043//cellular component organization;GO:0071840//cellular component organization or biogenesis;GO:0071555//cell wall organization;GO:0071554//cell wall organization or biogenesis;GO:0045229//external encapsulating structure organization;GO:0009987//cellular process
MH06g0124300	60	205.5	1.83	5.32	1.53958	8.33e-25	1.97e-22	yes	FAP2	PREDICTED: fatty-acid-binding protein 2 [Oryza sativa Japonica Group]	-	-	-	-	-	GO:0003824//catalytic activity;GO:0016853//isomerase activity	-
MH06g0060100	6.725	21.425	0.185	0.51	1.46297	0.0026508	0.0332319	yes	-	pollen-specific protein [Triticum aestivum]	-	-	-	-	-	-	-
MH03g0749100	8	26	0.195	0.535	1.45606	0.000984114	0.0153375	yes	PLDDELTA	phospholipase D [Oryza sativa Indica Group]	Metabolism;Cellular Processes	Transport and catabolism;Lipid metabolism	ko00564//Glycerophospholipid metabolism;ko00565//Ether lipid metabolism;ko04144//Endocytosis	K01115	-	-	-
MH11g0538200	101	328.5	2.04	5.585	1.45299	1.46e-24	3.4e-22	yes	CYP71D10	Os11g0635300 [Oryza sativa Japonica Group]	-	-	-	-	-	-	-
MH07g0495800	6	19	0.17	0.465	1.4517	0.00394925	0.0447699	yes	CSLA7	PREDICTED: probable mannan synthase 7 [Oryza sativa Japonica Group]	-	-	-	-	-	-	-
MH05g0183900	8.5	27	0.16	0.435	1.44294	0.000558865	0.00976058	yes	At1g56130	PREDICTED: probable LRR receptor-like serine/threonine-protein kinase At1g56130 isoform X1 [Oryza sativa Japonica Group]	-	-	-	-	-	GO:0016772//transferase activity, transferring phosphorus-containing groups;GO:0016773//phosphotransferase activity, alcohol group as acceptor;GO:0016740//transferase activity;GO:0016301//kinase activity;GO:1901363//heterocyclic compound binding;GO:0004672//protein kinase activity;GO:0036094//small molecule binding;GO:0097367//carbohydrate derivative binding;GO:0003824//catalytic activity;GO:0001…	GO:0044267//cellular protein metabolic process;GO:0008152//metabolic process;GO:0043170//macromolecule metabolic process;GO:0036211//protein modification process;GO:0019538//protein metabolic process;GO:0006464//cellular protein modification process;GO:0044237//cellular metabolic process;GO:0043412//macromolecule modification;GO:0071704//organic substance metabolic process;GO:0009987//cellular pr…
MH03g0690600	235.5	752	11.255	30.575	1.44179	9.99e-55	6.34e-52	yes	-	PREDICTED: protein app1 [Oryza sativa Japonica Group]	-	-	-	-	-	-	-
MH06g0023500	14.5	45.5	0.855	2.285	1.4182	2.07e-05	0.000630136	yes	-	-	-	-	-	-	-	-	-
MH06g0638500	10	28.5	0.36	0.95	1.39993	0.00105801	0.0162178	yes	TBL5	PREDICTED: protein trichome birefringence-like 5 isoform X2 [Oryza sativa Japonica Group]	-	-	-	-	-	-	-
MH02g0648800	11.5	35.5	0.315	0.825	1.38904	0.000374518	0.00705699	yes	Os02g0778600	PREDICTED: endoglucanase 8 [Oryza sativa Japonica Group]	Metabolism	Carbohydrate metabolism	ko00500//Starch and sucrose metabolism	K01179	-	-	-
MH02g0711300	7.5	23	1.055	2.76	1.38743	0.00214523	0.0283033	yes	PLA2-I	PREDICTED: probable phospholipase A2 homolog 1 [Oryza sativa Japonica Group]	-	-	-	-	-	-	-
MH12g0056300	19	54.5	0.735	1.905	1.37397	7.51e-06	0.000257788	yes	-	Os12g0144200 [Oryza sativa Japonica Group]	-	-	-	-	-	-	-
MH07g0043800	59	177	5.51	14.02	1.34736	2.17e-16	3.12e-14	yes	-	Os07g0141450, partial [Oryza sativa Japonica Group]	Metabolism	Energy metabolism	ko00195//Photosynthesis	K02717	-	-	-
MH04g0540600	29	86	1.26	3.165	1.32878	1.16e-07	6.22e-06	yes	At5g08350	PREDICTED: GEM-like protein 4 [Oryza sativa Japonica Group]	-	-	-	-	-	-	-
MH12g0454300	34.5	101	2.29	5.725	1.32193	8.66e-09	5.72e-07	yes	tlp	PREDICTED: protein P21 [Oryza sativa Japonica Group]	-	-	-	-	-	-	-
MH01g0045900	28	82	0.47	1.165	1.3096	1.61e-08	1.03e-06	yes	XYL1	PREDICTED: alpha-xylosidase 1 [Oryza sativa Japonica Group]	-	-	-	-	-	GO:0016798//hydrolase activity, acting on glycosyl bonds;GO:0016787//hydrolase activity;GO:0005488//binding;GO:0003824//catalytic activity	GO:0008152//metabolic process;GO:0044238//primary metabolic process
MH04g0333300	19	55.5	2.32	5.73	1.30441	4.57e-06	0.000165141	yes	grip22	Os02g0637000, partial [Oryza sativa Japonica Group]	-	-	-	-	-	-	-
MH05g0567900	197	570.13	4.495	10.995	1.29045	7.78e-42	3.81e-39	yes	PRB1	PREDICTED: pathogenesis-related protein 1 [Oryza sativa Japonica Group]	-	-	-	-	GO:0043229//intracellular organelle;GO:0043231//intracellular membrane-bounded organelle;GO:0043226//organelle;GO:0044464//cell part;GO:0005623//cell;GO:0005622//intracellular;GO:0043227//membrane-bounded organelle;GO:0044424//intracellular part	-	-
MH04g0642600	17.5	50	0.87	2.12	1.28498	1.81e-05	0.000561225	yes	BAN	H0105C05.4 [Oryza sativa Indica Group]	Metabolism	Biosynthesis of other secondary metabolites	ko00941//Flavonoid biosynthesis	K08695	-	GO:0005488//binding;GO:0048037//cofactor binding	-
MH01g0572400	997.78	2658.38	16.63	39.34	1.24221	2.41e-140	5.62e-137	yes	SS4	PREDICTED: probable starch synthase 4, chloroplastic/amyloplastic isoform X1 [Oryza sativa Japonica Group]	-	-	-	-	-	-	-
MH03g0619400	92	257.5	5.275	12.41	1.23426	2.1e-12	2.1e-10	yes	MGLL	PREDICTED: monoglyceride lipase [Oryza sativa Japonica Group]	-	-	-	-	-	-	-
MH01g0118800	30	83	0.79	1.845	1.2237	7.14e-08	3.99e-06	yes	At5g45840	PREDICTED: probable LRR receptor-like serine/threonine-protein kinase MRH1 isoform X2 [Oryza sativa Japonica Group]	-	-	-	-	-	GO:0016740//transferase activity;GO:0003824//catalytic activity;GO:0005488//binding;GO:0097159//organic cyclic compound binding;GO:0097367//carbohydrate derivative binding;GO:0001882//nucleoside binding;GO:0036094//small molecule binding;GO:1901363//heterocyclic compound binding;GO:0001883//purine nucleoside binding;GO:0032550//purine ribonucleoside binding;GO:0032549//ribonucleoside binding	GO:0006464//cellular protein modification process;GO:0044237//cellular metabolic process;GO:0043170//macromolecule metabolic process;GO:0044260//cellular macromolecule metabolic process;GO:0009987//cellular process;GO:0043412//macromolecule modification;GO:0044238//primary metabolic process;GO:0036211//protein modification process;GO:0071704//organic substance metabolic process;GO:0019538//protei…
XLOC_013475	31.255	87.48	0.79	1.835	1.21586	0.00120308	0.0179587	yes	-	AAP12942.1 hypothetical protein OSJNBa0087G11.2 [Oryza sativa Japonica Group]	-	-	-	-	GO:0005623//cell;GO:0043229//intracellular organelle;GO:0044464//cell part;GO:0005622//intracellular;GO:0043226//organelle;GO:0043231//intracellular membrane-bounded organelle;GO:0043227//membrane-bounded organelle;GO:0044424//intracellular part	-	-
MH01g0738600	47	129.5	1.46	3.38	1.21105	1.1e-11	1.03e-09	yes	DDB_G0267514	PREDICTED: probable serine/threonine-protein kinase DDB_G0267514 isoform X1 [Oryza sativa Japonica Group]	-	-	-	-	-	GO:0097159//organic cyclic compound binding;GO:0032549//ribonucleoside binding;GO:0016301//kinase activity;GO:0003824//catalytic activity;GO:0016740//transferase activity;GO:1901363//heterocyclic compound binding;GO:0016773//phosphotransferase activity, alcohol group as acceptor;GO:0016772//transferase activity, transferring phosphorus-containing groups;GO:0004672//protein kinase activity;GO:0005…	GO:0050794//regulation of cellular process;GO:0043412//macromolecule modification;GO:0050789//regulation of biological process;GO:0044238//primary metabolic process;GO:0010646//regulation of cell communication;GO:0008152//metabolic process;GO:0009987//cellular process;GO:0006464//cellular protein modification process;GO:0071704//organic substance metabolic process;GO:0043170//macromolecule metabo…
MH07g0356700	9.5	25.5	0.79	1.795	1.18406	0.00449233	0.0494211	yes	LTPL1	PREDICTED: non-specific lipid transfer protein-like 1 [Oryza sativa Japonica Group]	-	-	-	-	-	-	-
MH01g0684900	12.5	32.5	0.35	0.795	1.1836	0.00189383	0.0257148	yes	UFC	PREDICTED: protein UPSTREAM OF FLC [Oryza sativa Japonica Group]	-	-	-	-	-	-	-
MH03g0339400	12.5	37.5	0.445	1.005	1.17532	8.59e-05	0.00212045	yes	CRK10	Os03g0426300 [Oryza sativa Japonica Group]	-	-	-	-	-	-	-
MH03g0087600	34	89.5	1.51	3.335	1.14314	1.56e-06	6.43e-05	yes	MADS47	PREDICTED: MADS-box transcription factor 47 isoform X2 [Oryza sativa Japonica Group]	-	-	-	-	-	-	-
MH02g0147800	11.5	30	0.57	1.255	1.13865	0.00267583	0.0335156	yes	GSVIVT00023967001	PREDICTED: peroxidase P7 [Oryza sativa Japonica Group]	Metabolism	Biosynthesis of other secondary metabolites	ko00940//Phenylpropanoid biosynthesis	K00430	-	-	-
MH01g0187000	63.5	164.5	2.57	5.645	1.13521	1.68e-12	1.71e-10	yes	RING1	PREDICTED: E3 ubiquitin-protein ligase Os06g0535400-like [Oryza sativa Japonica Group]	-	-	-	-	-	-	-
MH05g0343000	82	208	6.04	13.015	1.10755	5.74e-14	6.57e-12	yes	-	NRR repressor homolog 1-like [Aegilops tauschii subsp. tauschii] [Aegilops tauschii]	-	-	-	-	-	-	-
MH11g0558900	13	33	0.7	1.5	1.09954	0.00218412	0.0287214	yes	At4g30220	hypothetical protein OsI_36897 [Oryza sativa Indica Group]	-	-	-	-	-	-	-
MH01g0692200	17	43	0.87	1.86	1.09622	0.00446506	0.0492585	yes	RAB11C	PREDICTED: ras-related protein Rab2BV [Oryza sativa Japonica Group]	Cellular Processes	Transport and catabolism	ko04144//Endocytosis	K07904	-	GO:1901363//heterocyclic compound binding;GO:0005488//binding;GO:0032549//ribonucleoside binding;GO:0001882//nucleoside binding;GO:0032550//purine ribonucleoside binding;GO:0036094//small molecule binding;GO:0001883//purine nucleoside binding;GO:0097367//carbohydrate derivative binding;GO:0097159//organic cyclic compound binding	GO:0065007//biological regulation;GO:0050789//regulation of biological process;GO:0008104//protein localization;GO:0044763//single-organism cellular process;GO:0044699//single-organism process;GO:0050896//response to stimulus;GO:0035556//intracellular signal transduction;GO:0007165//signal transduction;GO:0050794//regulation of cellular process;GO:0051179//localization;GO:0009987//cellular proces…
MH09g0391900	71.5	178	1.675	3.57	1.09176	3.42e-09	2.41e-07	yes	ASPG1	PREDICTED: protein ASPARTIC PROTEASE IN GUARD CELL 1-like [Oryza sativa Japonica Group]	-	-	-	-	-	-	-
MH02g0428800	42.5	106.5	1.05	2.235	1.08989	2.31e-08	1.44e-06	yes	KSL5	iso-kaurene synthase [Oryza sativa Indica Group]	Metabolism	Metabolism of terpenoids and polyketides	ko00904//Diterpenoid biosynthesis	K14037	-	-	-
MH07g0356800	31.5	77.5	1.115	2.33	1.06329	2.79e-06	0.000106884	yes	FAR1	PREDICTED: alcohol-forming fatty acyl-CoA reductase-like isoform X1 [Oryza sativa Japonica Group]	Cellular Processes;Metabolism	Lipid metabolism;Transport and catabolism	ko04146//Peroxisome;ko00073//Cutin, suberine and wax biosynthesis	K13356	-	-	-
MH11g0048900	195.69	480.885	3.865	8.07	1.0621	2.75e-28	7.84e-26	yes	ARR9	PREDICTED: two-component response regulator ORR9 [Oryza sativa Japonica Group]	Environmental Information Processing	Signal transduction	ko04075//Plant hormone signal transduction	K14492	-	-	-
MH09g0371700	38.5	94.5	1.42	2.96	1.05971	1.63e-07	8.5e-06	yes	TCEA1	PREDICTED: probable carboxylesterase 2 [Oryza sativa Japonica Group]	-	-	-	-	-	GO:0003824//catalytic activity	-
MH05g0569400	17.42	42.03	0.33	0.685	1.05364	0.00107117	0.0163657	yes	nep2	PREDICTED: aspartic proteinase CDR1 [Oryza sativa Japonica Group]	-	-	-	-	-	-	-
MH06g0526800	21.54	53.81	0.385	0.795	1.0461	0.00306034	0.0371173	yes	AAO	PREDICTED: L-ascorbate oxidase isoform X1 [Oryza sativa Japonica Group]	-	-	-	-	-	-	-
MH04g0613400	17.5	42	0.67	1.38	1.04244	0.00115835	0.0174121	yes	GRF3	PREDICTED: growth-regulating factor 3 isoform X1 [Oryza sativa Japonica Group]	-	-	-	-	-	-	GO:0008152//metabolic process
MH07g0393400	175.655	431.8	7.22	14.865	1.04185	3.26e-26	8.05e-24	yes	GPT2	PREDICTED: glucose-6-phosphate/phosphate translocator 2, chloroplastic-like [Oryza sativa Japonica Group]	-	-	-	-	GO:0031224//intrinsic component of membrane;GO:0016020//membrane;GO:0044425//membrane part	-	GO:0051179//localization;GO:0051234//establishment of localization
MH06g0103100	160	388.5	4.785	9.845	1.04087	6.79e-19	1.2e-16	yes	UGT73B4	PREDICTED: UDP-glycosyltransferase 73B4 [Oryza sativa Japonica Group]	-	-	-	-	-	GO:0003824//catalytic activity;GO:0016740//transferase activity;GO:0016757//transferase activity, transferring glycosyl groups	-
MH12g0051600	329.195	799.165	36.235	74.455	1.03898	3.21e-44	1.66e-41	yes	ARR9	PREDICTED: two-component response regulator ORR10 [Oryza sativa Japonica Group]	Environmental Information Processing	Signal transduction	ko04075//Plant hormone signal transduction	K14492	-	-	-
XLOC_009467	20	48	1.595	3.265	1.03353	0.000745545	0.0123059	yes	-	BAS76512.1 Os02g0101350 [Oryza sativa Japonica Group]	-	-	-	-	-	-	-
MH06g0525700	63.5	152	1.41	2.86	1.02032	1.88e-10	1.57e-08	yes	ZIP10	PREDICTED: zinc transporter 10 isoform X1 [Oryza sativa Japonica Group]	-	-	-	-	GO:0016020//membrane;GO:0031224//intrinsic component of membrane;GO:0044425//membrane part	GO:0022857//transmembrane transporter activity;GO:0008324//cation transmembrane transporter activity;GO:0005215//transporter activity;GO:0015075//ion transmembrane transporter activity;GO:0046915//transition metal ion transmembrane transporter activity;GO:0022890//inorganic cation transmembrane transporter activity;GO:0046873//metal ion transmembrane transporter activity;GO:0022891//substrate-spe…	GO:0030001//metal ion transport;GO:0072511//divalent inorganic cation transport;GO:0051179//localization;GO:0044763//single-organism cellular process;GO:0006829//zinc II ion transport;GO:0044765//single-organism transport;GO:0051234//establishment of localization;GO:0009987//cellular process;GO:0044699//single-organism process;GO:1902578//single-organism localization;GO:0070838//divalent metal io…
MH01g0786200	312.5	746.5	13.5	27.31	1.01647	3.56e-34	1.31e-31	yes	VIT_06s0061g00120	PREDICTED: glucan endo-1,3-beta-glucosidase, acidic isoform [Oryza sativa Japonica Group]	-	-	-	-	-	-	-
MH10g0398400	128.5	306	6.98	14.045	1.00876	1.66e-16	2.41e-14	yes	BHY	PREDICTED: beta-carotene hydroxylase 2, chloroplastic [Oryza sativa Japonica Group]	Metabolism	Metabolism of terpenoids and polyketides	ko00906//Carotenoid biosynthesis	K15746	-	-	-
MH12g0453200	1294.49	3062.5	94.985	190.89	1.00697	1.4e-87	1.5e-84	yes	Os12g0628600	PREDICTED: thaumatin-like protein [Oryza sativa Japonica Group]	-	-	-	-	-	-	-
MH12g0344700	1617.5	947.5	187.71	93.275	-1.00894	4.87e-83	4.69e-80	yes	-	PREDICTED: uncharacterized protein LOC4352346 [Oryza sativa Japonica Group]	-	-	-	-	-	-	-
MH07g0478400	168.5	98.5	7.31	3.625	-1.01189	3.84e-13	4.19e-11	yes	-	CHP-rich zinc finger protein-like [Oryza sativa Japonica Group]	-	-	-	-	-	-	-
MH04g0294700	180.27	102.71	16.285	7.82	-1.0583	7.34e-11	6.33e-09	yes	At1g65240	OSJNBa0008A08.2 [Oryza sativa Japonica Group]	-	-	-	-	-	-	-
MH04g0026300	25.5	14.5	0.24	0.115	-1.0614	0.00353329	0.0411222	yes	RGA2	H0215A08.1 [Oryza sativa Indica Group]	-	-	-	-	-	-	-
MH05g0256500	27.5	15.5	0.955	0.455	-1.06963	0.00250428	0.0318379	yes	rpoB	RNA polymerase beta subunit [Oryza sativa Japonica Group]	Metabolism;Genetic Information Processing	Transcription;Nucleotide metabolism	ko00230//Purine metabolism;ko00240//Pyrimidine metabolism;ko03020//RNA polymerase	K03043	GO:0044424//intracellular part;GO:0043231//intracellular membrane-bounded organelle;GO:0009536//plastid;GO:0005623//cell;GO:0043226//organelle;GO:0044464//cell part;GO:0005737//cytoplasm;GO:0043229//intracellular organelle;GO:0005622//intracellular;GO:0044444//cytoplasmic part;GO:0043227//membrane-bounded organelle	GO:0016740//transferase activity;GO:1901363//heterocyclic compound binding;GO:0003824//catalytic activity;GO:0005488//binding;GO:0034062//RNA polymerase activity;GO:0016772//transferase activity, transferring phosphorus-containing groups;GO:0001882//nucleoside binding;GO:0016779//nucleotidyltransferase activity;GO:0036094//small molecule binding;GO:0097159//organic cyclic compound binding;GO:0097…	GO:0043170//macromolecule metabolic process;GO:0009058//biosynthetic process;GO:0009987//cellular process;GO:0034645//cellular macromolecule biosynthetic process;GO:0044260//cellular macromolecule metabolic process;GO:1901576//organic substance biosynthetic process;GO:0044249//cellular biosynthetic process;GO:0071704//organic substance metabolic process;GO:0044237//cellular metabolic process;GO:0…
MH07g0048200	46.5	26	1.925	0.915	-1.07301	7.45e-05	0.00188246	yes	nagk	PREDICTED: N-acetyl-D-glucosamine kinase isoform X1 [Oryza sativa Japonica Group]	-	-	-	-	-	-	GO:0006793//phosphorus metabolic process;GO:0044237//cellular metabolic process;GO:0009987//cellular process;GO:0006796//phosphate-containing compound metabolic process;GO:0008152//metabolic process
MH03g0116800	30.215	16.305	0.48	0.22	-1.12553	0.000888081	0.0141083	yes	GIP	OSJNBb0011N17.2 [Oryza sativa Japonica Group]	-	-	-	-	-	-	-
MH10g0405300	118	63.5	7.42	3.4	-1.12588	2.55e-10	2.1e-08	yes	MPC4	PREDICTED: mitochondrial pyruvate carrier 4 [Oryza sativa Japonica Group]	-	-	-	-	-	-	GO:0051641//cellular localization;GO:0006810//transport;GO:1902578//single-organism localization;GO:0006839//mitochondrial transport;GO:0046907//intracellular transport;GO:1902582//single-organism intracellular transport;GO:0051649//establishment of localization in cell;GO:0051179//localization;GO:0051234//establishment of localization;GO:0044765//single-organism transport;GO:0044699//single-orga…
MH02g0389900	21	10.5	0.615	0.28	-1.13516	0.00365966	0.0422236	yes	At1g13570	PREDICTED: F-box/FBD/LRR-repeat protein At1g13570 [Oryza sativa Japonica Group]	-	-	-	-	-	-	-
MH08g0518700	298.5	160	20.765	9.425	-1.13959	1.29e-24	3.03e-22	yes	-	hypothetical protein OsI_29916 [Oryza sativa Indica Group]	-	-	-	-	-	-	-
MH04g0333600	38	20.5	0.96	0.435	-1.14202	0.000195041	0.00412584	yes	WAK2	PREDICTED: wall-associated receptor kinase 2 isoform X1 [Oryza sativa Japonica Group]	-	-	-	-	-	GO:0004672//protein kinase activity;GO:0016301//kinase activity;GO:0097159//organic cyclic compound binding;GO:0016773//phosphotransferase activity, alcohol group as acceptor;GO:0046872//metal ion binding;GO:0043169//cation binding;GO:0043167//ion binding;GO:0097367//carbohydrate derivative binding;GO:0001883//purine nucleoside binding;GO:0003824//catalytic activity;GO:0036094//small molecule bin…	GO:0044238//primary metabolic process;GO:0043412//macromolecule modification;GO:0044237//cellular metabolic process;GO:0019538//protein metabolic process;GO:0043170//macromolecule metabolic process;GO:0044267//cellular protein metabolic process;GO:0044260//cellular macromolecule metabolic process;GO:0071704//organic substance metabolic process;GO:0036211//protein modification process;GO:0008152//…
MH01g0075700	55.5	29.5	1.035	0.465	-1.15433	2.85e-06	0.00010894	yes	RLP12	Os01g0163000, partial [Oryza sativa Japonica Group]	-	-	-	-	-	-	-
MH11g0466800	44.5	23	1.435	0.63	-1.18763	3.94e-05	0.00109154	yes	WAK5	PREDICTED: wall-associated receptor kinase 4 isoform X1 [Oryza sativa Japonica Group]	-	-	-	-	GO:0043231//intracellular membrane-bounded organelle;GO:0044424//intracellular part;GO:0043229//intracellular organelle;GO:0043226//organelle;GO:0005623//cell;GO:0005622//intracellular;GO:0043227//membrane-bounded organelle;GO:0044464//cell part	GO:0016301//kinase activity;GO:0016740//transferase activity;GO:0003824//catalytic activity;GO:0097159//organic cyclic compound binding;GO:0016773//phosphotransferase activity, alcohol group as acceptor;GO:0036094//small molecule binding;GO:0043169//cation binding;GO:1901363//heterocyclic compound binding;GO:0016772//transferase activity, transferring phosphorus-containing groups;GO:0004672//prot…	GO:0043170//macromolecule metabolic process;GO:0044237//cellular metabolic process;GO:0009987//cellular process;GO:0019538//protein metabolic process;GO:0043412//macromolecule modification;GO:0036211//protein modification process;GO:0044267//cellular protein metabolic process;GO:0071704//organic substance metabolic process;GO:0044260//cellular macromolecule metabolic process;GO:0008152//metabolic…
MH01g0067500	27.37	14.34	0.64	0.28	-1.19265	0.00139916	0.0203318	yes	GSTT3	PREDICTED: cleavage and polyadenylation specificity factor subunit 7 [Oryza sativa Japonica Group]	-	-	-	-	-	-	-
MH02g0509000	106.47	55.67	3.065	1.33	-1.20446	0.00170981	0.0237824	yes	NACK1	PREDICTED: kinesin-like protein NACK1 [Oryza sativa Japonica Group]	-	-	-	-	GO:0015630//microtubule cytoskeleton;GO:0044430//cytoskeletal part;GO:0005875//microtubule associated complex;GO:0044446//intracellular organelle part;GO:0005622//intracellular;GO:0043232//intracellular non-membrane-bounded organelle;GO:0044464//cell part;GO:0043226//organelle;GO:0043234//protein complex;GO:0043228//non-membrane-bounded organelle;GO:0044422//organelle part;GO:0032991//macromolecu…	GO:0036094//small molecule binding;GO:0097159//organic cyclic compound binding;GO:1901363//heterocyclic compound binding;GO:0001882//nucleoside binding;GO:0008092//cytoskeletal protein binding;GO:0032549//ribonucleoside binding;GO:0015631//tubulin binding;GO:0032550//purine ribonucleoside binding;GO:0005488//binding;GO:0001883//purine nucleoside binding;GO:0016818//hydrolase activity, acting on a…	GO:0007017//microtubule-based process;GO:0044763//single-organism cellular process;GO:0044699//single-organism process;GO:0009987//cellular process
MH01g0066400	34	17.5	0.5	0.215	-1.21759	0.000685936	0.0115053	yes	At3g47570	PREDICTED: probable LRR receptor-like serine/threonine-protein kinase At3g47570 [Oryza sativa Japonica Group]	-	-	-	-	GO:0016020//membrane;GO:0044425//membrane part;GO:0031224//intrinsic component of membrane	GO:0097367//carbohydrate derivative binding;GO:1901363//heterocyclic compound binding;GO:0016773//phosphotransferase activity, alcohol group as acceptor;GO:0016301//kinase activity;GO:0004672//protein kinase activity;GO:0005488//binding;GO:0001882//nucleoside binding;GO:0016772//transferase activity, transferring phosphorus-containing groups;GO:0003824//catalytic activity;GO:0036094//small molecu…	GO:0044238//primary metabolic process;GO:0044260//cellular macromolecule metabolic process;GO:0019538//protein metabolic process;GO:0043170//macromolecule metabolic process;GO:0009987//cellular process;GO:0071704//organic substance metabolic process;GO:0044237//cellular metabolic process;GO:0008152//metabolic process;GO:0006464//cellular protein modification process;GO:0043412//macromolecule modi…
MH06g0045700	28	14	2.155	0.92	-1.22798	0.000549285	0.00963678	yes	-	Os06g0133400, partial [Oryza sativa Japonica Group]	-	-	-	-	-	-	-
MH01g0673600	26	13	8.31	3.51	-1.24338	0.00186486	0.0253831	yes	ATX1	PREDICTED: copper transport protein ATX1 [Oryza sativa Japonica Group]	-	-	-	-	-	-	-
MH03g0180800	108.5	53.5	3.195	1.345	-1.24821	6.41e-10	4.96e-08	yes	MT1B	PREDICTED: metallothionein-like protein 1B [Oryza sativa Japonica Group]	-	-	-	-	-	-	-
MH08g0015500	42.5	21	0.85	0.355	-1.25964	6.4e-05	0.00165632	yes	CCR4	PREDICTED: serine/threonine-protein kinase-like protein CCR4 [Oryza sativa Japonica Group]	-	-	-	-	-	-	-
MH09g0263100	42.5	20.5	2.96	1.235	-1.26109	8.49e-06	0.000287502	yes	-	Os03g0561415, partial [Oryza sativa Japonica Group]	-	-	-	-	-	-	-
MH01g0561600	29.5	14	0.595	0.24	-1.30986	0.000222013	0.00457778	yes	At1g68400	PREDICTED: probable leucine-rich repeat receptor-like protein kinase At1g68400 [Oryza sativa Japonica Group]	-	-	-	-	-	-	-
MH02g0064800	93	42.5	0.985	0.38	-1.37412	3.82e-12	3.7e-10	yes	RPA1B	helicase-like protein [Oryza sativa Japonica Group]	-	-	-	-	GO:0044424//intracellular part;GO:0005623//cell;GO:0043231//intracellular membrane-bounded organelle;GO:0043227//membrane-bounded organelle;GO:0043226//organelle;GO:0044464//cell part;GO:0005622//intracellular;GO:0043229//intracellular organelle	GO:0032550//purine ribonucleoside binding;GO:0097367//carbohydrate derivative binding;GO:0001882//nucleoside binding;GO:0036094//small molecule binding;GO:0016462//pyrophosphatase activity;GO:0004386//helicase activity;GO:0005488//binding;GO:0003824//catalytic activity;GO:0001883//purine nucleoside binding;GO:0016818//hydrolase activity, acting on acid anhydrides, in phosphorus-containing anhydri…	GO:1901360//organic cyclic compound metabolic process;GO:0008152//metabolic process;GO:0006259//DNA metabolic process;GO:0071103//DNA conformation change;GO:0071840//cellular component organization or biogenesis;GO:0006139//nucleobase-containing compound metabolic process;GO:0006996//organelle organization;GO:0043170//macromolecule metabolic process;GO:0044238//primary metabolic process;GO:003239…
MH11g0411400	26.5	12	1.09	0.415	-1.39314	0.000234156	0.00477333	yes	BAG5	PREDICTED: translation initiation factor IF-2-like [Oryza brachyantha]	-	-	-	-	-	-	-
MH02g0343300	28.825	12.135	0.675	0.255	-1.40439	7.83e-05	0.00196571	yes	RIN4	PREDICTED: RPM1-interacting protein 4 [Oryza sativa Japonica Group]	-	-	-	-	-	-	-
MH12g0327900	17.5	7.5	0.84	0.305	-1.46158	0.00175262	0.0242452	yes	-	PREDICTED: serine/arginine repetitive matrix protein 1 [Oryza sativa Japonica Group]	-	-	-	-	-	-	-
MH01g0371500	21.5	9	0.845	0.3	-1.49399	0.000434254	0.00795203	yes	LBD41	PREDICTED: LOB domain-containing protein 40 [Oryza sativa Japonica Group]	-	-	-	-	-	-	-
MH12g0062900	23.19	8.865	0.58	0.205	-1.50043	0.000741893	0.0122671	yes	TGA21	PREDICTED: transcription factor TGA6 [Oryza sativa Japonica Group]	Environmental Information Processing	Signal transduction	ko04075//Plant hormone signal transduction	K14431	-	GO:0003677//DNA binding;GO:0003676//nucleic acid binding;GO:0005488//binding;GO:1901363//heterocyclic compound binding;GO:0097159//organic cyclic compound binding	GO:0019222//regulation of metabolic process;GO:0065007//biological regulation;GO:0043170//macromolecule metabolic process;GO:0010468//regulation of gene expression;GO:0050789//regulation of biological process;GO:0034645//cellular macromolecule biosynthetic process;GO:0008152//metabolic process;GO:0060255//regulation of macromolecule metabolic process;GO:0044260//cellular macromolecule metabolic p…
MH07g0227000	22.5	9.495	2.04	0.72	-1.5025	0.00187359	0.0254896	yes	-	hypothetical protein [Oryza sativa Japonica Group]	-	-	-	-	-	-	-
MH05g0546400	13.5	5	0.355	0.125	-1.50589	0.00376853	0.043159	yes	SYN1	PREDICTED: sister chromatid cohesion 1 protein 1 isoform X2 [Oryza sativa Japonica Group]	-	-	-	-	GO:0043234//protein complex;GO:0043227//membrane-bounded organelle;GO:0005623//cell;GO:0044464//cell part;GO:0043226//organelle;GO:0043229//intracellular organelle;GO:0032991//macromolecular complex;GO:0043228//non-membrane-bounded organelle;GO:0043231//intracellular membrane-bounded organelle;GO:0044424//intracellular part;GO:0043232//intracellular non-membrane-bounded organelle;GO:0005622//intr…	-	GO:0007049//cell cycle;GO:0007135//meiosis II;GO:0034641//cellular nitrogen compound metabolic process;GO:0016043//cellular component organization;GO:0000280//nuclear division;GO:0044699//single-organism process;GO:0045132//meiotic chromosome segregation;GO:0044260//cellular macromolecule metabolic process;GO:0006323//DNA packaging;GO:0022414//reproductive process;GO:0006807//nitrogen compound me…
MH07g0505700	36	14	1.72	0.56	-1.61891	9.26e-06	0.00031053	yes	-	PREDICTED: microtubule-associated protein 4 [Oryza sativa Japonica Group]	Genetic Information Processing	Replication and repair	ko03420//Nucleotide excision repair;ko03030//DNA replication;ko03440//Homologous recombination;ko03430//Mismatch repair	K07466	-	-	-
XLOC_043046	19.5	7.5	0.98	0.315	-1.63743	0.000362275	0.00684477	yes	-	BAT06829.1 Os09g0111300 [Oryza sativa Japonica Group]	-	-	-	-	-	-	-
MH11g0419000	265.5	100	5.085	1.625	-1.64581	3.23e-36	1.29e-33	yes	HST1	Os11g0518900, partial [Oryza sativa Japonica Group]	-	-	-	-	-	-	-
MH07g0085200	16.5	6	5.845	1.81	-1.69121	0.00173501	0.024073	yes	-	-	-	-	-	-	-	-	-
MH01g0800200	15	5.5	1.29	0.395	-1.70745	0.0032202	0.0384717	yes	ASR1	Os01g0959200, partial [Oryza sativa Japonica Group]	-	-	-	-	-	-	-
MH11g0031800	16.615	5.81	3.245	0.95	-1.77222	0.000644673	0.0109645	yes	-	H0801D08.16 [Oryza sativa Indica Group]	-	-	-	-	-	-	-
MH05g0497600	25.65	8.875	0.89	0.26	-1.77529	2.9e-05	0.000838265	yes	-	Os05g0524100, partial [Oryza sativa Japonica Group]	-	-	-	-	-	-	-
MH08g0448400	14.5	5	0.945	0.275	-1.78088	0.00149064	0.0212631	yes	-	Os08g0457200 [Oryza sativa Japonica Group]	-	-	-	-	-	-	-
MH08g0110000	13	4	0.81	0.22	-1.88042	0.00198523	0.0266451	yes	GER6	PREDICTED: germin-like protein 8-7 isoform X1 [Oryza sativa Japonica Group]	-	-	-	-	-	-	-
MH04g0240900	13.5	4	0.205	0.055	-1.89812	0.00259339	0.0326734	yes	-	Os04g0295500, partial [Oryza sativa Japonica Group]	-	-	-	-	-	-	-
MH07g0476300	15.85	4.98	2.905	0.765	-1.92501	0.000519511	0.00923487	yes	-	hypothetical protein OsI_22722 [Oryza sativa Indica Group]	-	-	-	-	-	-	-
MH02g0267200	13.495	3.84	0.815	0.195	-2.06333	0.000681399	0.0114498	yes	-	Os08g0459400 [Oryza sativa Japonica Group]	-	-	-	-	-	-	-
MH11g0345400	11	3	0.485	0.115	-2.07635	0.00138824	0.0202047	yes	-	hypothetical protein LOC_Os11g25790 [Oryza sativa Japonica Group]	-	-	-	-	-	-	-
MH02g0116500	60.225	16.34	1.095	0.255	-2.10236	1.57e-06	6.45e-05	yes	At3g47570	Os02g0215500, partial [Oryza sativa Japonica Group]	-	-	-	-	-	-	-
MH02g0017400	21.5	6	0.76	0.175	-2.11864	2.49e-05	0.00073535	yes	Snrnp200	Os02g0108700 [Oryza sativa Japonica Group]	-	-	-	-	-	GO:0022892//substrate-specific transporter activity;GO:0005215//transporter activity	GO:0051649//establishment of localization in cell;GO:0065002//intracellular protein transmembrane transport;GO:0006810//transport;GO:0009987//cellular process;GO:0071702//organic substance transport;GO:0046907//intracellular transport;GO:0034613//cellular protein localization;GO:0055085//transmembrane transport;GO:0070727//cellular macromolecule localization;GO:0045184//establishment of protein l…
MH05g0122400	8.26	2	0.09	0.02	-2.16993	0.00449395	0.0494211	yes	pol	OSIGBa0136B09.4 [Oryza sativa Indica Group]	-	-	-	-	-	-	-
MH02g0402700	8	2	0.19	0.04	-2.24793	0.00424871	0.0473578	yes	At1g01540	PREDICTED: probable serine/threonine-protein kinase At1g01540 isoform X2 [Oryza sativa Japonica Group]	-	-	-	-	-	GO:0005488//binding;GO:0003824//catalytic activity;GO:0016773//phosphotransferase activity, alcohol group as acceptor;GO:0001883//purine nucleoside binding;GO:1901363//heterocyclic compound binding;GO:0016772//transferase activity, transferring phosphorus-containing groups;GO:0004672//protein kinase activity;GO:0032550//purine ribonucleoside binding;GO:0097159//organic cyclic compound binding;GO:…	GO:0071704//organic substance metabolic process;GO:0019538//protein metabolic process;GO:0044237//cellular metabolic process;GO:0008152//metabolic process;GO:0044260//cellular macromolecule metabolic process;GO:0009987//cellular process;GO:0044238//primary metabolic process;GO:0036211//protein modification process;GO:0044267//cellular protein metabolic process;GO:0006464//cellular protein modific…
MH10g0404200	8.5	2	0.725	0.145	-2.32193	0.00243791	0.0313832	yes	-	expressed protein [Oryza sativa Japonica Group]	-	-	-	-	-	-	-
MH01g0066800	25	5.5	0.53	0.1	-2.40599	1.24e-06	5.25e-05	yes	At3g47570	PREDICTED: probable LRR receptor-like serine/threonine-protein kinase At3g47570 [Oryza sativa Japonica Group]	-	-	-	-	-	-	-
MH11g0049900	21.5	4.5	0.34	0.06	-2.5025	3.82e-05	0.00106121	yes	-	expressed protein [Oryza sativa Japonica Group]	-	-	-	-	-	-	-
MH11g0466700	22	4.5	0.455	0.08	-2.50779	5.63e-06	0.000198289	yes	GSO1	PREDICTED: probable LRR receptor-like serine/threonine-protein kinase At4g08850 [Oryza sativa Japonica Group]	-	-	-	-	-	-	-
MH01g0370100	9	1.5	0.36	0.06	-2.58496	0.00305779	0.0371024	yes	-	PREDICTED: uncharacterized protein LOC4324022 isoform X1 [Oryza sativa Japonica Group]	-	-	-	-	-	-	-
MH06g0216600	8.86	1.785	0.18	0.03	-2.58496	0.00165803	0.0232271	yes	-	OSJNBb0089K24.2 [Oryza sativa Japonica Group]	-	-	-	-	-	-	-
MH01g0276200	8	1.5	0.37	0.06	-2.62449	0.00452604	0.0496762	yes	-	hypothetical protein OsI_12215 [Oryza sativa Indica Group]	-	-	-	-	-	-	-
MH07g0276200	9.365	1.705	0.88	0.13	-2.75899	0.00123031	0.0183163	yes	-	hypothetical protein [Oryza sativa Indica Group]	-	-	-	-	-	-	-
MH06g0701400	163.53	26.88	3.34	0.46	-2.86014	1.93e-12	1.93e-10	yes	FAM63A	Os06g0721600 [Oryza sativa Japonica Group]	-	-	-	-	-	-	-
MH12g0248400	49	7	2.16	0.27	-3	5.56e-17	8.33e-15	yes	ZRP4	PREDICTED: O-methyltransferase ZRP4-like [Oryza sativa Japonica Group]	-	-	-	-	-	-	-
MH11g0480500	7.5	1	0.085	0.01	-3.08746	0.00325635	0.038738	yes	At3g47570	PREDICTED: probable LRR receptor-like serine/threonine-protein kinase At3g47570 isoform X1 [Oryza sativa Japonica Group]	-	-	-	-	GO:0016020//membrane	GO:0016772//transferase activity, transferring phosphorus-containing groups;GO:0005488//binding;GO:0003824//catalytic activity;GO:0043167//ion binding;GO:0016740//transferase activity	-
MH02g0387800	7.5	1	0.525	0.06	-3.12928	0.00357779	0.0414674	yes	At5g22090	PREDICTED: protein FAF-like, chloroplastic [Oryza sativa Japonica Group]	-	-	-	-	-	-	-
MH01g0066900	16.66	2.145	2.4	0.265	-3.17897	1.49e-06	6.18e-05	yes	H2B.7	PREDICTED: histone H2B.7 [Oryza sativa Japonica Group]	-	-	-	-	GO:0043232//intracellular non-membrane-bounded organelle;GO:0043229//intracellular organelle;GO:0000785//chromatin;GO:0005622//intracellular;GO:0043227//membrane-bounded organelle;GO:0044464//cell part;GO:0005623//cell;GO:0043231//intracellular membrane-bounded organelle;GO:0044424//intracellular part;GO:0044446//intracellular organelle part;GO:0043226//organelle;GO:0005694//chromosome;GO:0032991…	GO:0005515//protein binding;GO:0003676//nucleic acid binding;GO:0097159//organic cyclic compound binding;GO:1901363//heterocyclic compound binding;GO:0005488//binding;GO:0046983//protein dimerization activity	-
MH06g0659300	8	1	0.655	0.07	-3.22607	0.00228526	0.0298687	yes	SAUR40	auxin responsive protein-like [Oryza sativa Japonica Group]	Environmental Information Processing	Signal transduction	ko04075//Plant hormone signal transduction	K14488	-	-	-
[truncated: 62 more rows]

## Sheet: X-CK-vs-X-T1.genes.filter.annot
id	X-CK_count	X-T1_count	X-CK_fpkm	X-T1_fpkm	log2(FC)	Pvalue	FDR	significant	Symbol	Description	KEGG_A_class	KEGG_B_class	Pathway	K_ID	GO Component	GO Function	GO Process
[truncated: 306 more rows]

[truncated: 2 more sheets: X-CK-vs-X-T2.genes.filter.annot, X-T1-vs-X-T2.genes.filter.annot]
