# Supplementary material for: Post-transcriptional regulation of 2-acetyl-1-pyrroline (2-AP) biosynthesis pathway, silicon, and heavy metal transporters in response to Zn in fragrant rice
Source: Front Plant Sci. 2022 Aug 17;13:948884. doi: 10.3389/fpls.2022.948884 (PMC9428631; doi:10.3389/fpls.2022.948884)
Supplement: Supplementary Table 5 — List of SNPs identified in both cultivars in response to different levels of Zn. [file Table_5.xls]

Supplementary Table 5. List of SNPs identified in both cultivars in response to
different levels of Zn	chr	loci	editing_type	frequency	structure_type	structure_gene	function_type	function_gene
X-T2-2	Chr01	73904	C->T	0.7143	exonic	MH01g0011600	synonymous SNV	MH01g0011600:MH01t0011600-01:exon8:c.C7035T:p.G2345G,
X-CK-2	Chr01	262333	T->C	0.1765	UTR3	MH01g0015200(MH01t0015200-01:c.*212T>C)	-	-
X-T1-2	Chr01	262333	T->C	0.2105	UTR3	MH01g0015200(MH01t0015200-01:c.*212T>C)	-	-
X-T1-1	Chr01	611872	T->G	0.4286	exonic	MH01g0030800	nonsynonymous SNV	MH01g0030800:MH01t0030800-01:exon5:c.T1150G:p.S384A,
M-T2-2	Chr01	611872	T->G	0.5	exonic	MH01g0030800	nonsynonymous SNV	MH01g0030800:MH01t0030800-01:exon5:c.T1150G:p.S384A,
M-T1-2	Chr01	611872	T->G	0.5	exonic	MH01g0030800	nonsynonymous SNV	MH01g0030800:MH01t0030800-01:exon5:c.T1150G:p.S384A,
M-T1-1	Chr01	627617	T->A	0.6	exonic	MH01g0031000	nonsynonymous SNV	MH01g0031000:MH01t0031000-01:exon4:c.T1797A:p.D599E,
M-T1-2	Chr01	628037	T->C	0.5714	exonic	MH01g0031000	synonymous SNV	MH01g0031000:MH01t0031000-01:exon4:c.T1377C:p.D459D,
M-T1-1	Chr01	628073	C->T	0.6579	exonic	MH01g0031000	synonymous SNV	MH01g0031000:MH01t0031000-01:exon4:c.C1341T:p.H447H,
M-T1-2	Chr01	628073	C->T	0.7955	exonic	MH01g0031000	synonymous SNV	MH01g0031000:MH01t0031000-01:exon4:c.C1341T:p.H447H,
M-T1-1	Chr01	628106	C->T	0.7547	exonic	MH01g0031000	synonymous SNV	MH01g0031000:MH01t0031000-01:exon4:c.C1308T:p.Y436Y,
X-CK-2	Chr01	629196	T->C	0.2432	exonic	MH01g0031000	nonsynonymous SNV	MH01g0031000:MH01t0031000-01:exon2:c.T476C:p.I159T,
X-T1-1	Chr01	629563	T->C	0.2174	exonic	MH01g0031000	nonsynonymous SNV	MH01g0031000:MH01t0031000-01:exon2:c.T109C:p.W37R,
X-T1-1	Chr01	629575	T->C	0.2174	exonic	MH01g0031000	nonsynonymous SNV	MH01g0031000:MH01t0031000-01:exon2:c.T97C:p.F33L,
M-CK-1	Chr01	645571	A->G	0.1875	exonic	MH01g0031400	synonymous SNV	MH01g0031400:MH01t0031400-01:exon3:c.A1746G:p.A582A,
M-T2-1	Chr01	659590	T->C	0.5	exonic	MH01g0032000	nonsynonymous SNV	MH01g0032000:MH01t0032000-01:exon5:c.T3845C:p.L1282P,
M-T2-1	Chr01	659594	G->A	0.5556	exonic	MH01g0032000	nonsynonymous SNV	MH01g0032000:MH01t0032000-01:exon5:c.G3841A:p.V1281I,
X-CK-2	Chr01	662053	G->A	0.4286	exonic	MH01g0032000	nonsynonymous SNV	MH01g0032000:MH01t0032000-01:exon1:c.G2070A:p.M690I,
M-T2-2	Chr01	662053	G->A	0.6667	exonic	MH01g0032000	nonsynonymous SNV	MH01g0032000:MH01t0032000-01:exon1:c.G2070A:p.M690I,
X-T1-2	Chr01	662053	G->A	0.6	exonic	MH01g0032000	nonsynonymous SNV	MH01g0032000:MH01t0032000-01:exon1:c.G2070A:p.M690I,
M-T2-1	Chr01	662104	G->A	0.6	exonic	MH01g0032000	synonymous SNV	MH01g0032000:MH01t0032000-01:exon1:c.G2019A:p.P673P,
M-T2-1	Chr01	700266	T->C	0.3919	exonic	MH01g0032900	nonsynonymous SNV	MH01g0032900:MH01t0032900-01:exon1:c.T589C:p.S197P,
X-T2-2	Chr01	700266	T->C	0.3702	exonic	MH01g0032900	nonsynonymous SNV	MH01g0032900:MH01t0032900-01:exon1:c.T589C:p.S197P,
X-T1-1	Chr01	700266	T->C	0.4899	exonic	MH01g0032900	nonsynonymous SNV	MH01g0032900:MH01t0032900-01:exon1:c.T589C:p.S197P,
X-CK-2	Chr01	700266	T->C	0.4737	exonic	MH01g0032900	nonsynonymous SNV	MH01g0032900:MH01t0032900-01:exon1:c.T589C:p.S197P,
M-T2-2	Chr01	700266	T->C	0.3742	exonic	MH01g0032900	nonsynonymous SNV	MH01g0032900:MH01t0032900-01:exon1:c.T589C:p.S197P,
M-T1-1	Chr01	700266	T->C	0.3267	exonic	MH01g0032900	nonsynonymous SNV	MH01g0032900:MH01t0032900-01:exon1:c.T589C:p.S197P,
M-CK-2	Chr01	700266	T->C	0.354	exonic	MH01g0032900	nonsynonymous SNV	MH01g0032900:MH01t0032900-01:exon1:c.T589C:p.S197P,
M-T1-2	Chr01	700266	T->C	0.3889	exonic	MH01g0032900	nonsynonymous SNV	MH01g0032900:MH01t0032900-01:exon1:c.T589C:p.S197P,
X-T2-1	Chr01	700266	T->C	0.4432	exonic	MH01g0032900	nonsynonymous SNV	MH01g0032900:MH01t0032900-01:exon1:c.T589C:p.S197P,
M-CK-1	Chr01	700266	T->C	0.4177	exonic	MH01g0032900	nonsynonymous SNV	MH01g0032900:MH01t0032900-01:exon1:c.T589C:p.S197P,
X-T1-2	Chr01	700266	T->C	0.3333	exonic	MH01g0032900	nonsynonymous SNV	MH01g0032900:MH01t0032900-01:exon1:c.T589C:p.S197P,
X-CK-1	Chr01	700266	T->C	0.4143	exonic	MH01g0032900	nonsynonymous SNV	MH01g0032900:MH01t0032900-01:exon1:c.T589C:p.S197P,
M-T2-1	Chr01	700317	C->G	0.5088	exonic	MH01g0032900	nonsynonymous SNV	MH01g0032900:MH01t0032900-01:exon1:c.C538G:p.P180A,
X-T2-2	Chr01	700317	C->G	0.507	exonic	MH01g0032900	nonsynonymous SNV	MH01g0032900:MH01t0032900-01:exon1:c.C538G:p.P180A,
X-T1-1	Chr01	700317	C->G	0.5856	exonic	MH01g0032900	nonsynonymous SNV	MH01g0032900:MH01t0032900-01:exon1:c.C538G:p.P180A,
X-CK-2	Chr01	700317	C->G	0.6107	exonic	MH01g0032900	nonsynonymous SNV	MH01g0032900:MH01t0032900-01:exon1:c.C538G:p.P180A,
M-T2-2	Chr01	700317	C->G	0.5	exonic	MH01g0032900	nonsynonymous SNV	MH01g0032900:MH01t0032900-01:exon1:c.C538G:p.P180A,
M-T1-1	Chr01	700317	C->G	0.4804	exonic	MH01g0032900	nonsynonymous SNV	MH01g0032900:MH01t0032900-01:exon1:c.C538G:p.P180A,
M-CK-2	Chr01	700317	C->G	0.5074	exonic	MH01g0032900	nonsynonymous SNV	MH01g0032900:MH01t0032900-01:exon1:c.C538G:p.P180A,
M-T1-2	Chr01	700317	C->G	0.4947	exonic	MH01g0032900	nonsynonymous SNV	MH01g0032900:MH01t0032900-01:exon1:c.C538G:p.P180A,
X-T2-1	Chr01	700317	C->G	0.5676	exonic	MH01g0032900	nonsynonymous SNV	MH01g0032900:MH01t0032900-01:exon1:c.C538G:p.P180A,
M-CK-1	Chr01	700317	C->G	0.5187	exonic	MH01g0032900	nonsynonymous SNV	MH01g0032900:MH01t0032900-01:exon1:c.C538G:p.P180A,
X-T1-2	Chr01	700317	C->G	0.4772	exonic	MH01g0032900	nonsynonymous SNV	MH01g0032900:MH01t0032900-01:exon1:c.C538G:p.P180A,
X-CK-1	Chr01	700317	C->G	0.5414	exonic	MH01g0032900	nonsynonymous SNV	MH01g0032900:MH01t0032900-01:exon1:c.C538G:p.P180A,
M-T2-1	Chr01	700372	C->T	0.2764	exonic	MH01g0032900	synonymous SNV	MH01g0032900:MH01t0032900-01:exon1:c.C483T:p.C161C,
X-T2-2	Chr01	700372	C->T	0.2612	exonic	MH01g0032900	synonymous SNV	MH01g0032900:MH01t0032900-01:exon1:c.C483T:p.C161C,
X-T1-1	Chr01	700372	C->T	0.2847	exonic	MH01g0032900	synonymous SNV	MH01g0032900:MH01t0032900-01:exon1:c.C483T:p.C161C,
X-CK-2	Chr01	700372	C->T	0.3611	exonic	MH01g0032900	synonymous SNV	MH01g0032900:MH01t0032900-01:exon1:c.C483T:p.C161C,
M-T2-2	Chr01	700372	C->T	0.2455	exonic	MH01g0032900	synonymous SNV	MH01g0032900:MH01t0032900-01:exon1:c.C483T:p.C161C,
M-T1-1	Chr01	700372	C->T	0.2685	exonic	MH01g0032900	synonymous SNV	MH01g0032900:MH01t0032900-01:exon1:c.C483T:p.C161C,
M-CK-2	Chr01	700372	C->T	0.2866	exonic	MH01g0032900	synonymous SNV	MH01g0032900:MH01t0032900-01:exon1:c.C483T:p.C161C,
M-T1-2	Chr01	700372	C->T	0.2403	exonic	MH01g0032900	synonymous SNV	MH01g0032900:MH01t0032900-01:exon1:c.C483T:p.C161C,
X-T2-1	Chr01	700372	C->T	0.2831	exonic	MH01g0032900	synonymous SNV	MH01g0032900:MH01t0032900-01:exon1:c.C483T:p.C161C,
M-CK-1	Chr01	700372	C->T	0.3403	exonic	MH01g0032900	synonymous SNV	MH01g0032900:MH01t0032900-01:exon1:c.C483T:p.C161C,
X-T1-2	Chr01	700372	C->T	0.2617	exonic	MH01g0032900	synonymous SNV	MH01g0032900:MH01t0032900-01:exon1:c.C483T:p.C161C,
X-CK-1	Chr01	700372	C->T	0.2651	exonic	MH01g0032900	synonymous SNV	MH01g0032900:MH01t0032900-01:exon1:c.C483T:p.C161C,
X-T2-2	Chr01	710624	A->C	0.1744	exonic	MH01g0033100	nonsynonymous SNV	MH01g0033100:MH01t0033100-01:exon4:c.A1825C:p.T609P,
X-CK-2	Chr01	710624	A->C	0.169	exonic	MH01g0033100	nonsynonymous SNV	MH01g0033100:MH01t0033100-01:exon4:c.A1825C:p.T609P,
M-T1-1	Chr01	710624	A->C	0.1061	exonic	MH01g0033100	nonsynonymous SNV	MH01g0033100:MH01t0033100-01:exon4:c.A1825C:p.T609P,
M-CK-2	Chr01	710624	A->C	0.1096	exonic	MH01g0033100	nonsynonymous SNV	MH01g0033100:MH01t0033100-01:exon4:c.A1825C:p.T609P,
X-T1-2	Chr01	710624	A->C	0.1216	exonic	MH01g0033100	nonsynonymous SNV	MH01g0033100:MH01t0033100-01:exon4:c.A1825C:p.T609P,
X-CK-1	Chr01	710624	A->C	0.1143	exonic	MH01g0033100	nonsynonymous SNV	MH01g0033100:MH01t0033100-01:exon4:c.A1825C:p.T609P,
M-T2-1	Chr01	710905	G->A	0.1839	exonic	MH01g0033100	nonsynonymous SNV	MH01g0033100:MH01t0033100-01:exon3:c.G1709A:p.R570Q,
X-T2-2	Chr01	710905	G->A	0.3023	exonic	MH01g0033100	nonsynonymous SNV	MH01g0033100:MH01t0033100-01:exon3:c.G1709A:p.R570Q,
X-T1-1	Chr01	710905	G->A	0.2444	exonic	MH01g0033100	nonsynonymous SNV	MH01g0033100:MH01t0033100-01:exon3:c.G1709A:p.R570Q,
X-CK-2	Chr01	710905	G->A	0.2	exonic	MH01g0033100	nonsynonymous SNV	MH01g0033100:MH01t0033100-01:exon3:c.G1709A:p.R570Q,
M-T2-2	Chr01	710905	G->A	0.2043	exonic	MH01g0033100	nonsynonymous SNV	MH01g0033100:MH01t0033100-01:exon3:c.G1709A:p.R570Q,
M-T1-1	Chr01	710905	G->A	0.3295	exonic	MH01g0033100	nonsynonymous SNV	MH01g0033100:MH01t0033100-01:exon3:c.G1709A:p.R570Q,
M-CK-2	Chr01	710905	G->A	0.25	exonic	MH01g0033100	nonsynonymous SNV	MH01g0033100:MH01t0033100-01:exon3:c.G1709A:p.R570Q,
M-T1-2	Chr01	710905	G->A	0.2791	exonic	MH01g0033100	nonsynonymous SNV	MH01g0033100:MH01t0033100-01:exon3:c.G1709A:p.R570Q,
X-T2-1	Chr01	710905	G->A	0.2394	exonic	MH01g0033100	nonsynonymous SNV	MH01g0033100:MH01t0033100-01:exon3:c.G1709A:p.R570Q,
M-CK-1	Chr01	710905	G->A	0.3429	exonic	MH01g0033100	nonsynonymous SNV	MH01g0033100:MH01t0033100-01:exon3:c.G1709A:p.R570Q,
X-T1-2	Chr01	710905	G->A	0.2527	exonic	MH01g0033100	nonsynonymous SNV	MH01g0033100:MH01t0033100-01:exon3:c.G1709A:p.R570Q,
X-CK-1	Chr01	710905	G->A	0.2167	exonic	MH01g0033100	nonsynonymous SNV	MH01g0033100:MH01t0033100-01:exon3:c.G1709A:p.R570Q,
M-T2-1	Chr01	711081	G->C	0.3739	exonic	MH01g0033100	synonymous SNV	MH01g0033100:MH01t0033100-01:exon3:c.G1533C:p.V511V,
X-T2-2	Chr01	711081	G->C	0.4395	exonic	MH01g0033100	synonymous SNV	MH01g0033100:MH01t0033100-01:exon3:c.G1533C:p.V511V,
X-T1-1	Chr01	711081	G->C	0.441	exonic	MH01g0033100	synonymous SNV	MH01g0033100:MH01t0033100-01:exon3:c.G1533C:p.V511V,
X-CK-2	Chr01	711081	G->C	0.4175	exonic	MH01g0033100	synonymous SNV	MH01g0033100:MH01t0033100-01:exon3:c.G1533C:p.V511V,
M-T2-2	Chr01	711081	G->C	0.3256	exonic	MH01g0033100	synonymous SNV	MH01g0033100:MH01t0033100-01:exon3:c.G1533C:p.V511V,
M-T1-1	Chr01	711081	G->C	0.4286	exonic	MH01g0033100	synonymous SNV	MH01g0033100:MH01t0033100-01:exon3:c.G1533C:p.V511V,
M-CK-2	Chr01	711081	G->C	0.3386	exonic	MH01g0033100	synonymous SNV	MH01g0033100:MH01t0033100-01:exon3:c.G1533C:p.V511V,
M-T1-2	Chr01	711081	G->C	0.4532	exonic	MH01g0033100	synonymous SNV	MH01g0033100:MH01t0033100-01:exon3:c.G1533C:p.V511V,
X-T2-1	Chr01	711081	G->C	0.4224	exonic	MH01g0033100	synonymous SNV	MH01g0033100:MH01t0033100-01:exon3:c.G1533C:p.V511V,
M-CK-1	Chr01	711081	G->C	0.4298	exonic	MH01g0033100	synonymous SNV	MH01g0033100:MH01t0033100-01:exon3:c.G1533C:p.V511V,
X-T1-2	Chr01	711081	G->C	0.5034	exonic	MH01g0033100	synonymous SNV	MH01g0033100:MH01t0033100-01:exon3:c.G1533C:p.V511V,
X-CK-1	Chr01	711081	G->C	0.2979	exonic	MH01g0033100	synonymous SNV	MH01g0033100:MH01t0033100-01:exon3:c.G1533C:p.V511V,
M-T2-1	Chr01	711219	A->C	0.2791	exonic	MH01g0033100	nonsynonymous SNV	MH01g0033100:MH01t0033100-01:exon3:c.A1395C:p.K465N,
X-T2-2	Chr01	711219	A->C	0.4189	exonic	MH01g0033100	nonsynonymous SNV	MH01g0033100:MH01t0033100-01:exon3:c.A1395C:p.K465N,
X-T1-1	Chr01	711219	A->C	0.3827	exonic	MH01g0033100	nonsynonymous SNV	MH01g0033100:MH01t0033100-01:exon3:c.A1395C:p.K465N,
X-CK-2	Chr01	711219	A->C	0.2642	exonic	MH01g0033100	nonsynonymous SNV	MH01g0033100:MH01t0033100-01:exon3:c.A1395C:p.K465N,
M-T2-2	Chr01	711219	A->C	0.2993	exonic	MH01g0033100	nonsynonymous SNV	MH01g0033100:MH01t0033100-01:exon3:c.A1395C:p.K465N,
M-T1-1	Chr01	711219	A->C	0.35	exonic	MH01g0033100	nonsynonymous SNV	MH01g0033100:MH01t0033100-01:exon3:c.A1395C:p.K465N,
M-CK-2	Chr01	711219	A->C	0.3603	exonic	MH01g0033100	nonsynonymous SNV	MH01g0033100:MH01t0033100-01:exon3:c.A1395C:p.K465N,
M-T1-2	Chr01	711219	A->C	0.3182	exonic	MH01g0033100	nonsynonymous SNV	MH01g0033100:MH01t0033100-01:exon3:c.A1395C:p.K465N,
X-T2-1	Chr01	711219	A->C	0.3806	exonic	MH01g0033100	nonsynonymous SNV	MH01g0033100:MH01t0033100-01:exon3:c.A1395C:p.K465N,
M-CK-1	Chr01	711219	A->C	0.2479	exonic	MH01g0033100	nonsynonymous SNV	MH01g0033100:MH01t0033100-01:exon3:c.A1395C:p.K465N,
X-T1-2	Chr01	711219	A->C	0.3264	exonic	MH01g0033100	nonsynonymous SNV	MH01g0033100:MH01t0033100-01:exon3:c.A1395C:p.K465N,
X-CK-1	Chr01	711219	A->C	0.3737	exonic	MH01g0033100	nonsynonymous SNV	MH01g0033100:MH01t0033100-01:exon3:c.A1395C:p.K465N,
M-T2-1	Chr01	711221	A->T	0.2868	exonic	MH01g0033100	stopgain	MH01g0033100:MH01t0033100-01:exon3:c.A1393T:p.K465X,
X-T2-2	Chr01	711221	A->T	0.4286	exonic	MH01g0033100	stopgain	MH01g0033100:MH01t0033100-01:exon3:c.A1393T:p.K465X,
X-T1-1	Chr01	711221	A->T	0.3827	exonic	MH01g0033100	stopgain	MH01g0033100:MH01t0033100-01:exon3:c.A1393T:p.K465X,
X-CK-2	Chr01	711221	A->T	0.2642	exonic	MH01g0033100	stopgain	MH01g0033100:MH01t0033100-01:exon3:c.A1393T:p.K465X,
M-T2-2	Chr01	711221	A->T	0.3015	exonic	MH01g0033100	stopgain	MH01g0033100:MH01t0033100-01:exon3:c.A1393T:p.K465X,
M-T1-1	Chr01	711221	A->T	0.3434	exonic	MH01g0033100	stopgain	MH01g0033100:MH01t0033100-01:exon3:c.A1393T:p.K465X,
M-CK-2	Chr01	711221	A->T	0.3529	exonic	MH01g0033100	stopgain	MH01g0033100:MH01t0033100-01:exon3:c.A1393T:p.K465X,
M-T1-2	Chr01	711221	A->T	0.3178	exonic	MH01g0033100	stopgain	MH01g0033100:MH01t0033100-01:exon3:c.A1393T:p.K465X,
X-T2-1	Chr01	711221	A->T	0.375	exonic	MH01g0033100	stopgain	MH01g0033100:MH01t0033100-01:exon3:c.A1393T:p.K465X,
M-CK-1	Chr01	711221	A->T	0.2479	exonic	MH01g0033100	stopgain	MH01g0033100:MH01t0033100-01:exon3:c.A1393T:p.K465X,
X-T1-2	Chr01	711221	A->T	0.3287	exonic	MH01g0033100	stopgain	MH01g0033100:MH01t0033100-01:exon3:c.A1393T:p.K465X,
X-CK-1	Chr01	711221	A->T	0.38	exonic	MH01g0033100	stopgain	MH01g0033100:MH01t0033100-01:exon3:c.A1393T:p.K465X,
M-T2-2	Chr01	714605	A->G	0.5	exonic	MH01g0033100	synonymous SNV	MH01g0033100:MH01t0033100-01:exon1:c.A348G:p.K116K,
M-T1-1	Chr01	714605	A->G	0.375	exonic	MH01g0033100	synonymous SNV	MH01g0033100:MH01t0033100-01:exon1:c.A348G:p.K116K,
M-CK-2	Chr01	714605	A->G	0.5	exonic	MH01g0033100	synonymous SNV	MH01g0033100:MH01t0033100-01:exon1:c.A348G:p.K116K,
M-T1-2	Chr01	714605	A->G	0.375	exonic	MH01g0033100	synonymous SNV	MH01g0033100:MH01t0033100-01:exon1:c.A348G:p.K116K,
M-CK-1	Chr01	714605	A->G	0.3077	exonic	MH01g0033100	synonymous SNV	MH01g0033100:MH01t0033100-01:exon1:c.A348G:p.K116K,
M-T2-1	Chr01	723002	G->C	0.375	exonic	MH01g0033300	synonymous SNV	MH01g0033300:MH01t0033300-01:exon2:c.G456C:p.V152V,
X-T2-2	Chr01	723002	G->C	0.4	exonic	MH01g0033300	synonymous SNV	MH01g0033300:MH01t0033300-01:exon2:c.G456C:p.V152V,
X-T1-1	Chr01	723002	G->C	0.2	exonic	MH01g0033300	synonymous SNV	MH01g0033300:MH01t0033300-01:exon2:c.G456C:p.V152V,
X-CK-2	Chr01	723002	G->C	0.2941	exonic	MH01g0033300	synonymous SNV	MH01g0033300:MH01t0033300-01:exon2:c.G456C:p.V152V,
M-T2-2	Chr01	723002	G->C	0.2727	exonic	MH01g0033300	synonymous SNV	MH01g0033300:MH01t0033300-01:exon2:c.G456C:p.V152V,
M-T1-1	Chr01	723002	G->C	0.4815	exonic	MH01g0033300	synonymous SNV	MH01g0033300:MH01t0033300-01:exon2:c.G456C:p.V152V,
M-CK-2	Chr01	723002	G->C	0.3333	exonic	MH01g0033300	synonymous SNV	MH01g0033300:MH01t0033300-01:exon2:c.G456C:p.V152V,
M-T1-2	Chr01	723002	G->C	0.5789	exonic	MH01g0033300	synonymous SNV	MH01g0033300:MH01t0033300-01:exon2:c.G456C:p.V152V,
X-T2-1	Chr01	723002	G->C	0.5294	exonic	MH01g0033300	synonymous SNV	MH01g0033300:MH01t0033300-01:exon2:c.G456C:p.V152V,
M-CK-1	Chr01	723002	G->C	0.45	exonic	MH01g0033300	synonymous SNV	MH01g0033300:MH01t0033300-01:exon2:c.G456C:p.V152V,
X-T1-2	Chr01	723002	G->C	0.2917	exonic	MH01g0033300	synonymous SNV	MH01g0033300:MH01t0033300-01:exon2:c.G456C:p.V152V,
X-CK-1	Chr01	723002	G->C	0.5238	exonic	MH01g0033300	synonymous SNV	MH01g0033300:MH01t0033300-01:exon2:c.G456C:p.V152V,
M-T2-1	Chr01	723140	A->C	0.241	exonic	MH01g0033300	nonsynonymous SNV	MH01g0033300:MH01t0033300-01:exon2:c.A318C:p.K106N,
X-T2-2	Chr01	723140	A->C	0.3068	exonic	MH01g0033300	nonsynonymous SNV	MH01g0033300:MH01t0033300-01:exon2:c.A318C:p.K106N,
X-T1-1	Chr01	723140	A->C	0.3294	exonic	MH01g0033300	nonsynonymous SNV	MH01g0033300:MH01t0033300-01:exon2:c.A318C:p.K106N,
X-CK-2	Chr01	723140	A->C	0.3333	exonic	MH01g0033300	nonsynonymous SNV	MH01g0033300:MH01t0033300-01:exon2:c.A318C:p.K106N,
M-T2-2	Chr01	723140	A->C	0.2717	exonic	MH01g0033300	nonsynonymous SNV	MH01g0033300:MH01t0033300-01:exon2:c.A318C:p.K106N,
M-T1-1	Chr01	723140	A->C	0.2763	exonic	MH01g0033300	nonsynonymous SNV	MH01g0033300:MH01t0033300-01:exon2:c.A318C:p.K106N,
M-CK-2	Chr01	723140	A->C	0.3068	exonic	MH01g0033300	nonsynonymous SNV	MH01g0033300:MH01t0033300-01:exon2:c.A318C:p.K106N,
M-T1-2	Chr01	723140	A->C	0.3256	exonic	MH01g0033300	nonsynonymous SNV	MH01g0033300:MH01t0033300-01:exon2:c.A318C:p.K106N,
X-T2-1	Chr01	723140	A->C	0.2871	exonic	MH01g0033300	nonsynonymous SNV	MH01g0033300:MH01t0033300-01:exon2:c.A318C:p.K106N,
M-CK-1	Chr01	723140	A->C	0.1739	exonic	MH01g0033300	nonsynonymous SNV	MH01g0033300:MH01t0033300-01:exon2:c.A318C:p.K106N,
X-T1-2	Chr01	723140	A->C	0.1842	exonic	MH01g0033300	nonsynonymous SNV	MH01g0033300:MH01t0033300-01:exon2:c.A318C:p.K106N,
X-CK-1	Chr01	723140	A->C	0.3175	exonic	MH01g0033300	nonsynonymous SNV	MH01g0033300:MH01t0033300-01:exon2:c.A318C:p.K106N,
M-T2-1	Chr01	723142	A->T	0.241	exonic	MH01g0033300	stopgain	MH01g0033300:MH01t0033300-01:exon2:c.A316T:p.K106X,
X-T2-2	Chr01	723142	A->T	0.3111	exonic	MH01g0033300	stopgain	MH01g0033300:MH01t0033300-01:exon2:c.A316T:p.K106X,
X-T1-1	Chr01	723142	A->T	0.3333	exonic	MH01g0033300	stopgain	MH01g0033300:MH01t0033300-01:exon2:c.A316T:p.K106X,
X-CK-2	Chr01	723142	A->T	0.3433	exonic	MH01g0033300	stopgain	MH01g0033300:MH01t0033300-01:exon2:c.A316T:p.K106X,
M-T2-2	Chr01	723142	A->T	0.2688	exonic	MH01g0033300	stopgain	MH01g0033300:MH01t0033300-01:exon2:c.A316T:p.K106X,
M-T1-1	Chr01	723142	A->T	0.28	exonic	MH01g0033300	stopgain	MH01g0033300:MH01t0033300-01:exon2:c.A316T:p.K106X,
M-CK-2	Chr01	723142	A->T	0.3068	exonic	MH01g0033300	stopgain	MH01g0033300:MH01t0033300-01:exon2:c.A316T:p.K106X,
M-T1-2	Chr01	723142	A->T	0.3372	exonic	MH01g0033300	stopgain	MH01g0033300:MH01t0033300-01:exon2:c.A316T:p.K106X,
X-T2-1	Chr01	723142	A->T	0.2828	exonic	MH01g0033300	stopgain	MH01g0033300:MH01t0033300-01:exon2:c.A316T:p.K106X,
M-CK-1	Chr01	723142	A->T	0.1758	exonic	MH01g0033300	stopgain	MH01g0033300:MH01t0033300-01:exon2:c.A316T:p.K106X,
X-T1-2	Chr01	723142	A->T	0.1867	exonic	MH01g0033300	stopgain	MH01g0033300:MH01t0033300-01:exon2:c.A316T:p.K106X,
X-CK-1	Chr01	723142	A->T	0.3175	exonic	MH01g0033300	stopgain	MH01g0033300:MH01t0033300-01:exon2:c.A316T:p.K106X,
M-CK-2	Chr01	754352	C->T	0.1702	exonic	MH01g0034200	nonsynonymous SNV	MH01g0034200:MH01t0034200-01:exon1:c.C223T:p.H75Y,
M-CK-1	Chr01	754352	C->T	0.2517	exonic	MH01g0034200	nonsynonymous SNV	MH01g0034200:MH01t0034200-01:exon1:c.C223T:p.H75Y,
M-CK-2	Chr01	754665	T->A	0.1098	exonic	MH01g0034200	nonsynonymous SNV	MH01g0034200:MH01t0034200-01:exon2:c.T414A:p.N138K,
M-CK-1	Chr01	754665	T->A	0.2556	exonic	MH01g0034200	nonsynonymous SNV	MH01g0034200:MH01t0034200-01:exon2:c.T414A:p.N138K,
M-CK-2	Chr01	907392	C->A	0.1429	exonic	MH01g0036500	nonsynonymous SNV	MH01g0036500:MH01t0036500-01:exon1:c.C271A:p.R91S,
M-CK-1	Chr01	907392	C->A	0.2759	exonic	MH01g0036500	nonsynonymous SNV	MH01g0036500:MH01t0036500-01:exon1:c.C271A:p.R91S,
M-CK-2	Chr01	908236	A->G	0.1786	exonic	MH01g0036500	nonsynonymous SNV	MH01g0036500:MH01t0036500-01:exon1:c.A1115G:p.Q372R,
M-CK-1	Chr01	908236	A->G	0.2	exonic	MH01g0036500	nonsynonymous SNV	MH01g0036500:MH01t0036500-01:exon1:c.A1115G:p.Q372R,
M-T1-1	Chr01	1083288	G->T	0.5	exonic	MH01g0039400	stopgain	MH01g0039400:MH01t0039400-01:exon2:c.G634T:p.E212X,
M-CK-2	Chr01	1083288	G->T	0.5	exonic	MH01g0039400	stopgain	MH01g0039400:MH01t0039400-01:exon2:c.G634T:p.E212X,
X-T2-1	Chr01	1083288	G->T	0.7143	exonic	MH01g0039400	stopgain	MH01g0039400:MH01t0039400-01:exon2:c.G634T:p.E212X,
M-CK-2	Chr01	1273210	A->G	0.5	exonic	MH01g0042200	synonymous SNV	MH01g0042200:MH01t0042200-01:exon9:c.A3342G:p.K1114K,
M-CK-1	Chr01	1273210	A->G	0.3333	exonic	MH01g0042200	synonymous SNV	MH01g0042200:MH01t0042200-01:exon9:c.A3342G:p.K1114K,
M-T1-2	Chr01	1276693	C->T	0.7778	exonic	MH01g0042300	stopgain	MH01g0042300:MH01t0042300-01:exon2:c.C1807T:p.R603X,
M-CK-1	Chr01	1276693	C->T	0.6	exonic	MH01g0042300	stopgain	MH01g0042300:MH01t0042300-01:exon2:c.C1807T:p.R603X,
M-T1-2	Chr01	1478118	A->C	0.6	UTR5	MH01g0045600(MH01t0045600-02:c.-1302A>C)	-	-
M-T1-1	Chr01	1478369	G->C	0.7027	exonic	MH01g0045600	synonymous SNV	MH01g0045600:MH01t0045600-01:exon1:c.G42C:p.T14T,
M-CK-2	Chr01	1478369	G->C	0.8696	exonic	MH01g0045600	synonymous SNV	MH01g0045600:MH01t0045600-01:exon1:c.G42C:p.T14T,
M-T1-2	Chr01	1478369	G->C	0.8077	exonic	MH01g0045600	synonymous SNV	MH01g0045600:MH01t0045600-01:exon1:c.G42C:p.T14T,
M-CK-1	Chr01	1478369	G->C	0.8333	exonic	MH01g0045600	synonymous SNV	MH01g0045600:MH01t0045600-01:exon1:c.G42C:p.T14T,
M-T1-1	Chr01	1619047	C->T	0.8953	exonic	MH01g0047700	nonsynonymous SNV	MH01g0047700:MH01t0047700-01:exon1:c.C5T:p.S2L,
M-T1-2	Chr01	1619047	C->T	0.8211	exonic	MH01g0047700	nonsynonymous SNV	MH01g0047700:MH01t0047700-01:exon1:c.C5T:p.S2L,
M-CK-2	Chr01	1806853	A->G	0.1316	exonic	MH01g0051200	nonsynonymous SNV	MH01g0051200:MH01t0051200-09:exon6:c.A1511G:p.H504R,MH01g0051200:MH01t0051200-03:exon6:c.A1511G:p.H504R,MH01g0051200:MH01t0051200-04:exon6:c.A1511G:p.H504R,MH01g0051200:MH01t0051200-02:exon6:c.A1511G:p.H504R,MH01g0051200:MH01t0051200-06:exon6:c.A1511G:p.H504R,MH01g0051200:MH01t0051200-01:exon7:c.A1511G:p.H504R,MH01g0051200:MH01t0051200-08:exon6:c.A1511G:p.H504R,MH01g0051200:MH01t0051200-05:exon5:…
M-T2-2	Chr01	1817562	G->A	0.1765	exonic	MH01g0051300	nonsynonymous SNV	MH01g0051300:MH01t0051300-01:exon4:c.G2131A:p.G711S,
M-T2-1	Chr01	1822609	G->A	0.7692	exonic	MH01g0051300	synonymous SNV	MH01g0051300:MH01t0051300-01:exon8:c.G3090A:p.S1030S,
X-T2-2	Chr01	1822609	G->A	0.8	exonic	MH01g0051300	synonymous SNV	MH01g0051300:MH01t0051300-01:exon8:c.G3090A:p.S1030S,
X-T1-1	Chr01	1822609	G->A	0.6667	exonic	MH01g0051300	synonymous SNV	MH01g0051300:MH01t0051300-01:exon8:c.G3090A:p.S1030S,
X-CK-2	Chr01	1822609	G->A	0.7857	exonic	MH01g0051300	synonymous SNV	MH01g0051300:MH01t0051300-01:exon8:c.G3090A:p.S1030S,
M-T2-2	Chr01	1822609	G->A	0.8235	exonic	MH01g0051300	synonymous SNV	MH01g0051300:MH01t0051300-01:exon8:c.G3090A:p.S1030S,
M-CK-1	Chr01	1822609	G->A	0.8235	exonic	MH01g0051300	synonymous SNV	MH01g0051300:MH01t0051300-01:exon8:c.G3090A:p.S1030S,
X-CK-1	Chr01	1822609	G->A	0.8667	exonic	MH01g0051300	synonymous SNV	MH01g0051300:MH01t0051300-01:exon8:c.G3090A:p.S1030S,
M-T2-1	Chr01	1822677	T->C	0.5833	exonic	MH01g0051300	nonsynonymous SNV	MH01g0051300:MH01t0051300-01:exon8:c.T3158C:p.L1053P,
X-T1-1	Chr01	1822677	T->C	0.6154	exonic	MH01g0051300	nonsynonymous SNV	MH01g0051300:MH01t0051300-01:exon8:c.T3158C:p.L1053P,
M-T2-2	Chr01	1822677	T->C	0.5	exonic	MH01g0051300	nonsynonymous SNV	MH01g0051300:MH01t0051300-01:exon8:c.T3158C:p.L1053P,
M-CK-2	Chr01	1822677	T->C	0.7778	exonic	MH01g0051300	nonsynonymous SNV	MH01g0051300:MH01t0051300-01:exon8:c.T3158C:p.L1053P,
X-CK-1	Chr01	1822677	T->C	0.7778	exonic	MH01g0051300	nonsynonymous SNV	MH01g0051300:MH01t0051300-01:exon8:c.T3158C:p.L1053P,
M-T2-1	Chr01	1822704	A->C	0.5	exonic	MH01g0051300	nonsynonymous SNV	MH01g0051300:MH01t0051300-01:exon8:c.A3185C:p.Y1062S,
X-T1-1	Chr01	1822704	A->C	0.6	exonic	MH01g0051300	nonsynonymous SNV	MH01g0051300:MH01t0051300-01:exon8:c.A3185C:p.Y1062S,
M-CK-2	Chr01	1822704	A->C	0.6667	exonic	MH01g0051300	nonsynonymous SNV	MH01g0051300:MH01t0051300-01:exon8:c.A3185C:p.Y1062S,
X-T2-1	Chr01	1822704	A->C	0.7143	exonic	MH01g0051300	nonsynonymous SNV	MH01g0051300:MH01t0051300-01:exon8:c.A3185C:p.Y1062S,
M-CK-1	Chr01	1822704	A->C	0.6	exonic	MH01g0051300	nonsynonymous SNV	MH01g0051300:MH01t0051300-01:exon8:c.A3185C:p.Y1062S,
X-CK-1	Chr01	1822704	A->C	0.625	exonic	MH01g0051300	nonsynonymous SNV	MH01g0051300:MH01t0051300-01:exon8:c.A3185C:p.Y1062S,
X-T1-1	Chr01	1930112	T->C	0.1538	exonic	MH01g0054200	synonymous SNV	MH01g0054200:MH01t0054200-01:exon1:c.T264C:p.C88C,
M-CK-2	Chr01	1932215	C->T	0.3	exonic	MH01g0054200	synonymous SNV	MH01g0054200:MH01t0054200-01:exon3:c.C1717T:p.L573L,
M-CK-1	Chr01	1971449	T->G	0.175	exonic	MH01g0055100	synonymous SNV	MH01g0055100:MH01t0055100-01:exon1:c.T507G:p.A169A,
X-CK-1	Chr01	2042886	T->G	0.5714	exonic	MH01g0056200	nonsynonymous SNV	MH01g0056200:MH01t0056200-02:exon1:c.T851G:p.V284G,MH01g0056200:MH01t0056200-01:exon1:c.T851G:p.V284G,
X-CK-1	Chr01	2043214	C->T	0.5	exonic	MH01g0056200	stopgain	MH01g0056200:MH01t0056200-02:exon1:c.C523T:p.Q175X,MH01g0056200:MH01t0056200-01:exon1:c.C523T:p.Q175X,
M-T1-1	Chr01	2238127	T->A	0.8333	UTR3	MH01g0058100(MH01t0058100-01:c.*32T>A)	-	-
M-T1-2	Chr01	2238127	T->A	0.8667	UTR3	MH01g0058100(MH01t0058100-01:c.*32T>A)	-	-
M-CK-2	Chr01	2240367	T->C	0.6	exonic	MH01g0058100	nonsynonymous SNV	MH01g0058100:MH01t0058100-01:exon1:c.T92C:p.V31A,
M-T1-1	Chr01	2263024	T->C	0.7778	UTR3	MH01g0058800(MH01t0058800-01:c.*834T>C)	-	-
M-T1-2	Chr01	2263024	T->C	0.8235	UTR3	MH01g0058800(MH01t0058800-01:c.*834T>C)	-	-
M-T1-2	Chr01	2263384	A->G	0.8387	UTR3	MH01g0058800(MH01t0058800-01:c.*474A>G)	-	-
M-CK-2	Chr01	2264555	G->T	0.8684	exonic	MH01g0058800	nonsynonymous SNV	MH01g0058800:MH01t0058800-01:exon10:c.G1595T:p.R532L,
M-T1-2	Chr01	2264775	G->A	0.9	exonic	MH01g0058800	nonsynonymous SNV	MH01g0058800:MH01t0058800-01:exon10:c.G1375A:p.A459T,
M-T1-1	Chr01	2268298	C->T	0.85	exonic	MH01g0058800	synonymous SNV	MH01g0058800:MH01t0058800-01:exon3:c.C378T:p.D126D,
M-T1-2	Chr01	2268298	C->T	0.5789	exonic	MH01g0058800	synonymous SNV	MH01g0058800:MH01t0058800-01:exon3:c.C378T:p.D126D,
M-T1-1	Chr01	2268493	C->T	0.7857	exonic	MH01g0058800	synonymous SNV	MH01g0058800:MH01t0058800-01:exon2:c.C333T:p.D111D,
M-T1-2	Chr01	2268493	C->T	0.72	exonic	MH01g0058800	synonymous SNV	MH01g0058800:MH01t0058800-01:exon2:c.C333T:p.D111D,
M-T1-1	Chr01	2268496	T->A	0.8	exonic	MH01g0058800	synonymous SNV	MH01g0058800:MH01t0058800-01:exon2:c.T330A:p.A110A,
M-T1-2	Chr01	2268496	T->A	0.75	exonic	MH01g0058800	synonymous SNV	MH01g0058800:MH01t0058800-01:exon2:c.T330A:p.A110A,
M-T1-1	Chr01	2276102	T->C	0.8571	exonic	MH01g0059000	synonymous SNV	MH01g0059000:MH01t0059000-01:exon11:c.T1483C:p.L495L,
M-T1-2	Chr01	2276102	T->C	0.9	exonic	MH01g0059000	synonymous SNV	MH01g0059000:MH01t0059000-01:exon11:c.T1483C:p.L495L,
M-CK-1	Chr01	2276102	T->C	0.85	exonic	MH01g0059000	synonymous SNV	MH01g0059000:MH01t0059000-01:exon11:c.T1483C:p.L495L,
M-CK-1	Chr01	2276190	T->C	0.4444	exonic	MH01g0059000	synonymous SNV	MH01g0059000:MH01t0059000-01:exon11:c.T1395C:p.N465N,
M-T1-2	Chr01	2276647	G->A	0.8667	exonic	MH01g0059000	nonsynonymous SNV	MH01g0059000:MH01t0059000-01:exon10:c.G1298A:p.R433K,
M-CK-1	Chr01	2276647	G->A	0.875	exonic	MH01g0059000	nonsynonymous SNV	MH01g0059000:MH01t0059000-01:exon10:c.G1298A:p.R433K,
M-CK-2	Chr01	2280063	C->T	0.8947	exonic	MH01g0059000	synonymous SNV	MH01g0059000:MH01t0059000-01:exon3:c.C225T:p.F75F,
M-T1-1	Chr01	2280959	G->C	0.6667	exonic	MH01g0059000	synonymous SNV	MH01g0059000:MH01t0059000-01:exon1:c.G21C:p.P7P,
M-T1-2	Chr01	2280959	G->C	0.4706	exonic	MH01g0059000	synonymous SNV	MH01g0059000:MH01t0059000-01:exon1:c.G21C:p.P7P,
M-T1-1	Chr01	2287526	A->C	0.85	exonic	MH01g0059200	nonsynonymous SNV	MH01g0059200:MH01t0059200-01:exon2:c.A113C:p.E38A,
M-T1-1	Chr01	2288360	A->G	0.8804	exonic	MH01g0059200	nonsynonymous SNV	MH01g0059200:MH01t0059200-01:exon4:c.A290G:p.H97R,
M-T1-1	Chr01	2390797	C->T	0.828	UTR5	MH01g0060800(MH01t0060800-01:c.-52C>T)	-	-
M-T1-2	Chr01	2390797	C->T	0.869	UTR5	MH01g0060800(MH01t0060800-01:c.-52C>T)	-	-
M-T1-1	Chr01	2391123	C->A	0.7573	exonic	MH01g0060800	synonymous SNV	MH01g0060800:MH01t0060800-01:exon2:c.C174A:p.G58G,
M-CK-2	Chr01	2391123	C->A	0.8487	exonic	MH01g0060800	synonymous SNV	MH01g0060800:MH01t0060800-01:exon2:c.C174A:p.G58G,
M-T1-2	Chr01	2391123	C->A	0.7946	exonic	MH01g0060800	synonymous SNV	MH01g0060800:MH01t0060800-01:exon2:c.C174A:p.G58G,
M-T1-1	Chr01	2391211	A->G	0.6429	exonic	MH01g0060800	nonsynonymous SNV	MH01g0060800:MH01t0060800-01:exon2:c.A262G:p.S88G,
M-CK-2	Chr01	2391211	A->G	0.8767	exonic	MH01g0060800	nonsynonymous SNV	MH01g0060800:MH01t0060800-01:exon2:c.A262G:p.S88G,
M-T1-2	Chr01	2391211	A->G	0.697	exonic	MH01g0060800	nonsynonymous SNV	MH01g0060800:MH01t0060800-01:exon2:c.A262G:p.S88G,
M-CK-1	Chr01	2391211	A->G	0.7455	exonic	MH01g0060800	nonsynonymous SNV	MH01g0060800:MH01t0060800-01:exon2:c.A262G:p.S88G,
M-T1-2	Chr01	2391354	G->C	0.7059	exonic	MH01g0060800	nonsynonymous SNV	MH01g0060800:MH01t0060800-01:exon2:c.G405C:p.E135D,
M-T1-2	Chr01	2394874	G->T	0.8519	UTR3	MH01g0060800(MH01t0060800-01:c.*120G>T)	-	-
M-CK-2	Chr01	2395032	T->C	0.9	UTR3	MH01g0060800(MH01t0060800-01:c.*278T>C)	-	-
M-T1-1	Chr01	2423375	A->T	0.8795	exonic	MH01g0061700	synonymous SNV	MH01g0061700:MH01t0061700-01:exon5:c.A1848T:p.I616I,
M-T1-1	Chr01	2424501	A->G	0.8966	exonic	MH01g0061700	synonymous SNV	MH01g0061700:MH01t0061700-01:exon2:c.A1158G:p.Q386Q,
M-CK-2	Chr01	2426063	T->C	0.8974	exonic	MH01g0061700	nonsynonymous SNV	MH01g0061700:MH01t0061700-01:exon1:c.T518C:p.V173A,
M-T1-2	Chr01	2426063	T->C	0.8966	exonic	MH01g0061700	nonsynonymous SNV	MH01g0061700:MH01t0061700-01:exon1:c.T518C:p.V173A,
M-CK-2	Chr01	2426101	T->C	0.8857	exonic	MH01g0061700	synonymous SNV	MH01g0061700:MH01t0061700-01:exon1:c.T480C:p.G160G,
M-T1-2	Chr01	2426416	T->C	0.8704	exonic	MH01g0061700	synonymous SNV	MH01g0061700:MH01t0061700-01:exon1:c.T165C:p.S55S,
M-T1-2	Chr01	2426491	C->A	0.7941	exonic	MH01g0061700	synonymous SNV	MH01g0061700:MH01t0061700-01:exon1:c.C90A:p.A30A,
X-T1-2	Chr01	2428598	A->G	0.2143	UTR5	MH01g0061800(MH01t0061800-01:c.-216A>G)	-	-
X-T1-2	Chr01	2428702	C->G	0.1304	UTR5	MH01g0061800(MH01t0061800-01:c.-112C>G)	-	-
X-T2-2	Chr01	2428901	C->A	0.1667	exonic	MH01g0061800	synonymous SNV	MH01g0061800:MH01t0061800-01:exon1:c.C88A:p.R30R,
M-T2-2	Chr01	2428901	C->A	0.3333	exonic	MH01g0061800	synonymous SNV	MH01g0061800:MH01t0061800-01:exon1:c.C88A:p.R30R,
M-T1-1	Chr01	2428901	C->A	0.375	exonic	MH01g0061800	synonymous SNV	MH01g0061800:MH01t0061800-01:exon1:c.C88A:p.R30R,
M-T2-1	Chr01	2428969	C->T	0.7778	exonic	MH01g0061800	synonymous SNV	MH01g0061800:MH01t0061800-01:exon1:c.C156T:p.V52V,
X-T2-2	Chr01	2428969	C->T	0.2963	exonic	MH01g0061800	synonymous SNV	MH01g0061800:MH01t0061800-01:exon1:c.C156T:p.V52V,
X-T1-1	Chr01	2428969	C->T	0.1351	exonic	MH01g0061800	synonymous SNV	MH01g0061800:MH01t0061800-01:exon1:c.C156T:p.V52V,
X-CK-2	Chr01	2428969	C->T	0.1389	exonic	MH01g0061800	synonymous SNV	MH01g0061800:MH01t0061800-01:exon1:c.C156T:p.V52V,
M-T2-2	Chr01	2428969	C->T	0.5833	exonic	MH01g0061800	synonymous SNV	MH01g0061800:MH01t0061800-01:exon1:c.C156T:p.V52V,
M-T1-1	Chr01	2428969	C->T	0.5625	exonic	MH01g0061800	synonymous SNV	MH01g0061800:MH01t0061800-01:exon1:c.C156T:p.V52V,
M-T1-2	Chr01	2428969	C->T	0.5	exonic	MH01g0061800	synonymous SNV	MH01g0061800:MH01t0061800-01:exon1:c.C156T:p.V52V,
X-T2-1	Chr01	2428969	C->T	0.2	exonic	MH01g0061800	synonymous SNV	MH01g0061800:MH01t0061800-01:exon1:c.C156T:p.V52V,
M-CK-1	Chr01	2428969	C->T	0.7778	exonic	MH01g0061800	synonymous SNV	MH01g0061800:MH01t0061800-01:exon1:c.C156T:p.V52V,
X-T1-2	Chr01	2428969	C->T	0.1944	exonic	MH01g0061800	synonymous SNV	MH01g0061800:MH01t0061800-01:exon1:c.C156T:p.V52V,
X-CK-1	Chr01	2428969	C->T	0.2	exonic	MH01g0061800	synonymous SNV	MH01g0061800:MH01t0061800-01:exon1:c.C156T:p.V52V,
M-T2-1	Chr01	2429079	A->G	0.2	exonic	MH01g0061800	nonsynonymous SNV	MH01g0061800:MH01t0061800-01:exon1:c.A266G:p.H89R,
M-T2-2	Chr01	2429079	A->G	0.5	exonic	MH01g0061800	nonsynonymous SNV	MH01g0061800:MH01t0061800-01:exon1:c.A266G:p.H89R,
M-T1-1	Chr01	2429079	A->G	0.1667	exonic	MH01g0061800	nonsynonymous SNV	MH01g0061800:MH01t0061800-01:exon1:c.A266G:p.H89R,
M-T2-1	Chr01	2429113	G->T	0.8462	exonic	MH01g0061800	nonsynonymous SNV	MH01g0061800:MH01t0061800-01:exon1:c.G300T:p.Q100H,
X-T2-2	Chr01	2429113	G->T	0.2581	exonic	MH01g0061800	nonsynonymous SNV	MH01g0061800:MH01t0061800-01:exon1:c.G300T:p.Q100H,
X-T1-1	Chr01	2429113	G->T	0.1316	exonic	MH01g0061800	nonsynonymous SNV	MH01g0061800:MH01t0061800-01:exon1:c.G300T:p.Q100H,
X-CK-2	Chr01	2429113	G->T	0.12	exonic	MH01g0061800	nonsynonymous SNV	MH01g0061800:MH01t0061800-01:exon1:c.G300T:p.Q100H,
M-T2-2	Chr01	2429113	G->T	0.4118	exonic	MH01g0061800	nonsynonymous SNV	MH01g0061800:MH01t0061800-01:exon1:c.G300T:p.Q100H,
M-T1-1	Chr01	2429113	G->T	0.6154	exonic	MH01g0061800	nonsynonymous SNV	MH01g0061800:MH01t0061800-01:exon1:c.G300T:p.Q100H,
M-CK-2	Chr01	2429113	G->T	0.6364	exonic	MH01g0061800	nonsynonymous SNV	MH01g0061800:MH01t0061800-01:exon1:c.G300T:p.Q100H,
M-T1-2	Chr01	2429113	G->T	0.6667	exonic	MH01g0061800	nonsynonymous SNV	MH01g0061800:MH01t0061800-01:exon1:c.G300T:p.Q100H,
X-T2-1	Chr01	2429113	G->T	0.2414	exonic	MH01g0061800	nonsynonymous SNV	MH01g0061800:MH01t0061800-01:exon1:c.G300T:p.Q100H,
M-CK-1	Chr01	2429113	G->T	0.8182	exonic	MH01g0061800	nonsynonymous SNV	MH01g0061800:MH01t0061800-01:exon1:c.G300T:p.Q100H,
X-T1-2	Chr01	2429113	G->T	0.275	exonic	MH01g0061800	nonsynonymous SNV	MH01g0061800:MH01t0061800-01:exon1:c.G300T:p.Q100H,
X-CK-1	Chr01	2429113	G->T	0.1714	exonic	MH01g0061800	nonsynonymous SNV	MH01g0061800:MH01t0061800-01:exon1:c.G300T:p.Q100H,
X-T2-2	Chr01	2429238	T->C	0.28	UTR3	MH01g0061800(MH01t0061800-01:c.*35T>C)	-	-
X-CK-2	Chr01	2429238	T->C	0.3158	UTR3	MH01g0061800(MH01t0061800-01:c.*35T>C)	-	-
M-T1-1	Chr01	2429238	T->C	0.75	UTR3	MH01g0061800(MH01t0061800-01:c.*35T>C)	-	-
M-CK-2	Chr01	2429238	T->C	0.6667	UTR3	MH01g0061800(MH01t0061800-01:c.*35T>C)	-	-
M-CK-1	Chr01	2429238	T->C	0.7143	UTR3	MH01g0061800(MH01t0061800-01:c.*35T>C)	-	-
X-T1-2	Chr01	2429238	T->C	0.2222	UTR3	MH01g0061800(MH01t0061800-01:c.*35T>C)	-	-
X-CK-1	Chr01	2429238	T->C	0.2353	UTR3	MH01g0061800(MH01t0061800-01:c.*35T>C)	-	-
X-T2-2	Chr01	2429247	A->C	0.28	UTR3	MH01g0061800(MH01t0061800-01:c.*44A>C)	-	-
X-CK-2	Chr01	2429247	A->C	0.3158	UTR3	MH01g0061800(MH01t0061800-01:c.*44A>C)	-	-
M-T1-1	Chr01	2429247	A->C	0.75	UTR3	MH01g0061800(MH01t0061800-01:c.*44A>C)	-	-
M-CK-2	Chr01	2429247	A->C	0.6667	UTR3	MH01g0061800(MH01t0061800-01:c.*44A>C)	-	-
X-T2-1	Chr01	2429247	A->C	0.2	UTR3	MH01g0061800(MH01t0061800-01:c.*44A>C)	-	-
M-CK-1	Chr01	2429247	A->C	0.6667	UTR3	MH01g0061800(MH01t0061800-01:c.*44A>C)	-	-
X-T1-2	Chr01	2429247	A->C	0.2222	UTR3	MH01g0061800(MH01t0061800-01:c.*44A>C)	-	-
X-CK-1	Chr01	2429247	A->C	0.2353	UTR3	MH01g0061800(MH01t0061800-01:c.*44A>C)	-	-
X-T2-2	Chr01	2429697	A->G	0.3636	UTR3	MH01g0061800(MH01t0061800-01:c.*494A>G)	-	-
X-T1-1	Chr01	2429697	A->G	0.3103	UTR3	MH01g0061800(MH01t0061800-01:c.*494A>G)	-	-
X-CK-2	Chr01	2429697	A->G	0.2692	UTR3	MH01g0061800(MH01t0061800-01:c.*494A>G)	-	-
M-T1-2	Chr01	2429697	A->G	0.5833	UTR3	MH01g0061800(MH01t0061800-01:c.*494A>G)	-	-
X-T2-1	Chr01	2429697	A->G	0.4118	UTR3	MH01g0061800(MH01t0061800-01:c.*494A>G)	-	-
X-T1-2	Chr01	2429697	A->G	0.25	UTR3	MH01g0061800(MH01t0061800-01:c.*494A>G)	-	-
X-CK-1	Chr01	2429697	A->G	0.2174	UTR3	MH01g0061800(MH01t0061800-01:c.*494A>G)	-	-
X-T2-2	Chr01	2429756	G->A	0.1333	exonic	MH01g0061900	nonsynonymous SNV	MH01g0061900:MH01t0061900-01:exon1:c.G202A:p.E68K,
M-CK-2	Chr01	2429756	G->A	0.5	exonic	MH01g0061900	nonsynonymous SNV	MH01g0061900:MH01t0061900-01:exon1:c.G202A:p.E68K,
M-T1-2	Chr01	2429756	G->A	0.2727	exonic	MH01g0061900	nonsynonymous SNV	MH01g0061900:MH01t0061900-01:exon1:c.G202A:p.E68K,
M-T2-1	Chr01	2429839	C->T	0.6667	exonic	MH01g0061900	nonsynonymous SNV	MH01g0061900:MH01t0061900-01:exon1:c.C119T:p.T40M,
X-T2-2	Chr01	2430031	T->G	0.3333	UTR3	MH01g0061800(MH01t0061800-01:c.*828T>G)	-	-
X-T2-2	Chr01	2430100	C->T	0.3333	UTR3	MH01g0061800(MH01t0061800-01:c.*897C>T)	-	-
M-T1-1	Chr01	2436326	T->G	0.7332	exonic	MH01g0062000	nonsynonymous SNV	MH01g0062000:MH01t0062000-01:exon6:c.T853G:p.S285A,
M-CK-2	Chr01	2436326	T->G	0.7952	exonic	MH01g0062000	nonsynonymous SNV	MH01g0062000:MH01t0062000-01:exon6:c.T853G:p.S285A,
M-T1-2	Chr01	2436326	T->G	0.7656	exonic	MH01g0062000	nonsynonymous SNV	MH01g0062000:MH01t0062000-01:exon6:c.T853G:p.S285A,
M-CK-1	Chr01	2436326	T->G	0.8727	exonic	MH01g0062000	nonsynonymous SNV	MH01g0062000:MH01t0062000-01:exon6:c.T853G:p.S285A,
M-T1-1	Chr01	2436747	T->C	0.7764	exonic	MH01g0062000	synonymous SNV	MH01g0062000:MH01t0062000-01:exon5:c.T702C:p.S234S,
M-CK-2	Chr01	2436747	T->C	0.841	exonic	MH01g0062000	synonymous SNV	MH01g0062000:MH01t0062000-01:exon5:c.T702C:p.S234S,
M-T1-2	Chr01	2436747	T->C	0.7544	exonic	MH01g0062000	synonymous SNV	MH01g0062000:MH01t0062000-01:exon5:c.T702C:p.S234S,
M-CK-1	Chr01	2436747	T->C	0.8922	exonic	MH01g0062000	synonymous SNV	MH01g0062000:MH01t0062000-01:exon5:c.T702C:p.S234S,
M-T1-1	Chr01	2437254	C->T	0.4764	exonic	MH01g0062000	synonymous SNV	MH01g0062000:MH01t0062000-01:exon4:c.C549T:p.P183P,
M-CK-2	Chr01	2437254	C->T	0.6524	exonic	MH01g0062000	synonymous SNV	MH01g0062000:MH01t0062000-01:exon4:c.C549T:p.P183P,
M-T1-2	Chr01	2437254	C->T	0.4961	exonic	MH01g0062000	synonymous SNV	MH01g0062000:MH01t0062000-01:exon4:c.C549T:p.P183P,
M-CK-1	Chr01	2437254	C->T	0.6214	exonic	MH01g0062000	synonymous SNV	MH01g0062000:MH01t0062000-01:exon4:c.C549T:p.P183P,
M-T1-1	Chr01	2437272	A->G	0.3819	exonic	MH01g0062000	synonymous SNV	MH01g0062000:MH01t0062000-01:exon4:c.A531G:p.P177P,
M-CK-2	Chr01	2437272	A->G	0.5302	exonic	MH01g0062000	synonymous SNV	MH01g0062000:MH01t0062000-01:exon4:c.A531G:p.P177P,
M-T1-2	Chr01	2437272	A->G	0.4196	exonic	MH01g0062000	synonymous SNV	MH01g0062000:MH01t0062000-01:exon4:c.A531G:p.P177P,
M-CK-1	Chr01	2437272	A->G	0.5521	exonic	MH01g0062000	synonymous SNV	MH01g0062000:MH01t0062000-01:exon4:c.A531G:p.P177P,
M-T1-1	Chr01	2447765	G->A	0.8929	exonic	MH01g0062100	nonsynonymous SNV	MH01g0062100:MH01t0062100-01:exon3:c.G1711A:p.G571S,MH01g0062100:MH01t0062100-02:exon3:c.G1711A:p.G571S,
M-T1-2	Chr01	2448027	T->C	0.854	exonic	MH01g0062100	nonsynonymous SNV	MH01g0062100:MH01t0062100-01:exon3:c.T1973C:p.I658T,MH01g0062100:MH01t0062100-02:exon3:c.T1973C:p.I658T,
M-T1-1	Chr01	2448202	G->A	0.8833	exonic	MH01g0062100	nonsynonymous SNV	MH01g0062100:MH01t0062100-01:exon3:c.G2148A:p.M716I,MH01g0062100:MH01t0062100-02:exon3:c.G2148A:p.M716I,
M-T1-2	Chr01	2450607	A->G	0.8646	exonic	MH01g0062100	synonymous SNV	MH01g0062100:MH01t0062100-01:exon6:c.A3441G:p.P1147P,MH01g0062100:MH01t0062100-02:exon6:c.A3441G:p.P1147P,
M-T1-2	Chr01	2451711	C->T	0.8923	exonic	MH01g0062100	nonsynonymous SNV	MH01g0062100:MH01t0062100-01:exon8:c.C4093T:p.P1365S,MH01g0062100:MH01t0062100-02:exon8:c.C4093T:p.P1365S,
M-T1-1	Chr01	2452804	A->G	0.8667	exonic	MH01g0062100	synonymous SNV	MH01g0062100:MH01t0062100-01:exon10:c.A4770G:p.L1590L,MH01g0062100:MH01t0062100-02:exon10:c.A4770G:p.L1590L,
M-T1-2	Chr01	2452804	A->G	0.8882	exonic	MH01g0062100	synonymous SNV	MH01g0062100:MH01t0062100-01:exon10:c.A4770G:p.L1590L,MH01g0062100:MH01t0062100-02:exon10:c.A4770G:p.L1590L,
M-T1-1	Chr01	2454344	A->G	0.8967	exonic	MH01g0062100	synonymous SNV	MH01g0062100:MH01t0062100-01:exon11:c.A5133G:p.A1711A,MH01g0062100:MH01t0062100-02:exon11:c.A5133G:p.A1711A,
M-T1-2	Chr01	2454344	A->G	0.8745	exonic	MH01g0062100	synonymous SNV	MH01g0062100:MH01t0062100-01:exon11:c.A5133G:p.A1711A,MH01g0062100:MH01t0062100-02:exon11:c.A5133G:p.A1711A,
M-T1-1	Chr01	2454987	T->C	0.8415	exonic	MH01g0062100	synonymous SNV	MH01g0062100:MH01t0062100-01:exon12:c.T5691C:p.C1897C,MH01g0062100:MH01t0062100-02:exon12:c.T5691C:p.C1897C,
M-T1-2	Chr01	2454987	T->C	0.8642	exonic	MH01g0062100	synonymous SNV	MH01g0062100:MH01t0062100-01:exon12:c.T5691C:p.C1897C,MH01g0062100:MH01t0062100-02:exon12:c.T5691C:p.C1897C,
M-T2-1	Chr01	2475787	A->C	0.7	exonic	MH01g0062400	nonsynonymous SNV	MH01g0062400:MH01t0062400-01:exon3:c.A745C:p.T249P,
M-T1-1	Chr01	2475787	A->C	0.7143	exonic	MH01g0062400	nonsynonymous SNV	MH01g0062400:MH01t0062400-01:exon3:c.A745C:p.T249P,
M-CK-2	Chr01	2475787	A->C	0.5333	exonic	MH01g0062400	nonsynonymous SNV	MH01g0062400:MH01t0062400-01:exon3:c.A745C:p.T249P,
M-T1-2	Chr01	2475787	A->C	0.4615	exonic	MH01g0062400	nonsynonymous SNV	MH01g0062400:MH01t0062400-01:exon3:c.A745C:p.T249P,
M-CK-1	Chr01	2475787	A->C	0.5	exonic	MH01g0062400	nonsynonymous SNV	MH01g0062400:MH01t0062400-01:exon3:c.A745C:p.T249P,
M-T1-1	Chr01	2475986	C->T	0.7209	exonic	MH01g0062400	synonymous SNV	MH01g0062400:MH01t0062400-01:exon3:c.C546T:p.L182L,
M-T1-2	Chr01	2475986	C->T	0.7778	exonic	MH01g0062400	synonymous SNV	MH01g0062400:MH01t0062400-01:exon3:c.C546T:p.L182L,
M-CK-1	Chr01	2475986	C->T	0.7826	exonic	MH01g0062400	synonymous SNV	MH01g0062400:MH01t0062400-01:exon3:c.C546T:p.L182L,
M-T1-1	Chr01	2476039	C->G	0.1143	exonic	MH01g0062400	nonsynonymous SNV	MH01g0062400:MH01t0062400-01:exon3:c.C493G:p.L165V,
M-T2-1	Chr01	2476333	G->A	0.4	exonic	MH01g0062400	synonymous SNV	MH01g0062400:MH01t0062400-01:exon2:c.G312A:p.P104P,
M-T2-2	Chr01	2476333	G->A	0.375	exonic	MH01g0062400	synonymous SNV	MH01g0062400:MH01t0062400-01:exon2:c.G312A:p.P104P,
M-CK-2	Chr01	2476333	G->A	0.25	exonic	MH01g0062400	synonymous SNV	MH01g0062400:MH01t0062400-01:exon2:c.G312A:p.P104P,
M-T1-2	Chr01	2476333	G->A	0.4667	exonic	MH01g0062400	synonymous SNV	MH01g0062400:MH01t0062400-01:exon2:c.G312A:p.P104P,
M-CK-1	Chr01	2476333	G->A	0.4286	exonic	MH01g0062400	synonymous SNV	MH01g0062400:MH01t0062400-01:exon2:c.G312A:p.P104P,
X-T1-2	Chr01	2480902	T->C	0.2	exonic	MH01g0062600	synonymous SNV	MH01g0062600:MH01t0062600-01:exon3:c.T366C:p.G122G,
X-T1-1	Chr01	2530752	C->T	0.7	exonic	MH01g0063300	synonymous SNV	MH01g0063300:MH01t0063300-01:exon1:c.C3963T:p.F1321F,
M-T2-2	Chr01	2530752	C->T	0.7143	exonic	MH01g0063300	synonymous SNV	MH01g0063300:MH01t0063300-01:exon1:c.C3963T:p.F1321F,
M-T1-1	Chr01	2530752	C->T	0.8182	exonic	MH01g0063300	synonymous SNV	MH01g0063300:MH01t0063300-01:exon1:c.C3963T:p.F1321F,
X-CK-2	Chr01	2530851	A->G	0.6667	exonic	MH01g0063300	synonymous SNV	MH01g0063300:MH01t0063300-01:exon1:c.A3864G:p.L1288L,
M-CK-2	Chr01	2531114	T->C	0.6	exonic	MH01g0063300	nonsynonymous SNV	MH01g0063300:MH01t0063300-01:exon1:c.T3601C:p.Y1201H,
M-T2-2	Chr01	2535524	C->T	0.6	exonic	MH01g0063400	nonsynonymous SNV	MH01g0063400:MH01t0063400-01:exon1:c.C349T:p.R117C,
M-CK-2	Chr01	2535524	C->T	0.5	exonic	MH01g0063400	nonsynonymous SNV	MH01g0063400:MH01t0063400-01:exon1:c.C349T:p.R117C,
M-T1-2	Chr01	2535524	C->T	0.625	exonic	MH01g0063400	nonsynonymous SNV	MH01g0063400:MH01t0063400-01:exon1:c.C349T:p.R117C,
X-T2-1	Chr01	2540762	G->A	0.6667	exonic	MH01g0063600	synonymous SNV	MH01g0063600:MH01t0063600-01:exon1:c.G312A:p.G104G,
X-CK-2	Chr01	2540826	T->G	0.3571	exonic	MH01g0063600	nonsynonymous SNV	MH01g0063600:MH01t0063600-01:exon1:c.T376G:p.S126A,
X-T2-1	Chr01	2540826	T->G	0.5	exonic	MH01g0063600	nonsynonymous SNV	MH01g0063600:MH01t0063600-01:exon1:c.T376G:p.S126A,
X-T2-2	Chr01	2540873	C->T	0.3077	exonic	MH01g0063600	synonymous SNV	MH01g0063600:MH01t0063600-01:exon1:c.C423T:p.S141S,
X-CK-2	Chr01	2540873	C->T	0.5	exonic	MH01g0063600	synonymous SNV	MH01g0063600:MH01t0063600-01:exon1:c.C423T:p.S141S,
X-CK-1	Chr01	2540873	C->T	0.5	exonic	MH01g0063600	synonymous SNV	MH01g0063600:MH01t0063600-01:exon1:c.C423T:p.S141S,
X-CK-2	Chr01	2540894	C->T	0.7778	exonic	MH01g0063600	synonymous SNV	MH01g0063600:MH01t0063600-01:exon1:c.C444T:p.T148T,
M-T2-1	Chr01	2541051	C->T	0.7576	UTR3	MH01g0063600(MH01t0063600-01:c.*139C>T)	-	-
M-T2-2	Chr01	2541051	C->T	0.8519	UTR3	MH01g0063600(MH01t0063600-01:c.*139C>T)	-	-
M-T1-1	Chr01	2541051	C->T	0.7667	UTR3	MH01g0063600(MH01t0063600-01:c.*139C>T)	-	-
M-CK-2	Chr01	2541051	C->T	0.6744	UTR3	MH01g0063600(MH01t0063600-01:c.*139C>T)	-	-
M-T1-2	Chr01	2541051	C->T	0.7286	UTR3	MH01g0063600(MH01t0063600-01:c.*139C>T)	-	-
M-CK-1	Chr01	2541051	C->T	0.7541	UTR3	MH01g0063600(MH01t0063600-01:c.*139C>T)	-	-
M-T2-1	Chr01	2541096	G->A	0.2174	UTR3	MH01g0063600(MH01t0063600-01:c.*184G>A)	-	-
M-T2-2	Chr01	2541096	G->A	0.1395	UTR3	MH01g0063600(MH01t0063600-01:c.*184G>A)	-	-
M-CK-2	Chr01	2541096	G->A	0.2105	UTR3	MH01g0063600(MH01t0063600-01:c.*184G>A)	-	-
M-T1-2	Chr01	2541096	G->A	0.1667	UTR3	MH01g0063600(MH01t0063600-01:c.*184G>A)	-	-
M-T1-1	Chr01	2541245	T->C	0.6667	UTR3	MH01g0063600(MH01t0063600-01:c.*333T>C)	-	-
M-T1-2	Chr01	2541245	T->C	0.5	UTR3	MH01g0063600(MH01t0063600-01:c.*333T>C)	-	-
M-T2-1	Chr01	2553365	T->C	0.4113	exonic	MH01g0063800	synonymous SNV	MH01g0063800:MH01t0063800-01:exon1:c.T231C:p.V77V,
X-T2-2	Chr01	2553365	T->C	0.2645	exonic	MH01g0063800	synonymous SNV	MH01g0063800:MH01t0063800-01:exon1:c.T231C:p.V77V,
X-T1-1	Chr01	2553365	T->C	0.2084	exonic	MH01g0063800	synonymous SNV	MH01g0063800:MH01t0063800-01:exon1:c.T231C:p.V77V,
X-CK-2	Chr01	2553365	T->C	0.2015	exonic	MH01g0063800	synonymous SNV	MH01g0063800:MH01t0063800-01:exon1:c.T231C:p.V77V,
M-T2-2	Chr01	2553365	T->C	0.375	exonic	MH01g0063800	synonymous SNV	MH01g0063800:MH01t0063800-01:exon1:c.T231C:p.V77V,
M-T1-1	Chr01	2553365	T->C	0.338	exonic	MH01g0063800	synonymous SNV	MH01g0063800:MH01t0063800-01:exon1:c.T231C:p.V77V,
M-CK-2	Chr01	2553365	T->C	0.3252	exonic	MH01g0063800	synonymous SNV	MH01g0063800:MH01t0063800-01:exon1:c.T231C:p.V77V,
M-T1-2	Chr01	2553365	T->C	0.3277	exonic	MH01g0063800	synonymous SNV	MH01g0063800:MH01t0063800-01:exon1:c.T231C:p.V77V,
X-T2-1	Chr01	2553365	T->C	0.2489	exonic	MH01g0063800	synonymous SNV	MH01g0063800:MH01t0063800-01:exon1:c.T231C:p.V77V,
M-CK-1	Chr01	2553365	T->C	0.2857	exonic	MH01g0063800	synonymous SNV	MH01g0063800:MH01t0063800-01:exon1:c.T231C:p.V77V,
X-T1-2	Chr01	2553365	T->C	0.2137	exonic	MH01g0063800	synonymous SNV	MH01g0063800:MH01t0063800-01:exon1:c.T231C:p.V77V,
X-CK-1	Chr01	2553365	T->C	0.2208	exonic	MH01g0063800	synonymous SNV	MH01g0063800:MH01t0063800-01:exon1:c.T231C:p.V77V,
M-T2-1	Chr01	2553422	T->C	0.537	exonic	MH01g0063800	synonymous SNV	MH01g0063800:MH01t0063800-01:exon1:c.T288C:p.N96N,
X-T2-2	Chr01	2553422	T->C	0.2748	exonic	MH01g0063800	synonymous SNV	MH01g0063800:MH01t0063800-01:exon1:c.T288C:p.N96N,
X-T1-1	Chr01	2553422	T->C	0.2439	exonic	MH01g0063800	synonymous SNV	MH01g0063800:MH01t0063800-01:exon1:c.T288C:p.N96N,
X-CK-2	Chr01	2553422	T->C	0.2219	exonic	MH01g0063800	synonymous SNV	MH01g0063800:MH01t0063800-01:exon1:c.T288C:p.N96N,
M-T2-2	Chr01	2553422	T->C	0.502	exonic	MH01g0063800	synonymous SNV	MH01g0063800:MH01t0063800-01:exon1:c.T288C:p.N96N,
M-T1-1	Chr01	2553422	T->C	0.4609	exonic	MH01g0063800	synonymous SNV	MH01g0063800:MH01t0063800-01:exon1:c.T288C:p.N96N,
M-CK-2	Chr01	2553422	T->C	0.4485	exonic	MH01g0063800	synonymous SNV	MH01g0063800:MH01t0063800-01:exon1:c.T288C:p.N96N,
M-T1-2	Chr01	2553422	T->C	0.4474	exonic	MH01g0063800	synonymous SNV	MH01g0063800:MH01t0063800-01:exon1:c.T288C:p.N96N,
X-T2-1	Chr01	2553422	T->C	0.2565	exonic	MH01g0063800	synonymous SNV	MH01g0063800:MH01t0063800-01:exon1:c.T288C:p.N96N,
M-CK-1	Chr01	2553422	T->C	0.4046	exonic	MH01g0063800	synonymous SNV	MH01g0063800:MH01t0063800-01:exon1:c.T288C:p.N96N,
X-T1-2	Chr01	2553422	T->C	0.2413	exonic	MH01g0063800	synonymous SNV	MH01g0063800:MH01t0063800-01:exon1:c.T288C:p.N96N,
X-CK-1	Chr01	2553422	T->C	0.2436	exonic	MH01g0063800	synonymous SNV	MH01g0063800:MH01t0063800-01:exon1:c.T288C:p.N96N,
M-T2-1	Chr01	2553557	T->C	0.2598	exonic	MH01g0063800	synonymous SNV	MH01g0063800:MH01t0063800-01:exon1:c.T423C:p.S141S,
M-T2-2	Chr01	2553557	T->C	0.1983	exonic	MH01g0063800	synonymous SNV	MH01g0063800:MH01t0063800-01:exon1:c.T423C:p.S141S,
M-T1-1	Chr01	2553557	T->C	0.1296	exonic	MH01g0063800	synonymous SNV	MH01g0063800:MH01t0063800-01:exon1:c.T423C:p.S141S,
M-CK-2	Chr01	2553557	T->C	0.1929	exonic	MH01g0063800	synonymous SNV	MH01g0063800:MH01t0063800-01:exon1:c.T423C:p.S141S,
M-T1-2	Chr01	2553557	T->C	0.1407	exonic	MH01g0063800	synonymous SNV	MH01g0063800:MH01t0063800-01:exon1:c.T423C:p.S141S,
M-CK-1	Chr01	2553557	T->C	0.1519	exonic	MH01g0063800	synonymous SNV	MH01g0063800:MH01t0063800-01:exon1:c.T423C:p.S141S,
M-T2-1	Chr01	2560920	C->G	0.25	UTR5	MH01g0064000(MH01t0064000-01:c.-10C>G)	-	-
X-T2-2	Chr01	2560920	C->G	0.5	UTR5	MH01g0064000(MH01t0064000-01:c.-10C>G)	-	-
X-CK-2	Chr01	2560920	C->G	0.3	UTR5	MH01g0064000(MH01t0064000-01:c.-10C>G)	-	-
M-T2-2	Chr01	2560920	C->G	0.375	UTR5	MH01g0064000(MH01t0064000-01:c.-10C>G)	-	-
M-T1-1	Chr01	2560920	C->G	0.1765	UTR5	MH01g0064000(MH01t0064000-01:c.-10C>G)	-	-
M-T1-2	Chr01	2560920	C->G	0.2381	UTR5	MH01g0064000(MH01t0064000-01:c.-10C>G)	-	-
M-CK-1	Chr01	2560920	C->G	0.5	UTR5	MH01g0064000(MH01t0064000-01:c.-10C>G)	-	-
X-T1-2	Chr01	2560920	C->G	0.5	UTR5	MH01g0064000(MH01t0064000-01:c.-10C>G)	-	-
X-CK-1	Chr01	2560920	C->G	0.375	UTR5	MH01g0064000(MH01t0064000-01:c.-10C>G)	-	-
M-CK-1	Chr01	2561080	A->C	0.7692	UTR5	MH01g0064000(MH01t0064000-01:c.-170A>C)	-	-
M-T1-1	Chr01	2561394	G->A	0.8947	UTR5	MH01g0064000(MH01t0064000-01:c.-484G>A)	-	-
M-T1-2	Chr01	2561394	G->A	0.7826	UTR5	MH01g0064000(MH01t0064000-01:c.-484G>A)	-	-
M-T1-2	Chr01	2561484	G->A	0.6875	UTR5	MH01g0064000(MH01t0064000-01:c.-574G>A)	-	-
M-T1-2	Chr01	2566401	G->T	0.881	exonic	MH01g0064100	nonsynonymous SNV	MH01g0064100:MH01t0064100-01:exon6:c.G1694T:p.C565F,MH01g0064100:MH01t0064100-05:exon5:c.G1802T:p.C601F,MH01g0064100:MH01t0064100-07:exon4:c.G1802T:p.C601F,MH01g0064100:MH01t0064100-02:exon5:c.G1655T:p.C552F,MH01g0064100:MH01t0064100-06:exon4:c.G1655T:p.C552F,MH01g0064100:MH01t0064100-04:exon5:c.G1802T:p.C601F,MH01g0064100:MH01t0064100-03:exon5:c.G1655T:p.C552F,
M-T2-1	Chr01	2574767	C->T	0.6	UTR3	MH01g0064200(MH01t0064200-01:c.*12C>T)	-	-
M-T1-2	Chr01	2574767	C->T	0.1154	UTR3	MH01g0064200(MH01t0064200-01:c.*12C>T)	-	-
M-CK-1	Chr01	2574767	C->T	0.1818	UTR3	MH01g0064200(MH01t0064200-01:c.*12C>T)	-	-
M-T2-1	Chr01	2574821	G->A	0.7143	exonic	MH01g0064200	synonymous SNV	MH01g0064200:MH01t0064200-01:exon4:c.G891A:p.P297P,
M-CK-1	Chr01	2574821	G->A	0.1923	exonic	MH01g0064200	synonymous SNV	MH01g0064200:MH01t0064200-01:exon4:c.G891A:p.P297P,
M-T1-1	Chr01	2574994	T->C	0.7847	exonic	MH01g0064200	synonymous SNV	MH01g0064200:MH01t0064200-01:exon3:c.T804C:p.L268L,
M-CK-2	Chr01	2574994	T->C	0.884	exonic	MH01g0064200	synonymous SNV	MH01g0064200:MH01t0064200-01:exon3:c.T804C:p.L268L,
M-T1-2	Chr01	2574994	T->C	0.7973	exonic	MH01g0064200	synonymous SNV	MH01g0064200:MH01t0064200-01:exon3:c.T804C:p.L268L,
M-CK-1	Chr01	2574994	T->C	0.8922	exonic	MH01g0064200	synonymous SNV	MH01g0064200:MH01t0064200-01:exon3:c.T804C:p.L268L,
M-T1-1	Chr01	2575162	T->C	0.7554	exonic	MH01g0064200	synonymous SNV	MH01g0064200:MH01t0064200-01:exon3:c.T636C:p.Y212Y,
M-CK-2	Chr01	2575162	T->C	0.8429	exonic	MH01g0064200	synonymous SNV	MH01g0064200:MH01t0064200-01:exon3:c.T636C:p.Y212Y,
M-T1-2	Chr01	2575162	T->C	0.7389	exonic	MH01g0064200	synonymous SNV	MH01g0064200:MH01t0064200-01:exon3:c.T636C:p.Y212Y,
M-CK-1	Chr01	2575162	T->C	0.8659	exonic	MH01g0064200	synonymous SNV	MH01g0064200:MH01t0064200-01:exon3:c.T636C:p.Y212Y,
M-T1-1	Chr01	2575222	T->C	0.5366	exonic	MH01g0064200	synonymous SNV	MH01g0064200:MH01t0064200-01:exon3:c.T576C:p.S192S,
M-CK-2	Chr01	2575222	T->C	0.7753	exonic	MH01g0064200	synonymous SNV	MH01g0064200:MH01t0064200-01:exon3:c.T576C:p.S192S,
M-T1-2	Chr01	2575222	T->C	0.5607	exonic	MH01g0064200	synonymous SNV	MH01g0064200:MH01t0064200-01:exon3:c.T576C:p.S192S,
M-CK-1	Chr01	2575222	T->C	0.7412	exonic	MH01g0064200	synonymous SNV	MH01g0064200:MH01t0064200-01:exon3:c.T576C:p.S192S,
M-T1-1	Chr01	2575228	T->C	0.4426	exonic	MH01g0064200	synonymous SNV	MH01g0064200:MH01t0064200-01:exon3:c.T570C:p.P190P,
M-CK-2	Chr01	2575228	T->C	0.7286	exonic	MH01g0064200	synonymous SNV	MH01g0064200:MH01t0064200-01:exon3:c.T570C:p.P190P,
M-T1-2	Chr01	2575228	T->C	0.4828	exonic	MH01g0064200	synonymous SNV	MH01g0064200:MH01t0064200-01:exon3:c.T570C:p.P190P,
M-CK-1	Chr01	2575228	T->C	0.6667	exonic	MH01g0064200	synonymous SNV	MH01g0064200:MH01t0064200-01:exon3:c.T570C:p.P190P,
M-T1-1	Chr01	2575342	T->C	0.7323	exonic	MH01g0064200	synonymous SNV	MH01g0064200:MH01t0064200-01:exon3:c.T456C:p.V152V,
M-CK-2	Chr01	2575342	T->C	0.8177	exonic	MH01g0064200	synonymous SNV	MH01g0064200:MH01t0064200-01:exon3:c.T456C:p.V152V,
M-T1-2	Chr01	2575342	T->C	0.7198	exonic	MH01g0064200	synonymous SNV	MH01g0064200:MH01t0064200-01:exon3:c.T456C:p.V152V,
M-CK-1	Chr01	2575342	T->C	0.8232	exonic	MH01g0064200	synonymous SNV	MH01g0064200:MH01t0064200-01:exon3:c.T456C:p.V152V,
M-T1-1	Chr01	2575351	G->A	0.7451	exonic	MH01g0064200	synonymous SNV	MH01g0064200:MH01t0064200-01:exon3:c.G447A:p.T149T,
M-CK-2	Chr01	2575351	G->A	0.8396	exonic	MH01g0064200	synonymous SNV	MH01g0064200:MH01t0064200-01:exon3:c.G447A:p.T149T,
M-T1-2	Chr01	2575351	G->A	0.7245	exonic	MH01g0064200	synonymous SNV	MH01g0064200:MH01t0064200-01:exon3:c.G447A:p.T149T,
M-CK-1	Chr01	2575351	G->A	0.8269	exonic	MH01g0064200	synonymous SNV	MH01g0064200:MH01t0064200-01:exon3:c.G447A:p.T149T,
M-T1-1	Chr01	2575435	C->T	0.744	exonic	MH01g0064200	synonymous SNV	MH01g0064200:MH01t0064200-01:exon3:c.C363T:p.Y121Y,
M-CK-2	Chr01	2575435	C->T	0.8475	exonic	MH01g0064200	synonymous SNV	MH01g0064200:MH01t0064200-01:exon3:c.C363T:p.Y121Y,
M-T1-2	Chr01	2575435	C->T	0.7872	exonic	MH01g0064200	synonymous SNV	MH01g0064200:MH01t0064200-01:exon3:c.C363T:p.Y121Y,
M-CK-1	Chr01	2575435	C->T	0.8589	exonic	MH01g0064200	synonymous SNV	MH01g0064200:MH01t0064200-01:exon3:c.C363T:p.Y121Y,
M-T1-1	Chr01	2575608	G->A	0.7746	exonic	MH01g0064200	nonsynonymous SNV	MH01g0064200:MH01t0064200-01:exon3:c.G190A:p.A64T,
M-CK-2	Chr01	2575608	G->A	0.8894	exonic	MH01g0064200	nonsynonymous SNV	MH01g0064200:MH01t0064200-01:exon3:c.G190A:p.A64T,
M-T1-2	Chr01	2575608	G->A	0.7566	exonic	MH01g0064200	nonsynonymous SNV	MH01g0064200:MH01t0064200-01:exon3:c.G190A:p.A64T,
M-CK-1	Chr01	2575608	G->A	0.8945	exonic	MH01g0064200	nonsynonymous SNV	MH01g0064200:MH01t0064200-01:exon3:c.G190A:p.A64T,
M-T1-1	Chr01	2575609	T->C	0.7746	exonic	MH01g0064200	synonymous SNV	MH01g0064200:MH01t0064200-01:exon3:c.T189C:p.S63S,
M-CK-2	Chr01	2575609	T->C	0.8856	exonic	MH01g0064200	synonymous SNV	MH01g0064200:MH01t0064200-01:exon3:c.T189C:p.S63S,
M-T1-2	Chr01	2575609	T->C	0.7708	exonic	MH01g0064200	synonymous SNV	MH01g0064200:MH01t0064200-01:exon3:c.T189C:p.S63S,
M-CK-1	Chr01	2575609	T->C	0.8983	exonic	MH01g0064200	synonymous SNV	MH01g0064200:MH01t0064200-01:exon3:c.T189C:p.S63S,
M-T1-1	Chr01	2577901	C->T	0.5534	exonic	MH01g0064200	nonsynonymous SNV	MH01g0064200:MH01t0064200-01:exon2:c.C80T:p.A27V,
M-CK-2	Chr01	2577901	C->T	0.8315	exonic	MH01g0064200	nonsynonymous SNV	MH01g0064200:MH01t0064200-01:exon2:c.C80T:p.A27V,
M-T1-2	Chr01	2577901	C->T	0.6071	exonic	MH01g0064200	nonsynonymous SNV	MH01g0064200:MH01t0064200-01:exon2:c.C80T:p.A27V,
M-CK-1	Chr01	2577901	C->T	0.7041	exonic	MH01g0064200	nonsynonymous SNV	MH01g0064200:MH01t0064200-01:exon2:c.C80T:p.A27V,
M-CK-2	Chr01	2581532	G->T	0.5	exonic	MH01g0064400	nonsynonymous SNV	MH01g0064400:MH01t0064400-01:exon2:c.G219T:p.K73N,
M-CK-1	Chr01	2581532	G->T	0.7143	exonic	MH01g0064400	nonsynonymous SNV	MH01g0064400:MH01t0064400-01:exon2:c.G219T:p.K73N,
M-T1-2	Chr01	2581713	A->C	0.7143	exonic	MH01g0064400	nonsynonymous SNV	MH01g0064400:MH01t0064400-01:exon3:c.A299C:p.K100T,
M-CK-1	Chr01	2581713	A->C	0.75	exonic	MH01g0064400	nonsynonymous SNV	MH01g0064400:MH01t0064400-01:exon3:c.A299C:p.K100T,
M-T1-1	Chr01	2581916	A->G	0.8889	exonic	MH01g0064400	nonsynonymous SNV	MH01g0064400:MH01t0064400-01:exon4:c.A392G:p.N131S,
M-T1-1	Chr01	2583091	T->C	0.75	exonic	MH01g0064400	nonsynonymous SNV	MH01g0064400:MH01t0064400-01:exon8:c.T674C:p.V225A,
M-CK-2	Chr01	2583091	T->C	0.6429	exonic	MH01g0064400	nonsynonymous SNV	MH01g0064400:MH01t0064400-01:exon8:c.T674C:p.V225A,
M-T1-2	Chr01	2583091	T->C	0.8571	exonic	MH01g0064400	nonsynonymous SNV	MH01g0064400:MH01t0064400-01:exon8:c.T674C:p.V225A,
M-CK-1	Chr01	2583091	T->C	0.7059	exonic	MH01g0064400	nonsynonymous SNV	MH01g0064400:MH01t0064400-01:exon8:c.T674C:p.V225A,
M-T1-1	Chr01	2583095	T->C	0.7143	exonic	MH01g0064400	synonymous SNV	MH01g0064400:MH01t0064400-01:exon8:c.T678C:p.D226D,
M-CK-2	Chr01	2583095	T->C	0.5455	exonic	MH01g0064400	synonymous SNV	MH01g0064400:MH01t0064400-01:exon8:c.T678C:p.D226D,
M-T1-2	Chr01	2583095	T->C	0.8333	exonic	MH01g0064400	synonymous SNV	MH01g0064400:MH01t0064400-01:exon8:c.T678C:p.D226D,
M-CK-1	Chr01	2583095	T->C	0.6429	exonic	MH01g0064400	synonymous SNV	MH01g0064400:MH01t0064400-01:exon8:c.T678C:p.D226D,
M-T1-1	Chr01	2583135	C->T	0.7059	exonic	MH01g0064400	nonsynonymous SNV	MH01g0064400:MH01t0064400-01:exon8:c.C718T:p.R240C,
M-CK-2	Chr01	2583135	C->T	0.7727	exonic	MH01g0064400	nonsynonymous SNV	MH01g0064400:MH01t0064400-01:exon8:c.C718T:p.R240C,
M-T1-2	Chr01	2583135	C->T	0.8235	exonic	MH01g0064400	nonsynonymous SNV	MH01g0064400:MH01t0064400-01:exon8:c.C718T:p.R240C,
M-CK-1	Chr01	2583135	C->T	0.7647	exonic	MH01g0064400	nonsynonymous SNV	MH01g0064400:MH01t0064400-01:exon8:c.C718T:p.R240C,
M-T1-2	Chr01	2584649	T->C	0.75	exonic	MH01g0064400	nonsynonymous SNV	MH01g0064400:MH01t0064400-01:exon11:c.T946C:p.S316P,
M-CK-1	Chr01	2584865	A->G	0.8889	exonic	MH01g0064400	nonsynonymous SNV	MH01g0064400:MH01t0064400-01:exon12:c.A986G:p.D329G,
M-T1-2	Chr01	2584935	T->G	0.875	exonic	MH01g0064400	synonymous SNV	MH01g0064400:MH01t0064400-01:exon12:c.T1056G:p.G352G,
X-T1-1	Chr01	2598502	G->A	0.6667	exonic	MH01g0064700	nonsynonymous SNV	MH01g0064700:MH01t0064700-01:exon2:c.G1102A:p.A368T,
X-T2-1	Chr01	2598944	G->A	0.8846	exonic	MH01g0064700	synonymous SNV	MH01g0064700:MH01t0064700-01:exon2:c.G660A:p.Q220Q,
X-CK-1	Chr01	2598944	G->A	0.8095	exonic	MH01g0064700	synonymous SNV	MH01g0064700:MH01t0064700-01:exon2:c.G660A:p.Q220Q,
X-T1-1	Chr01	2598958	C->T	0.8947	exonic	MH01g0064700	nonsynonymous SNV	MH01g0064700:MH01t0064700-01:exon2:c.C646T:p.R216W,
X-T2-1	Chr01	2598958	C->T	0.8125	exonic	MH01g0064700	nonsynonymous SNV	MH01g0064700:MH01t0064700-01:exon2:c.C646T:p.R216W,
X-T1-1	Chr01	2599021	A->C	0.6	exonic	MH01g0064700	nonsynonymous SNV	MH01g0064700:MH01t0064700-01:exon2:c.A583C:p.K195Q,
X-T1-1	Chr01	2599094	C->T	0.8333	exonic	MH01g0064700	synonymous SNV	MH01g0064700:MH01t0064700-01:exon2:c.C510T:p.T170T,
X-T1-1	Chr01	2599097	A->T	0.7778	exonic	MH01g0064700	synonymous SNV	MH01g0064700:MH01t0064700-01:exon2:c.A507T:p.S169S,
M-T1-1	Chr01	2627526	G->T	0.8929	exonic	MH01g0065100	synonymous SNV	MH01g0065100:MH01t0065100-04:exon2:c.G330T:p.T110T,MH01g0065100:MH01t0065100-05:exon1:c.G330T:p.T110T,MH01g0065100:MH01t0065100-01:exon2:c.G330T:p.T110T,MH01g0065100:MH01t0065100-02:exon2:c.G330T:p.T110T,MH01g0065100:MH01t0065100-03:exon2:c.G330T:p.T110T,
M-T1-1	Chr01	2631118	C->A	0.8664	exonic	MH01g0065200	nonsynonymous SNV	MH01g0065200:MH01t0065200-02:exon1:c.C73A:p.L25M,MH01g0065200:MH01t0065200-01:exon1:c.C73A:p.L25M,
M-CK-2	Chr01	2631118	C->A	0.8929	exonic	MH01g0065200	nonsynonymous SNV	MH01g0065200:MH01t0065200-02:exon1:c.C73A:p.L25M,MH01g0065200:MH01t0065200-01:exon1:c.C73A:p.L25M,
M-T1-2	Chr01	2631118	C->A	0.8552	exonic	MH01g0065200	nonsynonymous SNV	MH01g0065200:MH01t0065200-02:exon1:c.C73A:p.L25M,MH01g0065200:MH01t0065200-01:exon1:c.C73A:p.L25M,
M-T1-1	Chr01	2631276	G->T	0.7285	exonic	MH01g0065200	synonymous SNV	MH01g0065200:MH01t0065200-02:exon1:c.G231T:p.A77A,MH01g0065200:MH01t0065200-01:exon1:c.G231T:p.A77A,
M-CK-2	Chr01	2631276	G->T	0.8426	exonic	MH01g0065200	synonymous SNV	MH01g0065200:MH01t0065200-02:exon1:c.G231T:p.A77A,MH01g0065200:MH01t0065200-01:exon1:c.G231T:p.A77A,
M-T1-2	Chr01	2631276	G->T	0.741	exonic	MH01g0065200	synonymous SNV	MH01g0065200:MH01t0065200-02:exon1:c.G231T:p.A77A,MH01g0065200:MH01t0065200-01:exon1:c.G231T:p.A77A,
M-CK-1	Chr01	2631276	G->T	0.8333	exonic	MH01g0065200	synonymous SNV	MH01g0065200:MH01t0065200-02:exon1:c.G231T:p.A77A,MH01g0065200:MH01t0065200-01:exon1:c.G231T:p.A77A,
M-T1-1	Chr01	2631324	C->T	0.5494	exonic	MH01g0065200	synonymous SNV	MH01g0065200:MH01t0065200-02:exon1:c.C279T:p.G93G,MH01g0065200:MH01t0065200-01:exon1:c.C279T:p.G93G,
M-CK-2	Chr01	2631324	C->T	0.7095	exonic	MH01g0065200	synonymous SNV	MH01g0065200:MH01t0065200-02:exon1:c.C279T:p.G93G,MH01g0065200:MH01t0065200-01:exon1:c.C279T:p.G93G,
M-T1-2	Chr01	2631324	C->T	0.5691	exonic	MH01g0065200	synonymous SNV	MH01g0065200:MH01t0065200-02:exon1:c.C279T:p.G93G,MH01g0065200:MH01t0065200-01:exon1:c.C279T:p.G93G,
M-CK-1	Chr01	2631324	C->T	0.6947	exonic	MH01g0065200	synonymous SNV	MH01g0065200:MH01t0065200-02:exon1:c.C279T:p.G93G,MH01g0065200:MH01t0065200-01:exon1:c.C279T:p.G93G,
M-T2-1	Chr01	2631346	G->T	0.5	exonic	MH01g0065200	nonsynonymous SNV	MH01g0065200:MH01t0065200-02:exon1:c.G301T:p.A101S,MH01g0065200:MH01t0065200-01:exon1:c.G301T:p.A101S,
M-T2-2	Chr01	2631346	G->T	0.5	exonic	MH01g0065200	nonsynonymous SNV	MH01g0065200:MH01t0065200-02:exon1:c.G301T:p.A101S,MH01g0065200:MH01t0065200-01:exon1:c.G301T:p.A101S,
M-CK-2	Chr01	2631346	G->T	0.1364	exonic	MH01g0065200	nonsynonymous SNV	MH01g0065200:MH01t0065200-02:exon1:c.G301T:p.A101S,MH01g0065200:MH01t0065200-01:exon1:c.G301T:p.A101S,
M-CK-1	Chr01	2631346	G->T	0.1458	exonic	MH01g0065200	nonsynonymous SNV	MH01g0065200:MH01t0065200-02:exon1:c.G301T:p.A101S,MH01g0065200:MH01t0065200-01:exon1:c.G301T:p.A101S,
M-T1-1	Chr01	2631918	G->A	0.8663	exonic	MH01g0065200	synonymous SNV	MH01g0065200:MH01t0065200-02:exon2:c.G474A:p.Q158Q,MH01g0065200:MH01t0065200-01:exon2:c.G474A:p.Q158Q,
M-CK-2	Chr01	2631918	G->A	0.8863	exonic	MH01g0065200	synonymous SNV	MH01g0065200:MH01t0065200-02:exon2:c.G474A:p.Q158Q,MH01g0065200:MH01t0065200-01:exon2:c.G474A:p.Q158Q,
M-T1-2	Chr01	2631918	G->A	0.7975	exonic	MH01g0065200	synonymous SNV	MH01g0065200:MH01t0065200-02:exon2:c.G474A:p.Q158Q,MH01g0065200:MH01t0065200-01:exon2:c.G474A:p.Q158Q,
M-T1-2	Chr01	2632072	C->T	0.8518	exonic	MH01g0065200	synonymous SNV	MH01g0065200:MH01t0065200-02:exon3:c.C540T:p.Y180Y,MH01g0065200:MH01t0065200-01:exon3:c.C540T:p.Y180Y,
M-T1-1	Chr01	2633905	G->A	0.7859	exonic	MH01g0065200	synonymous SNV	MH01g0065200:MH01t0065200-02:exon10:c.G1161A:p.K387K,MH01g0065200:MH01t0065200-01:exon10:c.G1161A:p.K387K,
M-CK-2	Chr01	2633905	G->A	0.896	exonic	MH01g0065200	synonymous SNV	MH01g0065200:MH01t0065200-02:exon10:c.G1161A:p.K387K,MH01g0065200:MH01t0065200-01:exon10:c.G1161A:p.K387K,
M-T1-2	Chr01	2633905	G->A	0.7979	exonic	MH01g0065200	synonymous SNV	MH01g0065200:MH01t0065200-02:exon10:c.G1161A:p.K387K,MH01g0065200:MH01t0065200-01:exon10:c.G1161A:p.K387K,
M-CK-1	Chr01	2633905	G->A	0.8843	exonic	MH01g0065200	synonymous SNV	MH01g0065200:MH01t0065200-02:exon10:c.G1161A:p.K387K,MH01g0065200:MH01t0065200-01:exon10:c.G1161A:p.K387K,
M-CK-1	Chr01	2637411	T->C	0.6	exonic	MH01g0065300	nonsynonymous SNV	MH01g0065300:MH01t0065300-01:exon1:c.T296C:p.V99A,
M-T2-1	Chr01	2637438	T->C	0.5714	exonic	MH01g0065300	nonsynonymous SNV	MH01g0065300:MH01t0065300-01:exon1:c.T323C:p.V108A,
M-T2-2	Chr01	2637438	T->C	0.75	exonic	MH01g0065300	nonsynonymous SNV	MH01g0065300:MH01t0065300-01:exon1:c.T323C:p.V108A,
M-T1-2	Chr01	2637438	T->C	0.5556	exonic	MH01g0065300	nonsynonymous SNV	MH01g0065300:MH01t0065300-01:exon1:c.T323C:p.V108A,
M-CK-1	Chr01	2637438	T->C	0.8182	exonic	MH01g0065300	nonsynonymous SNV	MH01g0065300:MH01t0065300-01:exon1:c.T323C:p.V108A,
M-T2-1	Chr01	2637458	G->A	0.4444	exonic	MH01g0065300	nonsynonymous SNV	MH01g0065300:MH01t0065300-01:exon1:c.G343A:p.A115T,
M-T2-2	Chr01	2637458	G->A	0.2308	exonic	MH01g0065300	nonsynonymous SNV	MH01g0065300:MH01t0065300-01:exon1:c.G343A:p.A115T,
M-T1-1	Chr01	2637458	G->A	0.1875	exonic	MH01g0065300	nonsynonymous SNV	MH01g0065300:MH01t0065300-01:exon1:c.G343A:p.A115T,
M-CK-1	Chr01	2637458	G->A	0.1429	exonic	MH01g0065300	nonsynonymous SNV	MH01g0065300:MH01t0065300-01:exon1:c.G343A:p.A115T,
M-T2-1	Chr01	2637521	G->A	0.7895	exonic	MH01g0065300	nonsynonymous SNV	MH01g0065300:MH01t0065300-01:exon1:c.G406A:p.A136T,
M-T2-2	Chr01	2637521	G->A	0.8966	exonic	MH01g0065300	nonsynonymous SNV	MH01g0065300:MH01t0065300-01:exon1:c.G406A:p.A136T,
M-T1-1	Chr01	2637521	G->A	0.5556	exonic	MH01g0065300	nonsynonymous SNV	MH01g0065300:MH01t0065300-01:exon1:c.G406A:p.A136T,
M-T1-2	Chr01	2637521	G->A	0.7368	exonic	MH01g0065300	nonsynonymous SNV	MH01g0065300:MH01t0065300-01:exon1:c.G406A:p.A136T,
M-CK-1	Chr01	2637521	G->A	0.8919	exonic	MH01g0065300	nonsynonymous SNV	MH01g0065300:MH01t0065300-01:exon1:c.G406A:p.A136T,
M-T1-1	Chr01	2640568	A->G	0.6875	exonic	MH01g0065300	nonsynonymous SNV	MH01g0065300:MH01t0065300-01:exon2:c.A532G:p.I178V,
M-T1-2	Chr01	2640657	G->A	0.5833	exonic	MH01g0065300	synonymous SNV	MH01g0065300:MH01t0065300-01:exon2:c.G621A:p.L207L,
M-CK-1	Chr01	2640657	G->A	0.6667	exonic	MH01g0065300	synonymous SNV	MH01g0065300:MH01t0065300-01:exon2:c.G621A:p.L207L,
M-T1-1	Chr01	2640726	A->C	0.8636	exonic	MH01g0065300	synonymous SNV	MH01g0065300:MH01t0065300-01:exon2:c.A690C:p.L230L,
M-T1-2	Chr01	2640726	A->C	0.825	exonic	MH01g0065300	synonymous SNV	MH01g0065300:MH01t0065300-01:exon2:c.A690C:p.L230L,
M-CK-1	Chr01	2640726	A->C	0.8636	exonic	MH01g0065300	synonymous SNV	MH01g0065300:MH01t0065300-01:exon2:c.A690C:p.L230L,
M-T1-1	Chr01	2640917	C->T	0.8148	exonic	MH01g0065300	nonsynonymous SNV	MH01g0065300:MH01t0065300-01:exon2:c.C881T:p.A294V,
M-T1-2	Chr01	2640917	C->T	0.8	exonic	MH01g0065300	nonsynonymous SNV	MH01g0065300:MH01t0065300-01:exon2:c.C881T:p.A294V,
M-T1-1	Chr01	2640984	C->T	0.3636	exonic	MH01g0065300	synonymous SNV	MH01g0065300:MH01t0065300-01:exon2:c.C948T:p.T316T,
M-CK-2	Chr01	2640984	C->T	0.4167	exonic	MH01g0065300	synonymous SNV	MH01g0065300:MH01t0065300-01:exon2:c.C948T:p.T316T,
M-CK-1	Chr01	2640984	C->T	0.5	exonic	MH01g0065300	synonymous SNV	MH01g0065300:MH01t0065300-01:exon2:c.C948T:p.T316T,
M-T1-1	Chr01	2641230	A->C	0.8406	exonic	MH01g0065300	synonymous SNV	MH01g0065300:MH01t0065300-01:exon3:c.A1110C:p.G370G,
M-CK-2	Chr01	2641230	A->C	0.869	exonic	MH01g0065300	synonymous SNV	MH01g0065300:MH01t0065300-01:exon3:c.A1110C:p.G370G,
M-T1-2	Chr01	2641230	A->C	0.873	exonic	MH01g0065300	synonymous SNV	MH01g0065300:MH01t0065300-01:exon3:c.A1110C:p.G370G,
M-T1-1	Chr01	2641268	T->A	0.859	exonic	MH01g0065300	nonsynonymous SNV	MH01g0065300:MH01t0065300-01:exon3:c.T1148A:p.L383Q,
M-CK-2	Chr01	2641268	T->A	0.899	exonic	MH01g0065300	nonsynonymous SNV	MH01g0065300:MH01t0065300-01:exon3:c.T1148A:p.L383Q,
M-T1-1	Chr01	2641476	G->C	0.7692	exonic	MH01g0065300	synonymous SNV	MH01g0065300:MH01t0065300-01:exon4:c.G1269C:p.L423L,
M-CK-2	Chr01	2641476	G->C	0.8974	exonic	MH01g0065300	synonymous SNV	MH01g0065300:MH01t0065300-01:exon4:c.G1269C:p.L423L,
M-T1-1	Chr01	2641573	G->C	0.8101	exonic	MH01g0065300	nonsynonymous SNV	MH01g0065300:MH01t0065300-01:exon4:c.G1366C:p.V456L,
M-CK-2	Chr01	2641573	G->C	0.8947	exonic	MH01g0065300	nonsynonymous SNV	MH01g0065300:MH01t0065300-01:exon4:c.G1366C:p.V456L,
M-T1-2	Chr01	2641573	G->C	0.7978	exonic	MH01g0065300	nonsynonymous SNV	MH01g0065300:MH01t0065300-01:exon4:c.G1366C:p.V456L,
M-T1-1	Chr01	2641638	T->G	0.6739	exonic	MH01g0065300	synonymous SNV	MH01g0065300:MH01t0065300-01:exon4:c.T1431G:p.A477A,
M-CK-2	Chr01	2641638	T->G	0.8364	exonic	MH01g0065300	synonymous SNV	MH01g0065300:MH01t0065300-01:exon4:c.T1431G:p.A477A,
M-T1-2	Chr01	2641638	T->G	0.6512	exonic	MH01g0065300	synonymous SNV	MH01g0065300:MH01t0065300-01:exon4:c.T1431G:p.A477A,
M-CK-1	Chr01	2641638	T->G	0.8372	exonic	MH01g0065300	synonymous SNV	MH01g0065300:MH01t0065300-01:exon4:c.T1431G:p.A477A,
M-T1-1	Chr01	2642196	A->G	0.6944	exonic	MH01g0065300	nonsynonymous SNV	MH01g0065300:MH01t0065300-01:exon6:c.A1813G:p.T605A,
M-CK-2	Chr01	2642196	A->G	0.7647	exonic	MH01g0065300	nonsynonymous SNV	MH01g0065300:MH01t0065300-01:exon6:c.A1813G:p.T605A,
M-T1-2	Chr01	2642196	A->G	0.4359	exonic	MH01g0065300	nonsynonymous SNV	MH01g0065300:MH01t0065300-01:exon6:c.A1813G:p.T605A,
M-CK-1	Chr01	2642196	A->G	0.75	exonic	MH01g0065300	nonsynonymous SNV	MH01g0065300:MH01t0065300-01:exon6:c.A1813G:p.T605A,
M-T1-1	Chr01	2642204	C->T	0.7059	exonic	MH01g0065300	synonymous SNV	MH01g0065300:MH01t0065300-01:exon6:c.C1821T:p.R607R,
M-CK-2	Chr01	2642204	C->T	0.7143	exonic	MH01g0065300	synonymous SNV	MH01g0065300:MH01t0065300-01:exon6:c.C1821T:p.R607R,
M-T1-2	Chr01	2642204	C->T	0.4167	exonic	MH01g0065300	synonymous SNV	MH01g0065300:MH01t0065300-01:exon6:c.C1821T:p.R607R,
M-CK-1	Chr01	2642204	C->T	0.7143	exonic	MH01g0065300	synonymous SNV	MH01g0065300:MH01t0065300-01:exon6:c.C1821T:p.R607R,
M-T1-1	Chr01	2654404	T->C	0.8485	exonic	MH01g0065400	synonymous SNV	MH01g0065400:MH01t0065400-01:exon7:c.T561C:p.L187L,
M-T1-2	Chr01	2654404	T->C	0.8649	exonic	MH01g0065400	synonymous SNV	MH01g0065400:MH01t0065400-01:exon7:c.T561C:p.L187L,
M-T1-1	Chr01	2655494	T->G	0.8592	exonic	MH01g0065400	nonsynonymous SNV	MH01g0065400:MH01t0065400-01:exon11:c.T964G:p.W322G,
M-T1-2	Chr01	2655494	T->G	0.8916	exonic	MH01g0065400	nonsynonymous SNV	MH01g0065400:MH01t0065400-01:exon11:c.T964G:p.W322G,
M-T1-2	Chr01	2655649	A->G	0.8049	UTR3	MH01g0065400(MH01t0065400-01:c.*42A>G)	-	-
M-T1-2	Chr01	2677041	T->C	0.6	exonic	MH01g0065900	nonsynonymous SNV	MH01g0065900:MH01t0065900-01:exon1:c.T2570C:p.I857T,
M-T1-2	Chr01	2677047	A->C	0.5	exonic	MH01g0065900	nonsynonymous SNV	MH01g0065900:MH01t0065900-01:exon1:c.A2576C:p.D859A,
M-T1-2	Chr01	2677135	G->A	0.6667	exonic	MH01g0065900	synonymous SNV	MH01g0065900:MH01t0065900-01:exon1:c.G2664A:p.P888P,
M-T1-2	Chr01	2677156	G->A	0.6667	exonic	MH01g0065900	synonymous SNV	MH01g0065900:MH01t0065900-01:exon1:c.G2685A:p.K895K,
M-T2-2	Chr01	2684797	C->T	0.1667	exonic	MH01g0066200	synonymous SNV	MH01g0066200:MH01t0066200-01:exon1:c.C417T:p.A139A,
M-T1-1	Chr01	2684797	C->T	0.1579	exonic	MH01g0066200	synonymous SNV	MH01g0066200:MH01t0066200-01:exon1:c.C417T:p.A139A,
M-T1-2	Chr01	2684797	C->T	0.1579	exonic	MH01g0066200	synonymous SNV	MH01g0066200:MH01t0066200-01:exon1:c.C417T:p.A139A,
M-T2-1	Chr01	2684838	T->G	0.7759	exonic	MH01g0066200	nonsynonymous SNV	MH01g0066200:MH01t0066200-01:exon1:c.T376G:p.S126A,
M-T2-2	Chr01	2684838	T->G	0.7818	exonic	MH01g0066200	nonsynonymous SNV	MH01g0066200:MH01t0066200-01:exon1:c.T376G:p.S126A,
M-T1-1	Chr01	2684838	T->G	0.5882	exonic	MH01g0066200	nonsynonymous SNV	MH01g0066200:MH01t0066200-01:exon1:c.T376G:p.S126A,
M-CK-2	Chr01	2684838	T->G	0.814	exonic	MH01g0066200	nonsynonymous SNV	MH01g0066200:MH01t0066200-01:exon1:c.T376G:p.S126A,
M-T1-2	Chr01	2684838	T->G	0.6735	exonic	MH01g0066200	nonsynonymous SNV	MH01g0066200:MH01t0066200-01:exon1:c.T376G:p.S126A,
M-CK-1	Chr01	2684838	T->G	0.7333	exonic	MH01g0066200	nonsynonymous SNV	MH01g0066200:MH01t0066200-01:exon1:c.T376G:p.S126A,
M-T2-1	Chr01	2685038	C->G	0.5455	exonic	MH01g0066200	nonsynonymous SNV	MH01g0066200:MH01t0066200-01:exon1:c.C176G:p.A59G,
X-T2-2	Chr01	2685038	C->G	0.25	exonic	MH01g0066200	nonsynonymous SNV	MH01g0066200:MH01t0066200-01:exon1:c.C176G:p.A59G,
X-T1-1	Chr01	2685038	C->G	0.1557	exonic	MH01g0066200	nonsynonymous SNV	MH01g0066200:MH01t0066200-01:exon1:c.C176G:p.A59G,
X-CK-2	Chr01	2685038	C->G	0.1806	exonic	MH01g0066200	nonsynonymous SNV	MH01g0066200:MH01t0066200-01:exon1:c.C176G:p.A59G,
M-T2-2	Chr01	2685038	C->G	0.6071	exonic	MH01g0066200	nonsynonymous SNV	MH01g0066200:MH01t0066200-01:exon1:c.C176G:p.A59G,
M-T1-1	Chr01	2685038	C->G	0.5417	exonic	MH01g0066200	nonsynonymous SNV	MH01g0066200:MH01t0066200-01:exon1:c.C176G:p.A59G,
M-CK-2	Chr01	2685038	C->G	0.5556	exonic	MH01g0066200	nonsynonymous SNV	MH01g0066200:MH01t0066200-01:exon1:c.C176G:p.A59G,
M-T1-2	Chr01	2685038	C->G	0.6667	exonic	MH01g0066200	nonsynonymous SNV	MH01g0066200:MH01t0066200-01:exon1:c.C176G:p.A59G,
X-T2-1	Chr01	2685038	C->G	0.2364	exonic	MH01g0066200	nonsynonymous SNV	MH01g0066200:MH01t0066200-01:exon1:c.C176G:p.A59G,
M-CK-1	Chr01	2685038	C->G	0.7273	exonic	MH01g0066200	nonsynonymous SNV	MH01g0066200:MH01t0066200-01:exon1:c.C176G:p.A59G,
X-CK-1	Chr01	2685038	C->G	0.2432	exonic	MH01g0066200	nonsynonymous SNV	MH01g0066200:MH01t0066200-01:exon1:c.C176G:p.A59G,
M-T2-1	Chr01	2685184	G->C	0.8824	exonic	MH01g0066200	synonymous SNV	MH01g0066200:MH01t0066200-01:exon1:c.G30C:p.A10A,
M-T2-2	Chr01	2685184	G->C	0.76	exonic	MH01g0066200	synonymous SNV	MH01g0066200:MH01t0066200-01:exon1:c.G30C:p.A10A,
M-T1-1	Chr01	2685184	G->C	0.7812	exonic	MH01g0066200	synonymous SNV	MH01g0066200:MH01t0066200-01:exon1:c.G30C:p.A10A,
M-CK-2	Chr01	2685184	G->C	0.8182	exonic	MH01g0066200	synonymous SNV	MH01g0066200:MH01t0066200-01:exon1:c.G30C:p.A10A,
M-T1-2	Chr01	2685184	G->C	0.7037	exonic	MH01g0066200	synonymous SNV	MH01g0066200:MH01t0066200-01:exon1:c.G30C:p.A10A,
M-T1-1	Chr01	2685220	G->A	0.8621	UTR5	MH01g0066200(MH01t0066200-01:c.-7G>A)	-	-
M-CK-2	Chr01	2685220	G->A	0.7333	UTR5	MH01g0066200(MH01t0066200-01:c.-7G>A)	-	-
M-T1-2	Chr01	2685220	G->A	0.85	UTR5	MH01g0066200(MH01t0066200-01:c.-7G>A)	-	-
M-T1-1	Chr01	2689797	T->C	0.7143	exonic	MH01g0066400	synonymous SNV	MH01g0066400:MH01t0066400-01:exon1:c.T1584C:p.P528P,
M-T1-1	Chr01	2689830	C->T	0.7778	exonic	MH01g0066400	synonymous SNV	MH01g0066400:MH01t0066400-01:exon1:c.C1617T:p.N539N,
M-T1-1	Chr01	2696080	T->C	0.5	exonic	MH01g0066500	synonymous SNV	MH01g0066500:MH01t0066500-01:exon1:c.T441C:p.V147V,
M-CK-2	Chr01	2696080	T->C	0.7917	exonic	MH01g0066500	synonymous SNV	MH01g0066500:MH01t0066500-01:exon1:c.T441C:p.V147V,
M-T1-2	Chr01	2696080	T->C	0.4595	exonic	MH01g0066500	synonymous SNV	MH01g0066500:MH01t0066500-01:exon1:c.T441C:p.V147V,
M-CK-1	Chr01	2696080	T->C	0.8667	exonic	MH01g0066500	synonymous SNV	MH01g0066500:MH01t0066500-01:exon1:c.T441C:p.V147V,
M-T1-1	Chr01	2696209	A->G	0.2444	exonic	MH01g0066500	synonymous SNV	MH01g0066500:MH01t0066500-01:exon1:c.A312G:p.G104G,
M-CK-2	Chr01	2696209	A->G	0.76	exonic	MH01g0066500	synonymous SNV	MH01g0066500:MH01t0066500-01:exon1:c.A312G:p.G104G,
M-T1-2	Chr01	2696209	A->G	0.3077	exonic	MH01g0066500	synonymous SNV	MH01g0066500:MH01t0066500-01:exon1:c.A312G:p.G104G,
M-CK-1	Chr01	2696209	A->G	0.4	exonic	MH01g0066500	synonymous SNV	MH01g0066500:MH01t0066500-01:exon1:c.A312G:p.G104G,
M-CK-2	Chr01	2696230	T->C	0.6154	exonic	MH01g0066500	synonymous SNV	MH01g0066500:MH01t0066500-01:exon1:c.T291C:p.D97D,
M-T1-2	Chr01	2696230	T->C	0.1053	exonic	MH01g0066500	synonymous SNV	MH01g0066500:MH01t0066500-01:exon1:c.T291C:p.D97D,
M-T1-1	Chr01	2696345	C->G	0.325	exonic	MH01g0066500	nonsynonymous SNV	MH01g0066500:MH01t0066500-01:exon1:c.C176G:p.A59G,
M-CK-2	Chr01	2696345	C->G	0.4737	exonic	MH01g0066500	nonsynonymous SNV	MH01g0066500:MH01t0066500-01:exon1:c.C176G:p.A59G,
M-T1-2	Chr01	2696345	C->G	0.3571	exonic	MH01g0066500	nonsynonymous SNV	MH01g0066500:MH01t0066500-01:exon1:c.C176G:p.A59G,
M-CK-1	Chr01	2696345	C->G	0.6667	exonic	MH01g0066500	nonsynonymous SNV	MH01g0066500:MH01t0066500-01:exon1:c.C176G:p.A59G,
M-T2-2	Chr01	2696437	G->C	0.1667	exonic	MH01g0066500	synonymous SNV	MH01g0066500:MH01t0066500-01:exon1:c.G84C:p.P28P,
M-T1-1	Chr01	2705048	C->G	0.5556	exonic	MH01g0066800	nonsynonymous SNV	MH01g0066800:MH01t0066800-01:exon2:c.C1514G:p.A505G,
M-T1-2	Chr01	2708278	T->C	0.2727	exonic	MH01g0066900	synonymous SNV	MH01g0066900:MH01t0066900-01:exon1:c.T369C:p.I123I,
X-T2-2	Chr01	2708335	G->A	0.2514	exonic	MH01g0066900	synonymous SNV	MH01g0066900:MH01t0066900-01:exon1:c.G312A:p.G104G,
X-T1-1	Chr01	2708335	G->A	0.2621	exonic	MH01g0066900	synonymous SNV	MH01g0066900:MH01t0066900-01:exon1:c.G312A:p.G104G,
X-CK-2	Chr01	2708335	G->A	0.2022	exonic	MH01g0066900	synonymous SNV	MH01g0066900:MH01t0066900-01:exon1:c.G312A:p.G104G,
M-T1-1	Chr01	2708335	G->A	0.8269	exonic	MH01g0066900	synonymous SNV	MH01g0066900:MH01t0066900-01:exon1:c.G312A:p.G104G,
M-CK-2	Chr01	2708335	G->A	0.8926	exonic	MH01g0066900	synonymous SNV	MH01g0066900:MH01t0066900-01:exon1:c.G312A:p.G104G,
M-T1-2	Chr01	2708335	G->A	0.8168	exonic	MH01g0066900	synonymous SNV	MH01g0066900:MH01t0066900-01:exon1:c.G312A:p.G104G,
X-T2-1	Chr01	2708335	G->A	0.2668	exonic	MH01g0066900	synonymous SNV	MH01g0066900:MH01t0066900-01:exon1:c.G312A:p.G104G,
X-T1-2	Chr01	2708335	G->A	0.2383	exonic	MH01g0066900	synonymous SNV	MH01g0066900:MH01t0066900-01:exon1:c.G312A:p.G104G,
X-CK-1	Chr01	2708335	G->A	0.2282	exonic	MH01g0066900	synonymous SNV	MH01g0066900:MH01t0066900-01:exon1:c.G312A:p.G104G,
X-T2-2	Chr01	2708416	T->C	0.3239	exonic	MH01g0066900	synonymous SNV	MH01g0066900:MH01t0066900-01:exon1:c.T231C:p.V77V,
X-T1-1	Chr01	2708416	T->C	0.3296	exonic	MH01g0066900	synonymous SNV	MH01g0066900:MH01t0066900-01:exon1:c.T231C:p.V77V,
X-CK-2	Chr01	2708416	T->C	0.2726	exonic	MH01g0066900	synonymous SNV	MH01g0066900:MH01t0066900-01:exon1:c.T231C:p.V77V,
M-T1-1	Chr01	2708416	T->C	0.831	exonic	MH01g0066900	synonymous SNV	MH01g0066900:MH01t0066900-01:exon1:c.T231C:p.V77V,
M-T1-2	Chr01	2708416	T->C	0.8487	exonic	MH01g0066900	synonymous SNV	MH01g0066900:MH01t0066900-01:exon1:c.T231C:p.V77V,
X-T2-1	Chr01	2708416	T->C	0.3612	exonic	MH01g0066900	synonymous SNV	MH01g0066900:MH01t0066900-01:exon1:c.T231C:p.V77V,
X-T1-2	Chr01	2708416	T->C	0.3477	exonic	MH01g0066900	synonymous SNV	MH01g0066900:MH01t0066900-01:exon1:c.T231C:p.V77V,
X-CK-1	Chr01	2708416	T->C	0.3115	exonic	MH01g0066900	synonymous SNV	MH01g0066900:MH01t0066900-01:exon1:c.T231C:p.V77V,
M-T2-1	Chr01	2708563	C->G	0.7586	exonic	MH01g0066900	synonymous SNV	MH01g0066900:MH01t0066900-01:exon1:c.C84G:p.P28P,
M-T2-2	Chr01	2708563	C->G	0.8095	exonic	MH01g0066900	synonymous SNV	MH01g0066900:MH01t0066900-01:exon1:c.C84G:p.P28P,
M-T1-1	Chr01	2708563	C->G	0.2955	exonic	MH01g0066900	synonymous SNV	MH01g0066900:MH01t0066900-01:exon1:c.C84G:p.P28P,
M-CK-2	Chr01	2708563	C->G	0.5938	exonic	MH01g0066900	synonymous SNV	MH01g0066900:MH01t0066900-01:exon1:c.C84G:p.P28P,
M-T1-2	Chr01	2708563	C->G	0.4595	exonic	MH01g0066900	synonymous SNV	MH01g0066900:MH01t0066900-01:exon1:c.C84G:p.P28P,
M-CK-1	Chr01	2708563	C->G	0.7961	exonic	MH01g0066900	synonymous SNV	MH01g0066900:MH01t0066900-01:exon1:c.C84G:p.P28P,
M-T2-1	Chr01	2708584	A->G	0.8182	exonic	MH01g0066900	synonymous SNV	MH01g0066900:MH01t0066900-01:exon1:c.A63G:p.A21A,
M-T1-1	Chr01	2708584	A->G	0.2059	exonic	MH01g0066900	synonymous SNV	MH01g0066900:MH01t0066900-01:exon1:c.A63G:p.A21A,
M-CK-2	Chr01	2708584	A->G	0.375	exonic	MH01g0066900	synonymous SNV	MH01g0066900:MH01t0066900-01:exon1:c.A63G:p.A21A,
M-T1-2	Chr01	2708584	A->G	0.4167	exonic	MH01g0066900	synonymous SNV	MH01g0066900:MH01t0066900-01:exon1:c.A63G:p.A21A,
M-T1-2	Chr01	2711141	A->C	0.7826	exonic	MH01g0067000	synonymous SNV	MH01g0067000:MH01t0067000-01:exon1:c.A1213C:p.R405R,
M-T1-2	Chr01	2711286	G->A	0.8421	exonic	MH01g0067000	synonymous SNV	MH01g0067000:MH01t0067000-01:exon1:c.G1068A:p.Q356Q,
M-T1-1	Chr01	2711365	A->G	0.5556	exonic	MH01g0067000	nonsynonymous SNV	MH01g0067000:MH01t0067000-01:exon1:c.A989G:p.D330G,
M-T1-2	Chr01	2711365	A->G	0.6	exonic	MH01g0067000	nonsynonymous SNV	MH01g0067000:MH01t0067000-01:exon1:c.A989G:p.D330G,
M-T1-1	Chr01	2711523	G->T	0.75	exonic	MH01g0067000	synonymous SNV	MH01g0067000:MH01t0067000-01:exon1:c.G831T:p.L277L,
M-T1-2	Chr01	2711523	G->T	0.7857	exonic	MH01g0067000	synonymous SNV	MH01g0067000:MH01t0067000-01:exon1:c.G831T:p.L277L,
M-T1-1	Chr01	2711598	C->T	0.7333	exonic	MH01g0067000	synonymous SNV	MH01g0067000:MH01t0067000-01:exon1:c.C756T:p.S252S,
M-T1-2	Chr01	2711598	C->T	0.75	exonic	MH01g0067000	synonymous SNV	MH01g0067000:MH01t0067000-01:exon1:c.C756T:p.S252S,
M-T1-1	Chr01	2711664	G->C	0.5556	exonic	MH01g0067000	synonymous SNV	MH01g0067000:MH01t0067000-01:exon1:c.G690C:p.T230T,
M-CK-2	Chr01	2711664	G->C	0.6667	exonic	MH01g0067000	synonymous SNV	MH01g0067000:MH01t0067000-01:exon1:c.G690C:p.T230T,
M-T1-2	Chr01	2711664	G->C	0.625	exonic	MH01g0067000	synonymous SNV	MH01g0067000:MH01t0067000-01:exon1:c.G690C:p.T230T,
M-T1-1	Chr01	2711691	A->G	0.7778	exonic	MH01g0067000	synonymous SNV	MH01g0067000:MH01t0067000-01:exon1:c.A663G:p.E221E,
M-CK-2	Chr01	2711691	A->G	0.625	exonic	MH01g0067000	synonymous SNV	MH01g0067000:MH01t0067000-01:exon1:c.A663G:p.E221E,
M-T1-1	Chr01	2711739	G->A	0.8	exonic	MH01g0067000	synonymous SNV	MH01g0067000:MH01t0067000-01:exon1:c.G615A:p.T205T,
M-CK-2	Chr01	2711739	G->A	0.8571	exonic	MH01g0067000	synonymous SNV	MH01g0067000:MH01t0067000-01:exon1:c.G615A:p.T205T,
M-T1-2	Chr01	2711739	G->A	0.9	exonic	MH01g0067000	synonymous SNV	MH01g0067000:MH01t0067000-01:exon1:c.G615A:p.T205T,
M-T1-2	Chr01	2711913	G->T	0.8485	exonic	MH01g0067000	synonymous SNV	MH01g0067000:MH01t0067000-01:exon1:c.G441T:p.A147A,
M-T1-1	Chr01	2715723	C->T	0.7857	exonic	MH01g0067200	nonsynonymous SNV	MH01g0067200:MH01t0067200-01:exon2:c.C364T:p.L122F,
M-CK-1	Chr01	2715723	C->T	0.7857	exonic	MH01g0067200	nonsynonymous SNV	MH01g0067200:MH01t0067200-01:exon2:c.C364T:p.L122F,
M-T1-1	Chr01	2716113	G->A	0.7692	exonic	MH01g0067200	nonsynonymous SNV	MH01g0067200:MH01t0067200-01:exon2:c.G754A:p.V252I,
M-T1-2	Chr01	2716113	G->A	0.7857	exonic	MH01g0067200	nonsynonymous SNV	MH01g0067200:MH01t0067200-01:exon2:c.G754A:p.V252I,
M-T1-2	Chr01	2716828	C->T	0.875	exonic	MH01g0067200	nonsynonymous SNV	MH01g0067200:MH01t0067200-01:exon3:c.C1418T:p.A473V,
M-T1-2	Chr01	2716843	T->C	0.875	exonic	MH01g0067200	nonsynonymous SNV	MH01g0067200:MH01t0067200-01:exon3:c.T1433C:p.I478T,
M-T1-1	Chr01	2717112	C->A	0.8889	exonic	MH01g0067200	nonsynonymous SNV	MH01g0067200:MH01t0067200-01:exon3:c.C1702A:p.L568I,
M-CK-2	Chr01	2717112	C->A	0.8462	exonic	MH01g0067200	nonsynonymous SNV	MH01g0067200:MH01t0067200-01:exon3:c.C1702A:p.L568I,
M-T1-2	Chr01	2718537	A->G	0.625	exonic	MH01g0067200	nonsynonymous SNV	MH01g0067200:MH01t0067200-01:exon4:c.A2984G:p.E995G,
M-T1-2	Chr01	2718616	G->T	0.75	exonic	MH01g0067200	nonsynonymous SNV	MH01g0067200:MH01t0067200-01:exon4:c.G3063T:p.K1021N,
M-T2-1	Chr01	2720761	C->G	0.2078	exonic	MH01g0067300	synonymous SNV	MH01g0067300:MH01t0067300-01:exon1:c.C267G:p.S89S,
M-T2-2	Chr01	2720761	C->G	0.1793	exonic	MH01g0067300	synonymous SNV	MH01g0067300:MH01t0067300-01:exon1:c.C267G:p.S89S,
M-T1-1	Chr01	2720761	C->G	0.1871	exonic	MH01g0067300	synonymous SNV	MH01g0067300:MH01t0067300-01:exon1:c.C267G:p.S89S,
M-CK-2	Chr01	2720761	C->G	0.1774	exonic	MH01g0067300	synonymous SNV	MH01g0067300:MH01t0067300-01:exon1:c.C267G:p.S89S,
M-T1-2	Chr01	2720761	C->G	0.1787	exonic	MH01g0067300	synonymous SNV	MH01g0067300:MH01t0067300-01:exon1:c.C267G:p.S89S,
M-CK-1	Chr01	2720761	C->G	0.1655	exonic	MH01g0067300	synonymous SNV	MH01g0067300:MH01t0067300-01:exon1:c.C267G:p.S89S,
M-T2-1	Chr01	2720944	C->G	0.8634	exonic	MH01g0067300	synonymous SNV	MH01g0067300:MH01t0067300-01:exon1:c.C84G:p.P28P,
M-T2-2	Chr01	2720944	C->G	0.8889	exonic	MH01g0067300	synonymous SNV	MH01g0067300:MH01t0067300-01:exon1:c.C84G:p.P28P,
M-T1-1	Chr01	2720944	C->G	0.7929	exonic	MH01g0067300	synonymous SNV	MH01g0067300:MH01t0067300-01:exon1:c.C84G:p.P28P,
M-CK-2	Chr01	2720944	C->G	0.8721	exonic	MH01g0067300	synonymous SNV	MH01g0067300:MH01t0067300-01:exon1:c.C84G:p.P28P,
M-T1-2	Chr01	2720944	C->G	0.8083	exonic	MH01g0067300	synonymous SNV	MH01g0067300:MH01t0067300-01:exon1:c.C84G:p.P28P,
M-CK-1	Chr01	2720944	C->G	0.8351	exonic	MH01g0067300	synonymous SNV	MH01g0067300:MH01t0067300-01:exon1:c.C84G:p.P28P,
M-T1-1	Chr01	2740871	C->G	0.885	exonic	MH01g0067900	synonymous SNV	MH01g0067900:MH01t0067900-01:exon1:c.C261G:p.S87S,
M-T1-2	Chr01	2740871	C->G	0.887	exonic	MH01g0067900	synonymous SNV	MH01g0067900:MH01t0067900-01:exon1:c.C261G:p.S87S,
M-CK-2	Chr01	2762393	A->C	0.6	exonic	MH01g0068400	synonymous SNV	MH01g0068400:MH01t0068400-01:exon2:c.A1620C:p.T540T,
M-T1-2	Chr01	2762393	A->C	0.625	exonic	MH01g0068400	synonymous SNV	MH01g0068400:MH01t0068400-01:exon2:c.A1620C:p.T540T,
M-CK-1	Chr01	2762393	A->C	0.6667	exonic	MH01g0068400	synonymous SNV	MH01g0068400:MH01t0068400-01:exon2:c.A1620C:p.T540T,
M-T1-1	Chr01	2763008	G->A	0.6667	exonic	MH01g0068400	nonsynonymous SNV	MH01g0068400:MH01t0068400-01:exon1:c.G1081A:p.D361N,
M-CK-2	Chr01	2763008	G->A	0.7143	exonic	MH01g0068400	nonsynonymous SNV	MH01g0068400:MH01t0068400-01:exon1:c.G1081A:p.D361N,
M-T1-2	Chr01	2763008	G->A	0.7692	exonic	MH01g0068400	nonsynonymous SNV	MH01g0068400:MH01t0068400-01:exon1:c.G1081A:p.D361N,
M-T1-2	Chr01	2763067	C->T	0.6667	exonic	MH01g0068400	nonsynonymous SNV	MH01g0068400:MH01t0068400-01:exon1:c.C1022T:p.S341L,
M-T1-2	Chr01	2763609	C->T	0.6667	exonic	MH01g0068400	synonymous SNV	MH01g0068400:MH01t0068400-01:exon1:c.C480T:p.C160C,
M-CK-1	Chr01	2763609	C->T	0.8	exonic	MH01g0068400	synonymous SNV	MH01g0068400:MH01t0068400-01:exon1:c.C480T:p.C160C,
M-T1-2	Chr01	2765115	C->T	0.7	exonic	MH01g0068500	synonymous SNV	MH01g0068500:MH01t0068500-01:exon1:c.C274T:p.L92L,
M-CK-1	Chr01	2765115	C->T	0.75	exonic	MH01g0068500	synonymous SNV	MH01g0068500:MH01t0068500-01:exon1:c.C274T:p.L92L,
M-T1-2	Chr01	2765231	C->T	0.7778	exonic	MH01g0068500	nonsynonymous SNV	MH01g0068500:MH01t0068500-01:exon1:c.C158T:p.S53F,
M-CK-1	Chr01	2765231	C->T	0.6667	exonic	MH01g0068500	nonsynonymous SNV	MH01g0068500:MH01t0068500-01:exon1:c.C158T:p.S53F,
M-T1-1	Chr01	2820706	G->A	0.5882	exonic	MH01g0069800	nonsynonymous SNV	MH01g0069800:MH01t0069800-01:exon1:c.G928A:p.G310S,
M-CK-2	Chr01	2820706	G->A	0.8667	exonic	MH01g0069800	nonsynonymous SNV	MH01g0069800:MH01t0069800-01:exon1:c.G928A:p.G310S,
X-T1-2	Chr01	3072608	T->C	0.2143	exonic	MH01g0075700	synonymous SNV	MH01g0075700:MH01t0075700-01:exon1:c.T303C:p.A101A,
M-T1-2	Chr01	3187555	T->G	0.8	exonic	MH01g0077900	nonsynonymous SNV	MH01g0077900:MH01t0077900-01:exon13:c.T2289G:p.D763E,
M-T1-1	Chr01	3187890	C->G	0.8824	exonic	MH01g0077900	nonsynonymous SNV	MH01g0077900:MH01t0077900-01:exon12:c.C2062G:p.Q688E,
M-T1-2	Chr01	3187890	C->G	0.7568	exonic	MH01g0077900	nonsynonymous SNV	MH01g0077900:MH01t0077900-01:exon12:c.C2062G:p.Q688E,
M-T1-1	Chr01	3187957	A->T	0.6	exonic	MH01g0077900	synonymous SNV	MH01g0077900:MH01t0077900-01:exon12:c.A1995T:p.V665V,
M-CK-2	Chr01	3187957	A->T	0.8889	exonic	MH01g0077900	synonymous SNV	MH01g0077900:MH01t0077900-01:exon12:c.A1995T:p.V665V,
M-T1-2	Chr01	3187957	A->T	0.6111	exonic	MH01g0077900	synonymous SNV	MH01g0077900:MH01t0077900-01:exon12:c.A1995T:p.V665V,
M-T1-1	Chr01	3190967	A->G	0.7857	exonic	MH01g0077900	synonymous SNV	MH01g0077900:MH01t0077900-01:exon1:c.A774G:p.P258P,
M-T1-2	Chr01	3190967	A->G	0.8462	exonic	MH01g0077900	synonymous SNV	MH01g0077900:MH01t0077900-01:exon1:c.A774G:p.P258P,
M-CK-1	Chr01	3190967	A->G	0.875	exonic	MH01g0077900	synonymous SNV	MH01g0077900:MH01t0077900-01:exon1:c.A774G:p.P258P,
M-T1-1	Chr01	3191667	T->C	0.8378	exonic	MH01g0077900	nonsynonymous SNV	MH01g0077900:MH01t0077900-01:exon1:c.T74C:p.F25S,
M-T1-2	Chr01	3191667	T->C	0.8537	exonic	MH01g0077900	nonsynonymous SNV	MH01g0077900:MH01t0077900-01:exon1:c.T74C:p.F25S,
M-CK-1	Chr01	3191667	T->C	0.9	exonic	MH01g0077900	nonsynonymous SNV	MH01g0077900:MH01t0077900-01:exon1:c.T74C:p.F25S,
M-T1-1	Chr01	3247235	T->A	0.8442	exonic	MH01g0079100	synonymous SNV	MH01g0079100:MH01t0079100-04:exon7:c.T882A:p.A294A,MH01g0079100:MH01t0079100-05:exon7:c.T882A:p.A294A,MH01g0079100:MH01t0079100-02:exon8:c.T1068A:p.A356A,MH01g0079100:MH01t0079100-03:exon7:c.T783A:p.A261A,MH01g0079100:MH01t0079100-01:exon9:c.T1068A:p.A356A,
M-T1-2	Chr01	3247235	T->A	0.8077	exonic	MH01g0079100	synonymous SNV	MH01g0079100:MH01t0079100-04:exon7:c.T882A:p.A294A,MH01g0079100:MH01t0079100-05:exon7:c.T882A:p.A294A,MH01g0079100:MH01t0079100-02:exon8:c.T1068A:p.A356A,MH01g0079100:MH01t0079100-03:exon7:c.T783A:p.A261A,MH01g0079100:MH01t0079100-01:exon9:c.T1068A:p.A356A,
M-T1-1	Chr01	3247487	A->C	0.88	exonic	MH01g0079100	synonymous SNV	MH01g0079100:MH01t0079100-04:exon6:c.A753C:p.L251L,MH01g0079100:MH01t0079100-05:exon6:c.A753C:p.L251L,MH01g0079100:MH01t0079100-02:exon7:c.A939C:p.L313L,MH01g0079100:MH01t0079100-03:exon6:c.A654C:p.L218L,MH01g0079100:MH01t0079100-01:exon8:c.A939C:p.L313L,
M-T1-2	Chr01	3247487	A->C	0.8755	exonic	MH01g0079100	synonymous SNV	MH01g0079100:MH01t0079100-04:exon6:c.A753C:p.L251L,MH01g0079100:MH01t0079100-05:exon6:c.A753C:p.L251L,MH01g0079100:MH01t0079100-02:exon7:c.A939C:p.L313L,MH01g0079100:MH01t0079100-03:exon6:c.A654C:p.L218L,MH01g0079100:MH01t0079100-01:exon8:c.A939C:p.L313L,
M-T1-1	Chr01	3247571	C->A	0.8883	exonic	MH01g0079100	synonymous SNV	MH01g0079100:MH01t0079100-04:exon6:c.C669A:p.L223L,MH01g0079100:MH01t0079100-05:exon6:c.C669A:p.L223L,MH01g0079100:MH01t0079100-02:exon7:c.C855A:p.L285L,MH01g0079100:MH01t0079100-03:exon6:c.C570A:p.L190L,MH01g0079100:MH01t0079100-01:exon8:c.C855A:p.L285L,
M-T1-2	Chr01	3247571	C->A	0.8837	exonic	MH01g0079100	synonymous SNV	MH01g0079100:MH01t0079100-04:exon6:c.C669A:p.L223L,MH01g0079100:MH01t0079100-05:exon6:c.C669A:p.L223L,MH01g0079100:MH01t0079100-02:exon7:c.C855A:p.L285L,MH01g0079100:MH01t0079100-03:exon6:c.C570A:p.L190L,MH01g0079100:MH01t0079100-01:exon8:c.C855A:p.L285L,
M-T1-1	Chr01	3247691	T->C	0.8625	exonic	MH01g0079100	synonymous SNV	MH01g0079100:MH01t0079100-04:exon6:c.T549C:p.I183I,MH01g0079100:MH01t0079100-05:exon6:c.T549C:p.I183I,MH01g0079100:MH01t0079100-02:exon7:c.T735C:p.I245I,MH01g0079100:MH01t0079100-03:exon6:c.T450C:p.I150I,MH01g0079100:MH01t0079100-01:exon8:c.T735C:p.I245I,
M-T1-2	Chr01	3247691	T->C	0.8912	exonic	MH01g0079100	synonymous SNV	MH01g0079100:MH01t0079100-04:exon6:c.T549C:p.I183I,MH01g0079100:MH01t0079100-05:exon6:c.T549C:p.I183I,MH01g0079100:MH01t0079100-02:exon7:c.T735C:p.I245I,MH01g0079100:MH01t0079100-03:exon6:c.T450C:p.I150I,MH01g0079100:MH01t0079100-01:exon8:c.T735C:p.I245I,
M-CK-1	Chr01	3247691	T->C	0.9	exonic	MH01g0079100	synonymous SNV	MH01g0079100:MH01t0079100-04:exon6:c.T549C:p.I183I,MH01g0079100:MH01t0079100-05:exon6:c.T549C:p.I183I,MH01g0079100:MH01t0079100-02:exon7:c.T735C:p.I245I,MH01g0079100:MH01t0079100-03:exon6:c.T450C:p.I150I,MH01g0079100:MH01t0079100-01:exon8:c.T735C:p.I245I,
M-T1-1	Chr01	3247718	A->T	0.8613	exonic	MH01g0079100	synonymous SNV	MH01g0079100:MH01t0079100-04:exon6:c.A522T:p.S174S,MH01g0079100:MH01t0079100-05:exon6:c.A522T:p.S174S,MH01g0079100:MH01t0079100-02:exon7:c.A708T:p.S236S,MH01g0079100:MH01t0079100-03:exon6:c.A423T:p.S141S,MH01g0079100:MH01t0079100-01:exon8:c.A708T:p.S236S,
M-T1-2	Chr01	3247718	A->T	0.8808	exonic	MH01g0079100	synonymous SNV	MH01g0079100:MH01t0079100-04:exon6:c.A522T:p.S174S,MH01g0079100:MH01t0079100-05:exon6:c.A522T:p.S174S,MH01g0079100:MH01t0079100-02:exon7:c.A708T:p.S236S,MH01g0079100:MH01t0079100-03:exon6:c.A423T:p.S141S,MH01g0079100:MH01t0079100-01:exon8:c.A708T:p.S236S,
M-T1-1	Chr01	3271277	C->T	0.7059	exonic	MH01g0079400	nonsynonymous SNV	MH01g0079400:MH01t0079400-02:exon2:c.C179T:p.A60V,MH01g0079400:MH01t0079400-06:exon2:c.C179T:p.A60V,MH01g0079400:MH01t0079400-04:exon2:c.C179T:p.A60V,MH01g0079400:MH01t0079400-01:exon2:c.C179T:p.A60V,MH01g0079400:MH01t0079400-09:exon1:c.C179T:p.A60V,MH01g0079400:MH01t0079400-03:exon2:c.C179T:p.A60V,MH01g0079400:MH01t0079400-08:exon1:c.C179T:p.A60V,
M-T1-2	Chr01	3271277	C->T	0.8421	exonic	MH01g0079400	nonsynonymous SNV	MH01g0079400:MH01t0079400-02:exon2:c.C179T:p.A60V,MH01g0079400:MH01t0079400-06:exon2:c.C179T:p.A60V,MH01g0079400:MH01t0079400-04:exon2:c.C179T:p.A60V,MH01g0079400:MH01t0079400-01:exon2:c.C179T:p.A60V,MH01g0079400:MH01t0079400-09:exon1:c.C179T:p.A60V,MH01g0079400:MH01t0079400-03:exon2:c.C179T:p.A60V,MH01g0079400:MH01t0079400-08:exon1:c.C179T:p.A60V,
M-CK-1	Chr01	3271277	C->T	0.7778	exonic	MH01g0079400	nonsynonymous SNV	MH01g0079400:MH01t0079400-02:exon2:c.C179T:p.A60V,MH01g0079400:MH01t0079400-06:exon2:c.C179T:p.A60V,MH01g0079400:MH01t0079400-04:exon2:c.C179T:p.A60V,MH01g0079400:MH01t0079400-01:exon2:c.C179T:p.A60V,MH01g0079400:MH01t0079400-09:exon1:c.C179T:p.A60V,MH01g0079400:MH01t0079400-03:exon2:c.C179T:p.A60V,MH01g0079400:MH01t0079400-08:exon1:c.C179T:p.A60V,
X-CK-1	Chr01	3302114	T->C	0.3	exonic	MH01g0080000	nonsynonymous SNV	MH01g0080000:MH01t0080000-03:exon1:c.T148C:p.S50P,MH01g0080000:MH01t0080000-02:exon1:c.T148C:p.S50P,MH01g0080000:MH01t0080000-01:exon1:c.T148C:p.S50P,
M-T1-1	Chr01	3303458	G->A	0.7059	exonic	MH01g0080000	nonsynonymous SNV	MH01g0080000:MH01t0080000-03:exon3:c.G604A:p.V202I,MH01g0080000:MH01t0080000-02:exon3:c.G604A:p.V202I,MH01g0080000:MH01t0080000-01:exon3:c.G604A:p.V202I,
M-T1-1	Chr01	3304741	T->C	0.75	exonic	MH01g0080000	synonymous SNV	MH01g0080000:MH01t0080000-02:exon7:c.T1152C:p.C384C,MH01g0080000:MH01t0080000-01:exon7:c.T1152C:p.C384C,
M-T1-2	Chr01	3308316	A->G	0.8947	exonic	MH01g0080100	synonymous SNV	MH01g0080100:MH01t0080100-01:exon3:c.A909G:p.Q303Q,MH01g0080100:MH01t0080100-03:exon3:c.A909G:p.Q303Q,MH01g0080100:MH01t0080100-02:exon3:c.A909G:p.Q303Q,
M-T1-1	Chr01	3308406	C->T	0.8857	exonic	MH01g0080100	synonymous SNV	MH01g0080100:MH01t0080100-01:exon3:c.C999T:p.S333S,MH01g0080100:MH01t0080100-03:exon3:c.C999T:p.S333S,MH01g0080100:MH01t0080100-02:exon3:c.C999T:p.S333S,
M-T1-2	Chr01	3308406	C->T	0.8136	exonic	MH01g0080100	synonymous SNV	MH01g0080100:MH01t0080100-01:exon3:c.C999T:p.S333S,MH01g0080100:MH01t0080100-03:exon3:c.C999T:p.S333S,MH01g0080100:MH01t0080100-02:exon3:c.C999T:p.S333S,
M-T1-2	Chr01	3315758	C->T	0.8947	exonic	MH01g0080200	nonsynonymous SNV	MH01g0080200:MH01t0080200-02:exon7:c.C886T:p.R296C,MH01g0080200:MH01t0080200-01:exon8:c.C1342T:p.R448C,MH01g0080200:MH01t0080200-04:exon7:c.C1045T:p.R349C,
M-CK-1	Chr01	3407576	A->T	0.4286	exonic	MH01g0081700	synonymous SNV	MH01g0081700:MH01t0081700-01:exon6:c.A4053T:p.P1351P,
X-T1-2	Chr01	3407724	G->A	0.375	exonic	MH01g0081700	nonsynonymous SNV	MH01g0081700:MH01t0081700-01:exon6:c.G3905A:p.R1302H,
M-T2-1	Chr01	4000881	C->T	0.375	exonic	MH01g0090600	nonsynonymous SNV	MH01g0090600:MH01t0090600-01:exon4:c.C740T:p.P247L,
M-T1-2	Chr01	4000919	G->A	0.4286	exonic	MH01g0090600	synonymous SNV	MH01g0090600:MH01t0090600-01:exon4:c.G702A:p.S234S,
M-T2-1	Chr01	4000977	G->A	0.6	exonic	MH01g0090600	nonsynonymous SNV	MH01g0090600:MH01t0090600-01:exon4:c.G644A:p.G215E,
M-CK-1	Chr01	4837857	C->T	0.6	exonic	MH01g0112500	synonymous SNV	MH01g0112500:MH01t0112500-01:exon5:c.C384T:p.C128C,
M-CK-1	Chr01	4837876	A->G	0.6	exonic	MH01g0112500	nonsynonymous SNV	MH01g0112500:MH01t0112500-01:exon5:c.A403G:p.M135V,
M-CK-2	Chr01	4845664	C->T	0.4286	exonic	MH01g0112600	synonymous SNV	MH01g0112600:MH01t0112600-02:exon13:c.C1602T:p.C534C,MH01g0112600:MH01t0112600-01:exon14:c.C2298T:p.C766C,
M-CK-1	Chr01	4845664	C->T	0.5	exonic	MH01g0112600	synonymous SNV	MH01g0112600:MH01t0112600-02:exon13:c.C1602T:p.C534C,MH01g0112600:MH01t0112600-01:exon14:c.C2298T:p.C766C,
M-CK-1	Chr01	4846419	T->G	0.3	exonic	MH01g0112600	synonymous SNV	MH01g0112600:MH01t0112600-02:exon11:c.T1098G:p.L366L,MH01g0112600:MH01t0112600-01:exon12:c.T1794G:p.L598L,
M-CK-2	Chr01	4846888	G->A	0.2174	exonic	MH01g0112600	nonsynonymous SNV	MH01g0112600:MH01t0112600-02:exon9:c.G826A:p.A276T,MH01g0112600:MH01t0112600-01:exon10:c.G1522A:p.A508T,
M-T2-1	Chr01	4847117	C->A	0.5	exonic	MH01g0112600	nonsynonymous SNV	MH01g0112600:MH01t0112600-02:exon8:c.C688A:p.P230T,MH01g0112600:MH01t0112600-01:exon9:c.C1384A:p.P462T,
M-T2-1	Chr01	4847149	T->C	0.3333	exonic	MH01g0112600	nonsynonymous SNV	MH01g0112600:MH01t0112600-02:exon8:c.T656C:p.I219T,MH01g0112600:MH01t0112600-01:exon9:c.T1352C:p.I451T,
M-T2-2	Chr01	4888907	G->A	0.4	exonic	MH01g0113100	nonsynonymous SNV	MH01g0113100:MH01t0113100-01:exon2:c.G1599A:p.M533I,
M-T2-2	Chr01	4888992	G->T	0.3333	exonic	MH01g0113100	stopgain	MH01g0113100:MH01t0113100-01:exon2:c.G1684T:p.E562X,
M-CK-2	Chr01	5024476	C->A	0.1458	exonic	MH01g0115200	synonymous SNV	MH01g0115200:MH01t0115200-01:exon3:c.C2031A:p.P677P,
M-CK-2	Chr01	5065553	G->T	0.7333	exonic	MH01g0115600	nonsynonymous SNV	MH01g0115600:MH01t0115600-02:exon1:c.G251T:p.R84L,MH01g0115600:MH01t0115600-01:exon1:c.G251T:p.R84L,
M-CK-1	Chr01	5089935	G->C	0.8182	exonic	MH01g0115800	nonsynonymous SNV	MH01g0115800:MH01t0115800-01:exon9:c.G1199C:p.G400A,
X-CK-2	Chr01	5090643	G->A	0.1875	exonic	MH01g0115800	nonsynonymous SNV	MH01g0115800:MH01t0115800-01:exon7:c.G934A:p.G312S,
M-CK-2	Chr01	5090643	G->A	0.2308	exonic	MH01g0115800	nonsynonymous SNV	MH01g0115800:MH01t0115800-01:exon7:c.G934A:p.G312S,
M-CK-1	Chr01	5090643	G->A	0.15	exonic	MH01g0115800	nonsynonymous SNV	MH01g0115800:MH01t0115800-01:exon7:c.G934A:p.G312S,
X-CK-2	Chr01	5090668	C->T	0.2308	exonic	MH01g0115800	synonymous SNV	MH01g0115800:MH01t0115800-01:exon7:c.C909T:p.S303S,
M-CK-2	Chr01	5090668	C->T	0.2727	exonic	MH01g0115800	synonymous SNV	MH01g0115800:MH01t0115800-01:exon7:c.C909T:p.S303S,
M-CK-2	Chr01	5148780	T->C	0.8974	exonic	MH01g0116700	synonymous SNV	MH01g0116700:MH01t0116700-02:exon5:c.T510C:p.V170V,MH01g0116700:MH01t0116700-01:exon5:c.T510C:p.V170V,
M-T1-1	Chr01	5173690	T->A	0.3636	exonic	MH01g0117200	nonsynonymous SNV	MH01g0117200:MH01t0117200-01:exon6:c.T433A:p.C145S,
M-CK-1	Chr01	5195368	G->A	0.1667	exonic	MH01g0117600	nonsynonymous SNV	MH01g0117600:MH01t0117600-01:exon2:c.G217A:p.V73M,
X-T1-2	Chr01	5205946	T->C	0.1667	UTR3	MH01g0117900(MH01t0117900-01:c.*142T>C)	-	-
M-CK-2	Chr01	5265992	T->C	0.3636	exonic	MH01g0119200	synonymous SNV	MH01g0119200:MH01t0119200-01:exon1:c.T948C:p.I316I,
M-T1-1	Chr01	5352241	G->A	0.6667	exonic	MH01g0120100	synonymous SNV	MH01g0120100:MH01t0120100-01:exon2:c.G561A:p.K187K,
M-CK-2	Chr01	5356832	T->C	0.1522	exonic	MH01g0120200	nonsynonymous SNV	MH01g0120200:MH01t0120200-01:exon5:c.T823C:p.F275L,MH01g0120200:MH01t0120200-03:exon3:c.T277C:p.F93L,MH01g0120200:MH01t0120200-02:exon4:c.T481C:p.F161L,
M-T1-2	Chr01	5356959	G->A	0.8451	exonic	MH01g0120200	nonsynonymous SNV	MH01g0120200:MH01t0120200-01:exon5:c.G950A:p.R317K,MH01g0120200:MH01t0120200-03:exon3:c.G404A:p.R135K,MH01g0120200:MH01t0120200-02:exon4:c.G608A:p.R203K,
M-T1-2	Chr01	5357834	G->A	0.8763	exonic	MH01g0120200	synonymous SNV	MH01g0120200:MH01t0120200-01:exon7:c.G1170A:p.R390R,MH01g0120200:MH01t0120200-03:exon5:c.G624A:p.R208R,MH01g0120200:MH01t0120200-02:exon6:c.G828A:p.R276R,
M-T1-1	Chr01	5378147	A->G	0.8689	exonic	MH01g0120600	nonsynonymous SNV	MH01g0120600:MH01t0120600-01:exon5:c.A529G:p.T177A,MH01g0120600:MH01t0120600-05:exon5:c.A529G:p.T177A,MH01g0120600:MH01t0120600-03:exon5:c.A409G:p.T137A,MH01g0120600:MH01t0120600-02:exon5:c.A529G:p.T177A,MH01g0120600:MH01t0120600-04:exon5:c.A529G:p.T177A,
M-T2-2	Chr01	5633482	C->A	0.8974	exonic	MH01g0124000	synonymous SNV	MH01g0124000:MH01t0124000-02:exon3:c.C649A:p.R217R,MH01g0124000:MH01t0124000-01:exon3:c.C649A:p.R217R,MH01g0124000:MH01t0124000-03:exon3:c.C649A:p.R217R,
M-CK-2	Chr01	5633482	C->A	0.8182	exonic	MH01g0124000	synonymous SNV	MH01g0124000:MH01t0124000-02:exon3:c.C649A:p.R217R,MH01g0124000:MH01t0124000-01:exon3:c.C649A:p.R217R,MH01g0124000:MH01t0124000-03:exon3:c.C649A:p.R217R,
M-CK-1	Chr01	5633482	C->A	0.8125	exonic	MH01g0124000	synonymous SNV	MH01g0124000:MH01t0124000-02:exon3:c.C649A:p.R217R,MH01g0124000:MH01t0124000-01:exon3:c.C649A:p.R217R,MH01g0124000:MH01t0124000-03:exon3:c.C649A:p.R217R,
M-CK-1	Chr01	5677063	A->C	0.8182	exonic	MH01g0124600	nonsynonymous SNV	MH01g0124600:MH01t0124600-01:exon7:c.A1537C:p.S513R,
M-CK-1	Chr01	5677691	G->A	0.7885	exonic	MH01g0124600	nonsynonymous SNV	MH01g0124600:MH01t0124600-01:exon8:c.G2046A:p.M682I,
M-CK-2	Chr01	5679969	C->A	0.1757	UTR3	MH01g0124600(MH01t0124600-01:c.*514C>A)	-	-
X-T1-2	Chr01	5966235	C->A	0.5	UTR5	MH01g0129600(MH01t0129600-02:c.-34C>A)	-	-
M-T2-1	Chr01	6024337	A->G	0.6	exonic	MH01g0130100	nonsynonymous SNV	MH01g0130100:MH01t0130100-01:exon1:c.A1750G:p.T584A,
X-T1-1	Chr01	6027966	C->T	0.5	exonic	MH01g0130100	synonymous SNV	MH01g0130100:MH01t0130100-01:exon2:c.C5307T:p.I1769I,
X-T1-1	Chr01	6027971	A->G	0.5	exonic	MH01g0130100	nonsynonymous SNV	MH01g0130100:MH01t0130100-01:exon2:c.A5312G:p.K1771R,
M-CK-2	Chr01	6035713	G->C	0.2	UTR5	MH01g0130300(MH01t0130300-01:c.-68G>C)	-	-
M-CK-1	Chr01	6035713	G->C	0.1304	UTR5	MH01g0130300(MH01t0130300-01:c.-68G>C)	-	-
M-CK-2	Chr01	6036229	A->C	0.1587	exonic	MH01g0130300	nonsynonymous SNV	MH01g0130300:MH01t0130300-01:exon1:c.A449C:p.D150A,
M-CK-1	Chr01	6036229	A->C	0.2222	exonic	MH01g0130300	nonsynonymous SNV	MH01g0130300:MH01t0130300-01:exon1:c.A449C:p.D150A,
M-CK-2	Chr01	6040156	G->C	0.1429	exonic	MH01g0130300	nonsynonymous SNV	MH01g0130300:MH01t0130300-01:exon4:c.G696C:p.Q232H,
M-CK-1	Chr01	6040156	G->C	0.2727	exonic	MH01g0130300	nonsynonymous SNV	MH01g0130300:MH01t0130300-01:exon4:c.G696C:p.Q232H,
M-CK-2	Chr01	6125263	C->G	0.7586	exonic	MH01g0132000	nonsynonymous SNV	MH01g0132000:MH01t0132000-01:exon1:c.C453G:p.D151E,
M-CK-2	Chr01	6125276	A->G	0.1923	exonic	MH01g0132000	nonsynonymous SNV	MH01g0132000:MH01t0132000-01:exon1:c.A440G:p.D147G,
M-T2-2	Chr01	6125308	G->C	0.25	exonic	MH01g0132000	synonymous SNV	MH01g0132000:MH01t0132000-01:exon1:c.G408C:p.S136S,
M-CK-2	Chr01	6125308	G->C	0.2667	exonic	MH01g0132000	synonymous SNV	MH01g0132000:MH01t0132000-01:exon1:c.G408C:p.S136S,
M-CK-2	Chr01	6125847	A->G	0.375	UTR5	MH01g0132000(MH01t0132000-01:c.-132A>G)	-	-
M-CK-2	Chr01	6163240	T->C	0.1923	exonic	MH01g0132700	nonsynonymous SNV	MH01g0132700:MH01t0132700-03:exon11:c.T2174C:p.V725A,MH01g0132700:MH01t0132700-01:exon5:c.T1412C:p.V471A,
M-CK-2	Chr01	6181940	A->G	0.8667	exonic	MH01g0132800	synonymous SNV	MH01g0132800:MH01t0132800-01:exon1:c.A1152G:p.E384E,
M-CK-2	Chr01	6251452	T->C	0.85	exonic	MH01g0134000	synonymous SNV	MH01g0134000:MH01t0134000-01:exon3:c.T1143C:p.T381T,
M-CK-1	Chr01	6284365	G->A	0.8333	exonic	MH01g0134700	nonsynonymous SNV	MH01g0134700:MH01t0134700-03:exon1:c.G143A:p.S48N,MH01g0134700:MH01t0134700-02:exon6:c.G4670A:p.S1557N,MH01g0134700:MH01t0134700-01:exon6:c.G4670A:p.S1557N,
M-CK-2	Chr01	6290329	T->C	0.871	exonic	MH01g0134700	nonsynonymous SNV	MH01g0134700:MH01t0134700-02:exon5:c.T3404C:p.V1135A,MH01g0134700:MH01t0134700-01:exon5:c.T3404C:p.V1135A,MH01g0134700:MH01t0134700-04:exon3:c.T1004C:p.V335A,
X-T1-2	Chr01	6418292	G->C	0.6	exonic	MH01g0136400	nonsynonymous SNV	MH01g0136400:MH01t0136400-01:exon2:c.G2142C:p.Q714H,
X-CK-1	Chr01	6418378	G->A	0.2727	exonic	MH01g0136400	nonsynonymous SNV	MH01g0136400:MH01t0136400-01:exon2:c.G2056A:p.V686I,
X-T1-1	Chr01	6418390	C->T	0.3	exonic	MH01g0136400	nonsynonymous SNV	MH01g0136400:MH01t0136400-01:exon2:c.C2044T:p.R682C,
M-T1-1	Chr01	6418390	C->T	0.5385	exonic	MH01g0136400	nonsynonymous SNV	MH01g0136400:MH01t0136400-01:exon2:c.C2044T:p.R682C,
M-CK-2	Chr01	6418390	C->T	0.6667	exonic	MH01g0136400	nonsynonymous SNV	MH01g0136400:MH01t0136400-01:exon2:c.C2044T:p.R682C,
M-T1-2	Chr01	6418390	C->T	0.2727	exonic	MH01g0136400	nonsynonymous SNV	MH01g0136400:MH01t0136400-01:exon2:c.C2044T:p.R682C,
X-CK-1	Chr01	6418390	C->T	0.3636	exonic	MH01g0136400	nonsynonymous SNV	MH01g0136400:MH01t0136400-01:exon2:c.C2044T:p.R682C,
M-CK-2	Chr01	6418473	T->C	0.3333	exonic	MH01g0136400	nonsynonymous SNV	MH01g0136400:MH01t0136400-01:exon2:c.T1961C:p.L654S,
M-T2-2	Chr01	6418716	C->T	0.3	exonic	MH01g0136400	nonsynonymous SNV	MH01g0136400:MH01t0136400-01:exon2:c.C1718T:p.T573I,
M-T2-1	Chr01	6418909	T->C	0.7	exonic	MH01g0136400	nonsynonymous SNV	MH01g0136400:MH01t0136400-01:exon2:c.T1525C:p.F509L,
X-T1-1	Chr01	6418909	T->C	0.3333	exonic	MH01g0136400	nonsynonymous SNV	MH01g0136400:MH01t0136400-01:exon2:c.T1525C:p.F509L,
X-CK-2	Chr01	6418909	T->C	0.7143	exonic	MH01g0136400	nonsynonymous SNV	MH01g0136400:MH01t0136400-01:exon2:c.T1525C:p.F509L,
M-T1-2	Chr01	6418909	T->C	0.8	exonic	MH01g0136400	nonsynonymous SNV	MH01g0136400:MH01t0136400-01:exon2:c.T1525C:p.F509L,
X-T2-1	Chr01	6418909	T->C	0.625	exonic	MH01g0136400	nonsynonymous SNV	MH01g0136400:MH01t0136400-01:exon2:c.T1525C:p.F509L,
M-T1-1	Chr01	6418985	C->T	0.5	exonic	MH01g0136400	synonymous SNV	MH01g0136400:MH01t0136400-01:exon2:c.C1449T:p.D483D,
X-T2-2	Chr01	6419013	C->A	0.25	exonic	MH01g0136400	nonsynonymous SNV	MH01g0136400:MH01t0136400-01:exon2:c.C1421A:p.T474N,
X-T1-1	Chr01	6419013	C->A	0.4286	exonic	MH01g0136400	nonsynonymous SNV	MH01g0136400:MH01t0136400-01:exon2:c.C1421A:p.T474N,
X-T2-2	Chr01	6419072	G->A	0.1875	exonic	MH01g0136400	synonymous SNV	MH01g0136400:MH01t0136400-01:exon2:c.G1362A:p.L454L,
X-T1-1	Chr01	6419072	G->A	0.4444	exonic	MH01g0136400	synonymous SNV	MH01g0136400:MH01t0136400-01:exon2:c.G1362A:p.L454L,
X-T2-1	Chr01	6419072	G->A	0.25	exonic	MH01g0136400	synonymous SNV	MH01g0136400:MH01t0136400-01:exon2:c.G1362A:p.L454L,
X-T1-2	Chr01	6419072	G->A	0.5714	exonic	MH01g0136400	synonymous SNV	MH01g0136400:MH01t0136400-01:exon2:c.G1362A:p.L454L,
X-T2-2	Chr01	6419113	C->T	0.8	exonic	MH01g0136400	nonsynonymous SNV	MH01g0136400:MH01t0136400-01:exon2:c.C1321T:p.H441Y,
X-T1-1	Chr01	6419113	C->T	0.6	exonic	MH01g0136400	nonsynonymous SNV	MH01g0136400:MH01t0136400-01:exon2:c.C1321T:p.H441Y,
X-T2-1	Chr01	6419113	C->T	0.6	exonic	MH01g0136400	nonsynonymous SNV	MH01g0136400:MH01t0136400-01:exon2:c.C1321T:p.H441Y,
M-CK-1	Chr01	6419113	C->T	0.7857	exonic	MH01g0136400	nonsynonymous SNV	MH01g0136400:MH01t0136400-01:exon2:c.C1321T:p.H441Y,
X-T1-2	Chr01	6419113	C->T	0.3333	exonic	MH01g0136400	nonsynonymous SNV	MH01g0136400:MH01t0136400-01:exon2:c.C1321T:p.H441Y,
X-CK-1	Chr01	6419113	C->T	0.8462	exonic	MH01g0136400	nonsynonymous SNV	MH01g0136400:MH01t0136400-01:exon2:c.C1321T:p.H441Y,
X-T2-1	Chr01	6419246	G->A	0.3077	exonic	MH01g0136400	synonymous SNV	MH01g0136400:MH01t0136400-01:exon2:c.G1188A:p.T396T,
X-T1-2	Chr01	6419246	G->A	0.7143	exonic	MH01g0136400	synonymous SNV	MH01g0136400:MH01t0136400-01:exon2:c.G1188A:p.T396T,
X-T1-1	Chr01	6419334	G->A	0.5556	exonic	MH01g0136400	nonsynonymous SNV	MH01g0136400:MH01t0136400-01:exon2:c.G1100A:p.R367Q,
X-T1-2	Chr01	6419334	G->A	0.4737	exonic	MH01g0136400	nonsynonymous SNV	MH01g0136400:MH01t0136400-01:exon2:c.G1100A:p.R367Q,
M-T2-1	Chr01	6419414	T->C	0.6667	exonic	MH01g0136400	synonymous SNV	MH01g0136400:MH01t0136400-01:exon2:c.T1020C:p.V340V,
X-T2-2	Chr01	6419414	T->C	0.3333	exonic	MH01g0136400	synonymous SNV	MH01g0136400:MH01t0136400-01:exon2:c.T1020C:p.V340V,
X-T1-1	Chr01	6419414	T->C	0.3333	exonic	MH01g0136400	synonymous SNV	MH01g0136400:MH01t0136400-01:exon2:c.T1020C:p.V340V,
M-T2-2	Chr01	6419414	T->C	0.2727	exonic	MH01g0136400	synonymous SNV	MH01g0136400:MH01t0136400-01:exon2:c.T1020C:p.V340V,
M-T1-1	Chr01	6419414	T->C	0.4444	exonic	MH01g0136400	synonymous SNV	MH01g0136400:MH01t0136400-01:exon2:c.T1020C:p.V340V,
M-CK-2	Chr01	6419414	T->C	0.6667	exonic	MH01g0136400	synonymous SNV	MH01g0136400:MH01t0136400-01:exon2:c.T1020C:p.V340V,
M-T1-2	Chr01	6419414	T->C	0.6	exonic	MH01g0136400	synonymous SNV	MH01g0136400:MH01t0136400-01:exon2:c.T1020C:p.V340V,
X-T2-1	Chr01	6419414	T->C	0.3333	exonic	MH01g0136400	synonymous SNV	MH01g0136400:MH01t0136400-01:exon2:c.T1020C:p.V340V,
M-CK-1	Chr01	6419414	T->C	0.6667	exonic	MH01g0136400	synonymous SNV	MH01g0136400:MH01t0136400-01:exon2:c.T1020C:p.V340V,
X-T1-2	Chr01	6419414	T->C	0.3529	exonic	MH01g0136400	synonymous SNV	MH01g0136400:MH01t0136400-01:exon2:c.T1020C:p.V340V,
X-T1-1	Chr01	6419491	C->T	0.3	exonic	MH01g0136400	stopgain	MH01g0136400:MH01t0136400-01:exon2:c.C943T:p.Q315X,
X-T1-1	Chr01	6419507	G->A	0.3333	exonic	MH01g0136400	synonymous SNV	MH01g0136400:MH01t0136400-01:exon2:c.G927A:p.R309R,
M-T2-2	Chr01	6419507	G->A	0.25	exonic	MH01g0136400	synonymous SNV	MH01g0136400:MH01t0136400-01:exon2:c.G927A:p.R309R,
X-T2-2	Chr01	6420354	G->A	0.8	exonic	MH01g0136400	nonsynonymous SNV	MH01g0136400:MH01t0136400-01:exon2:c.G80A:p.G27D,
X-T1-1	Chr01	6420354	G->A	0.6	exonic	MH01g0136400	nonsynonymous SNV	MH01g0136400:MH01t0136400-01:exon2:c.G80A:p.G27D,
M-T1-1	Chr01	6420712	G->T	0.6	UTR5	MH01g0136400(MH01t0136400-01:c.-279G>T)	-	-
X-T1-1	Chr01	6608047	G->T	0.6667	exonic	MH01g0138800	nonsynonymous SNV	MH01g0138800:MH01t0138800-01:exon8:c.G3303T:p.Q1101H,
M-CK-1	Chr01	6608047	G->T	0.8333	exonic	MH01g0138800	nonsynonymous SNV	MH01g0138800:MH01t0138800-01:exon8:c.G3303T:p.Q1101H,
M-T2-2	Chr01	6649399	C->T	0.625	exonic	MH01g0139800	nonsynonymous SNV	MH01g0139800:MH01t0139800-05:exon4:c.C1771T:p.P591S,MH01g0139800:MH01t0139800-03:exon4:c.C1771T:p.P591S,MH01g0139800:MH01t0139800-06:exon3:c.C1879T:p.P627S,MH01g0139800:MH01t0139800-04:exon3:c.C1849T:p.P617S,MH01g0139800:MH01t0139800-01:exon5:c.C1771T:p.P591S,MH01g0139800:MH01t0139800-02:exon4:c.C1771T:p.P591S,
M-T1-1	Chr01	6649399	C->T	0.7143	exonic	MH01g0139800	nonsynonymous SNV	MH01g0139800:MH01t0139800-05:exon4:c.C1771T:p.P591S,MH01g0139800:MH01t0139800-03:exon4:c.C1771T:p.P591S,MH01g0139800:MH01t0139800-06:exon3:c.C1879T:p.P627S,MH01g0139800:MH01t0139800-04:exon3:c.C1849T:p.P617S,MH01g0139800:MH01t0139800-01:exon5:c.C1771T:p.P591S,MH01g0139800:MH01t0139800-02:exon4:c.C1771T:p.P591S,
M-T2-2	Chr01	6649406	C->T	0.7	exonic	MH01g0139800	nonsynonymous SNV	MH01g0139800:MH01t0139800-05:exon4:c.C1778T:p.P593L,MH01g0139800:MH01t0139800-03:exon4:c.C1778T:p.P593L,MH01g0139800:MH01t0139800-06:exon3:c.C1886T:p.P629L,MH01g0139800:MH01t0139800-04:exon3:c.C1856T:p.P619L,MH01g0139800:MH01t0139800-01:exon5:c.C1778T:p.P593L,MH01g0139800:MH01t0139800-02:exon4:c.C1778T:p.P593L,
M-T1-1	Chr01	6649406	C->T	0.5714	exonic	MH01g0139800	nonsynonymous SNV	MH01g0139800:MH01t0139800-05:exon4:c.C1778T:p.P593L,MH01g0139800:MH01t0139800-03:exon4:c.C1778T:p.P593L,MH01g0139800:MH01t0139800-06:exon3:c.C1886T:p.P629L,MH01g0139800:MH01t0139800-04:exon3:c.C1856T:p.P619L,MH01g0139800:MH01t0139800-01:exon5:c.C1778T:p.P593L,MH01g0139800:MH01t0139800-02:exon4:c.C1778T:p.P593L,
X-T2-1	Chr01	6649406	C->T	0.5	exonic	MH01g0139800	nonsynonymous SNV	MH01g0139800:MH01t0139800-05:exon4:c.C1778T:p.P593L,MH01g0139800:MH01t0139800-03:exon4:c.C1778T:p.P593L,MH01g0139800:MH01t0139800-06:exon3:c.C1886T:p.P629L,MH01g0139800:MH01t0139800-04:exon3:c.C1856T:p.P619L,MH01g0139800:MH01t0139800-01:exon5:c.C1778T:p.P593L,MH01g0139800:MH01t0139800-02:exon4:c.C1778T:p.P593L,
M-T2-1	Chr01	6818620	G->A	0.6667	exonic	MH01g0142600	nonsynonymous SNV	MH01g0142600:MH01t0142600-01:exon1:c.G3443A:p.R1148K,
X-T1-1	Chr01	6818620	G->A	0.7273	exonic	MH01g0142600	nonsynonymous SNV	MH01g0142600:MH01t0142600-01:exon1:c.G3443A:p.R1148K,
X-CK-2	Chr01	6818620	G->A	0.5	exonic	MH01g0142600	nonsynonymous SNV	MH01g0142600:MH01t0142600-01:exon1:c.G3443A:p.R1148K,
M-T1-1	Chr01	6818620	G->A	0.7143	exonic	MH01g0142600	nonsynonymous SNV	MH01g0142600:MH01t0142600-01:exon1:c.G3443A:p.R1148K,
M-T1-2	Chr01	6818620	G->A	0.7692	exonic	MH01g0142600	nonsynonymous SNV	MH01g0142600:MH01t0142600-01:exon1:c.G3443A:p.R1148K,
X-T2-1	Chr01	6818620	G->A	0.625	exonic	MH01g0142600	nonsynonymous SNV	MH01g0142600:MH01t0142600-01:exon1:c.G3443A:p.R1148K,
M-CK-1	Chr01	6818620	G->A	0.7692	exonic	MH01g0142600	nonsynonymous SNV	MH01g0142600:MH01t0142600-01:exon1:c.G3443A:p.R1148K,
X-T1-2	Chr01	6818620	G->A	0.7143	exonic	MH01g0142600	nonsynonymous SNV	MH01g0142600:MH01t0142600-01:exon1:c.G3443A:p.R1148K,
X-T2-2	Chr01	6819414	A->C	0.4167	exonic	MH01g0142600	synonymous SNV	MH01g0142600:MH01t0142600-01:exon1:c.A2649C:p.P883P,
X-T1-1	Chr01	6819414	A->C	0.3333	exonic	MH01g0142600	synonymous SNV	MH01g0142600:MH01t0142600-01:exon1:c.A2649C:p.P883P,
X-CK-2	Chr01	6819414	A->C	0.3529	exonic	MH01g0142600	synonymous SNV	MH01g0142600:MH01t0142600-01:exon1:c.A2649C:p.P883P,
M-T1-1	Chr01	6819414	A->C	0.5385	exonic	MH01g0142600	synonymous SNV	MH01g0142600:MH01t0142600-01:exon1:c.A2649C:p.P883P,
M-CK-2	Chr01	6819414	A->C	0.5	exonic	MH01g0142600	synonymous SNV	MH01g0142600:MH01t0142600-01:exon1:c.A2649C:p.P883P,
M-T1-2	Chr01	6819414	A->C	0.5	exonic	MH01g0142600	synonymous SNV	MH01g0142600:MH01t0142600-01:exon1:c.A2649C:p.P883P,
X-T2-1	Chr01	6819414	A->C	0.5	exonic	MH01g0142600	synonymous SNV	MH01g0142600:MH01t0142600-01:exon1:c.A2649C:p.P883P,
M-CK-1	Chr01	6819414	A->C	0.4615	exonic	MH01g0142600	synonymous SNV	MH01g0142600:MH01t0142600-01:exon1:c.A2649C:p.P883P,
X-T1-2	Chr01	6819414	A->C	0.3889	exonic	MH01g0142600	synonymous SNV	MH01g0142600:MH01t0142600-01:exon1:c.A2649C:p.P883P,
X-CK-1	Chr01	6819414	A->C	0.6	exonic	MH01g0142600	synonymous SNV	MH01g0142600:MH01t0142600-01:exon1:c.A2649C:p.P883P,
M-T2-1	Chr01	6820025	T->C	0.7778	exonic	MH01g0142600	nonsynonymous SNV	MH01g0142600:MH01t0142600-01:exon1:c.T2038C:p.F680L,
X-T2-2	Chr01	6820025	T->C	0.7692	exonic	MH01g0142600	nonsynonymous SNV	MH01g0142600:MH01t0142600-01:exon1:c.T2038C:p.F680L,
X-T1-1	Chr01	6820025	T->C	0.4839	exonic	MH01g0142600	nonsynonymous SNV	MH01g0142600:MH01t0142600-01:exon1:c.T2038C:p.F680L,
X-CK-2	Chr01	6820025	T->C	0.6	exonic	MH01g0142600	nonsynonymous SNV	MH01g0142600:MH01t0142600-01:exon1:c.T2038C:p.F680L,
M-T2-2	Chr01	6820025	T->C	0.7692	exonic	MH01g0142600	nonsynonymous SNV	MH01g0142600:MH01t0142600-01:exon1:c.T2038C:p.F680L,
M-T1-1	Chr01	6820025	T->C	0.375	exonic	MH01g0142600	nonsynonymous SNV	MH01g0142600:MH01t0142600-01:exon1:c.T2038C:p.F680L,
M-CK-2	Chr01	6820025	T->C	0.3889	exonic	MH01g0142600	nonsynonymous SNV	MH01g0142600:MH01t0142600-01:exon1:c.T2038C:p.F680L,
M-T1-2	Chr01	6820025	T->C	0.75	exonic	MH01g0142600	nonsynonymous SNV	MH01g0142600:MH01t0142600-01:exon1:c.T2038C:p.F680L,
X-T2-1	Chr01	6820025	T->C	0.4706	exonic	MH01g0142600	nonsynonymous SNV	MH01g0142600:MH01t0142600-01:exon1:c.T2038C:p.F680L,
X-T1-2	Chr01	6820025	T->C	0.5556	exonic	MH01g0142600	nonsynonymous SNV	MH01g0142600:MH01t0142600-01:exon1:c.T2038C:p.F680L,
X-CK-1	Chr01	6820025	T->C	0.6154	exonic	MH01g0142600	nonsynonymous SNV	MH01g0142600:MH01t0142600-01:exon1:c.T2038C:p.F680L,
X-T2-2	Chr01	6820406	T->G	0.4737	exonic	MH01g0142600	nonsynonymous SNV	MH01g0142600:MH01t0142600-01:exon1:c.T1657G:p.L553V,
X-T1-1	Chr01	6820406	T->G	0.2857	exonic	MH01g0142600	nonsynonymous SNV	MH01g0142600:MH01t0142600-01:exon1:c.T1657G:p.L553V,
M-T2-2	Chr01	6820406	T->G	0.4375	exonic	MH01g0142600	nonsynonymous SNV	MH01g0142600:MH01t0142600-01:exon1:c.T1657G:p.L553V,
M-T1-1	Chr01	6820406	T->G	0.2105	exonic	MH01g0142600	nonsynonymous SNV	MH01g0142600:MH01t0142600-01:exon1:c.T1657G:p.L553V,
M-CK-2	Chr01	6820406	T->G	0.3077	exonic	MH01g0142600	nonsynonymous SNV	MH01g0142600:MH01t0142600-01:exon1:c.T1657G:p.L553V,
M-T1-2	Chr01	6820406	T->G	0.3	exonic	MH01g0142600	nonsynonymous SNV	MH01g0142600:MH01t0142600-01:exon1:c.T1657G:p.L553V,
X-T2-1	Chr01	6820406	T->G	0.2222	exonic	MH01g0142600	nonsynonymous SNV	MH01g0142600:MH01t0142600-01:exon1:c.T1657G:p.L553V,
M-CK-1	Chr01	6820406	T->G	0.6364	exonic	MH01g0142600	nonsynonymous SNV	MH01g0142600:MH01t0142600-01:exon1:c.T1657G:p.L553V,
X-T1-2	Chr01	6820406	T->G	0.375	exonic	MH01g0142600	nonsynonymous SNV	MH01g0142600:MH01t0142600-01:exon1:c.T1657G:p.L553V,
X-CK-1	Chr01	6820406	T->G	0.6111	exonic	MH01g0142600	nonsynonymous SNV	MH01g0142600:MH01t0142600-01:exon1:c.T1657G:p.L553V,
M-T2-1	Chr01	6821064	C->T	0.5	exonic	MH01g0142600	synonymous SNV	MH01g0142600:MH01t0142600-01:exon1:c.C999T:p.I333I,
X-T2-2	Chr01	6821064	C->T	0.5556	exonic	MH01g0142600	synonymous SNV	MH01g0142600:MH01t0142600-01:exon1:c.C999T:p.I333I,
X-T1-1	Chr01	6821064	C->T	0.5385	exonic	MH01g0142600	synonymous SNV	MH01g0142600:MH01t0142600-01:exon1:c.C999T:p.I333I,
M-CK-2	Chr01	6821064	C->T	0.4	exonic	MH01g0142600	synonymous SNV	MH01g0142600:MH01t0142600-01:exon1:c.C999T:p.I333I,
M-T1-2	Chr01	6821064	C->T	0.6667	exonic	MH01g0142600	synonymous SNV	MH01g0142600:MH01t0142600-01:exon1:c.C999T:p.I333I,
X-T2-1	Chr01	6821064	C->T	0.6667	exonic	MH01g0142600	synonymous SNV	MH01g0142600:MH01t0142600-01:exon1:c.C999T:p.I333I,
M-CK-1	Chr01	6821064	C->T	0.5	exonic	MH01g0142600	synonymous SNV	MH01g0142600:MH01t0142600-01:exon1:c.C999T:p.I333I,
X-T1-2	Chr01	6821064	C->T	0.375	exonic	MH01g0142600	synonymous SNV	MH01g0142600:MH01t0142600-01:exon1:c.C999T:p.I333I,
X-CK-1	Chr01	6821064	C->T	0.5	exonic	MH01g0142600	synonymous SNV	MH01g0142600:MH01t0142600-01:exon1:c.C999T:p.I333I,
M-T2-1	Chr01	6821169	C->T	0.4286	exonic	MH01g0142600	synonymous SNV	MH01g0142600:MH01t0142600-01:exon1:c.C894T:p.S298S,
X-T1-1	Chr01	6821169	C->T	0.6154	exonic	MH01g0142600	synonymous SNV	MH01g0142600:MH01t0142600-01:exon1:c.C894T:p.S298S,
M-T1-1	Chr01	6821169	C->T	0.5	exonic	MH01g0142600	synonymous SNV	MH01g0142600:MH01t0142600-01:exon1:c.C894T:p.S298S,
M-CK-2	Chr01	6821169	C->T	0.625	exonic	MH01g0142600	synonymous SNV	MH01g0142600:MH01t0142600-01:exon1:c.C894T:p.S298S,
M-T1-2	Chr01	6821169	C->T	0.5556	exonic	MH01g0142600	synonymous SNV	MH01g0142600:MH01t0142600-01:exon1:c.C894T:p.S298S,
X-T1-2	Chr01	6821169	C->T	0.3	exonic	MH01g0142600	synonymous SNV	MH01g0142600:MH01t0142600-01:exon1:c.C894T:p.S298S,
M-T1-1	Chr01	6821463	C->T	0.75	exonic	MH01g0142600	synonymous SNV	MH01g0142600:MH01t0142600-01:exon1:c.C600T:p.G200G,
M-CK-2	Chr01	6821463	C->T	0.7692	exonic	MH01g0142600	synonymous SNV	MH01g0142600:MH01t0142600-01:exon1:c.C600T:p.G200G,
X-T1-2	Chr01	6821463	C->T	0.6923	exonic	MH01g0142600	synonymous SNV	MH01g0142600:MH01t0142600-01:exon1:c.C600T:p.G200G,
M-T2-1	Chr01	6821841	G->T	0.6	exonic	MH01g0142600	nonsynonymous SNV	MH01g0142600:MH01t0142600-01:exon1:c.G222T:p.Q74H,
X-T1-1	Chr01	6821841	G->T	0.4	exonic	MH01g0142600	nonsynonymous SNV	MH01g0142600:MH01t0142600-01:exon1:c.G222T:p.Q74H,
X-CK-2	Chr01	6821841	G->T	0.375	exonic	MH01g0142600	nonsynonymous SNV	MH01g0142600:MH01t0142600-01:exon1:c.G222T:p.Q74H,
M-T1-1	Chr01	6821841	G->T	0.5	exonic	MH01g0142600	nonsynonymous SNV	MH01g0142600:MH01t0142600-01:exon1:c.G222T:p.Q74H,
M-T1-2	Chr01	6821841	G->T	0.5455	exonic	MH01g0142600	nonsynonymous SNV	MH01g0142600:MH01t0142600-01:exon1:c.G222T:p.Q74H,
X-T1-2	Chr01	6821841	G->T	0.5	exonic	MH01g0142600	nonsynonymous SNV	MH01g0142600:MH01t0142600-01:exon1:c.G222T:p.Q74H,
M-T2-1	Chr01	6965204	G->A	0.5	UTR3	MH01g0144700(MH01t0144700-01:c.*160G>A)	-	-
M-T2-2	Chr01	6965204	G->A	0.4	UTR3	MH01g0144700(MH01t0144700-01:c.*160G>A)	-	-
M-T1-1	Chr01	6965204	G->A	0.5	UTR3	MH01g0144700(MH01t0144700-01:c.*160G>A)	-	-
M-T2-2	Chr01	6982950	G->C	0.6364	exonic	MH01g0144900	nonsynonymous SNV	MH01g0144900:MH01t0144900-01:exon4:c.G152C:p.S51T,MH01g0144900:MH01t0144900-02:exon4:c.G152C:p.S51T,
X-CK-1	Chr01	6982950	G->C	0.4286	exonic	MH01g0144900	nonsynonymous SNV	MH01g0144900:MH01t0144900-01:exon4:c.G152C:p.S51T,MH01g0144900:MH01t0144900-02:exon4:c.G152C:p.S51T,
M-T2-1	Chr01	6984021	G->A	0.3846	exonic	MH01g0144900	synonymous SNV	MH01g0144900:MH01t0144900-01:exon2:c.G27A:p.L9L,MH01g0144900:MH01t0144900-02:exon2:c.G27A:p.L9L,
X-CK-2	Chr01	6984021	G->A	0.3333	exonic	MH01g0144900	synonymous SNV	MH01g0144900:MH01t0144900-01:exon2:c.G27A:p.L9L,MH01g0144900:MH01t0144900-02:exon2:c.G27A:p.L9L,
M-T2-2	Chr01	6984021	G->A	0.6154	exonic	MH01g0144900	synonymous SNV	MH01g0144900:MH01t0144900-01:exon2:c.G27A:p.L9L,MH01g0144900:MH01t0144900-02:exon2:c.G27A:p.L9L,
X-CK-1	Chr01	6984021	G->A	0.6	exonic	MH01g0144900	synonymous SNV	MH01g0144900:MH01t0144900-01:exon2:c.G27A:p.L9L,MH01g0144900:MH01t0144900-02:exon2:c.G27A:p.L9L,
M-T2-1	Chr01	6991033	A->G	0.2407	exonic	MH01g0145100	nonsynonymous SNV	MH01g0145100:MH01t0145100-01:exon2:c.A79G:p.K27E,MH01g0145100:MH01t0145100-02:exon1:c.A79G:p.K27E,
X-T2-2	Chr01	6991033	A->G	0.1379	exonic	MH01g0145100	nonsynonymous SNV	MH01g0145100:MH01t0145100-01:exon2:c.A79G:p.K27E,MH01g0145100:MH01t0145100-02:exon1:c.A79G:p.K27E,
M-T2-2	Chr01	6991033	A->G	0.1562	exonic	MH01g0145100	nonsynonymous SNV	MH01g0145100:MH01t0145100-01:exon2:c.A79G:p.K27E,MH01g0145100:MH01t0145100-02:exon1:c.A79G:p.K27E,
M-T1-1	Chr01	6991033	A->G	0.2692	exonic	MH01g0145100	nonsynonymous SNV	MH01g0145100:MH01t0145100-01:exon2:c.A79G:p.K27E,MH01g0145100:MH01t0145100-02:exon1:c.A79G:p.K27E,
M-CK-2	Chr01	6991033	A->G	0.1463	exonic	MH01g0145100	nonsynonymous SNV	MH01g0145100:MH01t0145100-01:exon2:c.A79G:p.K27E,MH01g0145100:MH01t0145100-02:exon1:c.A79G:p.K27E,
M-T1-2	Chr01	6991033	A->G	0.2727	exonic	MH01g0145100	nonsynonymous SNV	MH01g0145100:MH01t0145100-01:exon2:c.A79G:p.K27E,MH01g0145100:MH01t0145100-02:exon1:c.A79G:p.K27E,
M-CK-1	Chr01	6991033	A->G	0.1212	exonic	MH01g0145100	nonsynonymous SNV	MH01g0145100:MH01t0145100-01:exon2:c.A79G:p.K27E,MH01g0145100:MH01t0145100-02:exon1:c.A79G:p.K27E,
M-T2-1	Chr01	6991060	G->C	0.2045	exonic	MH01g0145100	nonsynonymous SNV	MH01g0145100:MH01t0145100-01:exon2:c.G106C:p.E36Q,MH01g0145100:MH01t0145100-02:exon1:c.G106C:p.E36Q,
M-T2-2	Chr01	6991060	G->C	0.102	exonic	MH01g0145100	nonsynonymous SNV	MH01g0145100:MH01t0145100-01:exon2:c.G106C:p.E36Q,MH01g0145100:MH01t0145100-02:exon1:c.G106C:p.E36Q,
M-T1-1	Chr01	6991060	G->C	0.2222	exonic	MH01g0145100	nonsynonymous SNV	MH01g0145100:MH01t0145100-01:exon2:c.G106C:p.E36Q,MH01g0145100:MH01t0145100-02:exon1:c.G106C:p.E36Q,
M-CK-2	Chr01	6991060	G->C	0.1	exonic	MH01g0145100	nonsynonymous SNV	MH01g0145100:MH01t0145100-01:exon2:c.G106C:p.E36Q,MH01g0145100:MH01t0145100-02:exon1:c.G106C:p.E36Q,
M-T1-2	Chr01	6991060	G->C	0.1304	exonic	MH01g0145100	nonsynonymous SNV	MH01g0145100:MH01t0145100-01:exon2:c.G106C:p.E36Q,MH01g0145100:MH01t0145100-02:exon1:c.G106C:p.E36Q,
M-T2-1	Chr01	7003811	T->C	0.3415	exonic	MH01g0145400	nonsynonymous SNV	MH01g0145400:MH01t0145400-01:exon2:c.T94C:p.S32P,
X-T2-2	Chr01	7003811	T->C	0.25	exonic	MH01g0145400	nonsynonymous SNV	MH01g0145400:MH01t0145400-01:exon2:c.T94C:p.S32P,
X-T1-1	Chr01	7003811	T->C	0.3571	exonic	MH01g0145400	nonsynonymous SNV	MH01g0145400:MH01t0145400-01:exon2:c.T94C:p.S32P,
X-CK-2	Chr01	7003811	T->C	0.5	exonic	MH01g0145400	nonsynonymous SNV	MH01g0145400:MH01t0145400-01:exon2:c.T94C:p.S32P,
M-T2-2	Chr01	7003811	T->C	0.5	exonic	MH01g0145400	nonsynonymous SNV	MH01g0145400:MH01t0145400-01:exon2:c.T94C:p.S32P,
M-T1-1	Chr01	7003811	T->C	0.3333	exonic	MH01g0145400	nonsynonymous SNV	MH01g0145400:MH01t0145400-01:exon2:c.T94C:p.S32P,
M-CK-2	Chr01	7003811	T->C	0.3548	exonic	MH01g0145400	nonsynonymous SNV	MH01g0145400:MH01t0145400-01:exon2:c.T94C:p.S32P,
M-T1-2	Chr01	7003811	T->C	0.3571	exonic	MH01g0145400	nonsynonymous SNV	MH01g0145400:MH01t0145400-01:exon2:c.T94C:p.S32P,
X-T2-1	Chr01	7003811	T->C	0.3667	exonic	MH01g0145400	nonsynonymous SNV	MH01g0145400:MH01t0145400-01:exon2:c.T94C:p.S32P,
M-CK-1	Chr01	7003811	T->C	0.2041	exonic	MH01g0145400	nonsynonymous SNV	MH01g0145400:MH01t0145400-01:exon2:c.T94C:p.S32P,
X-T1-2	Chr01	7003811	T->C	0.3571	exonic	MH01g0145400	nonsynonymous SNV	MH01g0145400:MH01t0145400-01:exon2:c.T94C:p.S32P,
X-CK-1	Chr01	7003811	T->C	0.4872	exonic	MH01g0145400	nonsynonymous SNV	MH01g0145400:MH01t0145400-01:exon2:c.T94C:p.S32P,
M-T2-1	Chr01	7003828	T->G	0.3182	exonic	MH01g0145400	synonymous SNV	MH01g0145400:MH01t0145400-01:exon2:c.T111G:p.A37A,
X-T2-2	Chr01	7003828	T->G	0.275	exonic	MH01g0145400	synonymous SNV	MH01g0145400:MH01t0145400-01:exon2:c.T111G:p.A37A,
X-T1-1	Chr01	7003828	T->G	0.3488	exonic	MH01g0145400	synonymous SNV	MH01g0145400:MH01t0145400-01:exon2:c.T111G:p.A37A,
X-CK-2	Chr01	7003828	T->G	0.4483	exonic	MH01g0145400	synonymous SNV	MH01g0145400:MH01t0145400-01:exon2:c.T111G:p.A37A,
M-T2-2	Chr01	7003828	T->G	0.4694	exonic	MH01g0145400	synonymous SNV	MH01g0145400:MH01t0145400-01:exon2:c.T111G:p.A37A,
M-T1-1	Chr01	7003828	T->G	0.3182	exonic	MH01g0145400	synonymous SNV	MH01g0145400:MH01t0145400-01:exon2:c.T111G:p.A37A,
M-CK-2	Chr01	7003828	T->G	0.3235	exonic	MH01g0145400	synonymous SNV	MH01g0145400:MH01t0145400-01:exon2:c.T111G:p.A37A,
M-T1-2	Chr01	7003828	T->G	0.3673	exonic	MH01g0145400	synonymous SNV	MH01g0145400:MH01t0145400-01:exon2:c.T111G:p.A37A,
X-T2-1	Chr01	7003828	T->G	0.3438	exonic	MH01g0145400	synonymous SNV	MH01g0145400:MH01t0145400-01:exon2:c.T111G:p.A37A,
M-CK-1	Chr01	7003828	T->G	0.2222	exonic	MH01g0145400	synonymous SNV	MH01g0145400:MH01t0145400-01:exon2:c.T111G:p.A37A,
X-T1-2	Chr01	7003828	T->G	0.3571	exonic	MH01g0145400	synonymous SNV	MH01g0145400:MH01t0145400-01:exon2:c.T111G:p.A37A,
X-CK-1	Chr01	7003828	T->G	0.4634	exonic	MH01g0145400	synonymous SNV	MH01g0145400:MH01t0145400-01:exon2:c.T111G:p.A37A,
M-T1-1	Chr01	7021141	A->G	0.1379	exonic	MH01g0145700	nonsynonymous SNV	MH01g0145700:MH01t0145700-01:exon2:c.A38G:p.N13S,
M-CK-2	Chr01	7021141	A->G	0.1379	exonic	MH01g0145700	nonsynonymous SNV	MH01g0145700:MH01t0145700-01:exon2:c.A38G:p.N13S,
M-T1-1	Chr01	7021142	A->G	0.1379	exonic	MH01g0145700	nonsynonymous SNV	MH01g0145700:MH01t0145700-01:exon2:c.A37G:p.N13D,
M-CK-2	Chr01	7021142	A->G	0.1379	exonic	MH01g0145700	nonsynonymous SNV	MH01g0145700:MH01t0145700-01:exon2:c.A37G:p.N13D,
M-T2-2	Chr01	8060811	T->C	0.4	UTR3	MH01g0164600(MH01t0164600-03:c.*1413T>C)	-	-
M-T1-1	Chr01	8060811	T->C	0.6	UTR3	MH01g0164600(MH01t0164600-03:c.*1413T>C)	-	-
M-T2-2	Chr01	8060817	A->G	0.4	UTR3	MH01g0164600(MH01t0164600-03:c.*1407A>G)	-	-
M-T1-1	Chr01	8060817	A->G	0.6	UTR3	MH01g0164600(MH01t0164600-03:c.*1407A>G)	-	-
M-T2-2	Chr01	8061013	C->G	0.5455	UTR3	MH01g0164600(MH01t0164600-03:c.*1211C>G)	-	-
M-T2-1	Chr01	8062205	G->A	0.2308	exonic	MH01g0164600	nonsynonymous SNV	MH01g0164600:MH01t0164600-01:exon3:c.G695A:p.R232H,
M-T2-2	Chr01	8062205	G->A	0.25	exonic	MH01g0164600	nonsynonymous SNV	MH01g0164600:MH01t0164600-01:exon3:c.G695A:p.R232H,
M-T1-1	Chr01	8062205	G->A	0.4286	exonic	MH01g0164600	nonsynonymous SNV	MH01g0164600:MH01t0164600-01:exon3:c.G695A:p.R232H,
M-CK-2	Chr01	8062205	G->A	0.2667	exonic	MH01g0164600	nonsynonymous SNV	MH01g0164600:MH01t0164600-01:exon3:c.G695A:p.R232H,
M-T1-2	Chr01	8062205	G->A	0.3333	exonic	MH01g0164600	nonsynonymous SNV	MH01g0164600:MH01t0164600-01:exon3:c.G695A:p.R232H,
M-CK-1	Chr01	8062205	G->A	0.2667	exonic	MH01g0164600	nonsynonymous SNV	MH01g0164600:MH01t0164600-01:exon3:c.G695A:p.R232H,
M-T2-1	Chr01	8062232	T->C	0.2222	exonic	MH01g0164600	nonsynonymous SNV	MH01g0164600:MH01t0164600-01:exon3:c.T668C:p.I223T,
M-T2-2	Chr01	8062232	T->C	0.3077	exonic	MH01g0164600	nonsynonymous SNV	MH01g0164600:MH01t0164600-01:exon3:c.T668C:p.I223T,
M-T1-1	Chr01	8062232	T->C	0.3333	exonic	MH01g0164600	nonsynonymous SNV	MH01g0164600:MH01t0164600-01:exon3:c.T668C:p.I223T,
M-CK-2	Chr01	8062232	T->C	0.3793	exonic	MH01g0164600	nonsynonymous SNV	MH01g0164600:MH01t0164600-01:exon3:c.T668C:p.I223T,
M-T1-2	Chr01	8062232	T->C	0.3846	exonic	MH01g0164600	nonsynonymous SNV	MH01g0164600:MH01t0164600-01:exon3:c.T668C:p.I223T,
M-CK-1	Chr01	8062232	T->C	0.3636	exonic	MH01g0164600	nonsynonymous SNV	MH01g0164600:MH01t0164600-01:exon3:c.T668C:p.I223T,
M-T2-1	Chr01	8063247	T->G	0.2121	exonic	MH01g0164600	synonymous SNV	MH01g0164600:MH01t0164600-03:exon2:c.T603G:p.L201L,MH01g0164600:MH01t0164600-02:exon2:c.T603G:p.L201L,MH01g0164600:MH01t0164600-01:exon2:c.T603G:p.L201L,MH01g0164600:MH01t0164600-04:exon2:c.T603G:p.L201L,
M-T2-2	Chr01	8063247	T->G	0.25	exonic	MH01g0164600	synonymous SNV	MH01g0164600:MH01t0164600-03:exon2:c.T603G:p.L201L,MH01g0164600:MH01t0164600-02:exon2:c.T603G:p.L201L,MH01g0164600:MH01t0164600-01:exon2:c.T603G:p.L201L,MH01g0164600:MH01t0164600-04:exon2:c.T603G:p.L201L,
M-T1-1	Chr01	8063247	T->G	0.2333	exonic	MH01g0164600	synonymous SNV	MH01g0164600:MH01t0164600-03:exon2:c.T603G:p.L201L,MH01g0164600:MH01t0164600-02:exon2:c.T603G:p.L201L,MH01g0164600:MH01t0164600-01:exon2:c.T603G:p.L201L,MH01g0164600:MH01t0164600-04:exon2:c.T603G:p.L201L,
M-CK-2	Chr01	8063247	T->G	0.15	exonic	MH01g0164600	synonymous SNV	MH01g0164600:MH01t0164600-03:exon2:c.T603G:p.L201L,MH01g0164600:MH01t0164600-02:exon2:c.T603G:p.L201L,MH01g0164600:MH01t0164600-01:exon2:c.T603G:p.L201L,MH01g0164600:MH01t0164600-04:exon2:c.T603G:p.L201L,
M-T1-2	Chr01	8063247	T->G	0.1	exonic	MH01g0164600	synonymous SNV	MH01g0164600:MH01t0164600-03:exon2:c.T603G:p.L201L,MH01g0164600:MH01t0164600-02:exon2:c.T603G:p.L201L,MH01g0164600:MH01t0164600-01:exon2:c.T603G:p.L201L,MH01g0164600:MH01t0164600-04:exon2:c.T603G:p.L201L,
M-CK-1	Chr01	8063247	T->G	0.1667	exonic	MH01g0164600	synonymous SNV	MH01g0164600:MH01t0164600-03:exon2:c.T603G:p.L201L,MH01g0164600:MH01t0164600-02:exon2:c.T603G:p.L201L,MH01g0164600:MH01t0164600-01:exon2:c.T603G:p.L201L,MH01g0164600:MH01t0164600-04:exon2:c.T603G:p.L201L,
M-T2-1	Chr01	8063248	T->A	0.2353	exonic	MH01g0164600	nonsynonymous SNV	MH01g0164600:MH01t0164600-03:exon2:c.T602A:p.L201H,MH01g0164600:MH01t0164600-02:exon2:c.T602A:p.L201H,MH01g0164600:MH01t0164600-01:exon2:c.T602A:p.L201H,MH01g0164600:MH01t0164600-04:exon2:c.T602A:p.L201H,
M-T2-2	Chr01	8063248	T->A	0.25	exonic	MH01g0164600	nonsynonymous SNV	MH01g0164600:MH01t0164600-03:exon2:c.T602A:p.L201H,MH01g0164600:MH01t0164600-02:exon2:c.T602A:p.L201H,MH01g0164600:MH01t0164600-01:exon2:c.T602A:p.L201H,MH01g0164600:MH01t0164600-04:exon2:c.T602A:p.L201H,
M-T1-1	Chr01	8063248	T->A	0.2333	exonic	MH01g0164600	nonsynonymous SNV	MH01g0164600:MH01t0164600-03:exon2:c.T602A:p.L201H,MH01g0164600:MH01t0164600-02:exon2:c.T602A:p.L201H,MH01g0164600:MH01t0164600-01:exon2:c.T602A:p.L201H,MH01g0164600:MH01t0164600-04:exon2:c.T602A:p.L201H,
M-CK-2	Chr01	8063248	T->A	0.1905	exonic	MH01g0164600	nonsynonymous SNV	MH01g0164600:MH01t0164600-03:exon2:c.T602A:p.L201H,MH01g0164600:MH01t0164600-02:exon2:c.T602A:p.L201H,MH01g0164600:MH01t0164600-01:exon2:c.T602A:p.L201H,MH01g0164600:MH01t0164600-04:exon2:c.T602A:p.L201H,
M-T1-2	Chr01	8063248	T->A	0.1	exonic	MH01g0164600	nonsynonymous SNV	MH01g0164600:MH01t0164600-03:exon2:c.T602A:p.L201H,MH01g0164600:MH01t0164600-02:exon2:c.T602A:p.L201H,MH01g0164600:MH01t0164600-01:exon2:c.T602A:p.L201H,MH01g0164600:MH01t0164600-04:exon2:c.T602A:p.L201H,
M-CK-1	Chr01	8063248	T->A	0.1667	exonic	MH01g0164600	nonsynonymous SNV	MH01g0164600:MH01t0164600-03:exon2:c.T602A:p.L201H,MH01g0164600:MH01t0164600-02:exon2:c.T602A:p.L201H,MH01g0164600:MH01t0164600-01:exon2:c.T602A:p.L201H,MH01g0164600:MH01t0164600-04:exon2:c.T602A:p.L201H,
M-CK-2	Chr01	8140665	T->C	0.7143	UTR5	MH01g0166500(MH01t0166500-01:c.-200T>C)	-	-
X-CK-2	Chr01	8150635	G->A	0.4444	exonic	MH01g0166800	nonsynonymous SNV	MH01g0166800:MH01t0166800-01:exon2:c.G1663A:p.V555I,
M-T1-2	Chr01	8150973	C->T	0.4286	exonic	MH01g0166800	nonsynonymous SNV	MH01g0166800:MH01t0166800-01:exon2:c.C1325T:p.T442I,
X-CK-2	Chr01	8151591	G->A	0.5	exonic	MH01g0166800	nonsynonymous SNV	MH01g0166800:MH01t0166800-01:exon1:c.G1100A:p.R367Q,
X-T1-1	Chr01	8151671	T->C	0.5	exonic	MH01g0166800	synonymous SNV	MH01g0166800:MH01t0166800-01:exon1:c.T1020C:p.V340V,
M-T1-1	Chr01	8151671	T->C	0.5	exonic	MH01g0166800	synonymous SNV	MH01g0166800:MH01t0166800-01:exon1:c.T1020C:p.V340V,
X-T2-1	Chr01	8151671	T->C	0.3333	exonic	MH01g0166800	synonymous SNV	MH01g0166800:MH01t0166800-01:exon1:c.T1020C:p.V340V,
X-T1-2	Chr01	8151671	T->C	0.6154	exonic	MH01g0166800	synonymous SNV	MH01g0166800:MH01t0166800-01:exon1:c.T1020C:p.V340V,
M-T2-1	Chr01	8151997	A->T	0.2727	exonic	MH01g0166800	nonsynonymous SNV	MH01g0166800:MH01t0166800-01:exon1:c.A694T:p.S232C,
X-T2-2	Chr01	8152524	A->C	0.3333	exonic	MH01g0166800	nonsynonymous SNV	MH01g0166800:MH01t0166800-01:exon1:c.A167C:p.E56A,
M-T1-2	Chr01	8220217	C->G	0.6	exonic	MH01g0167700	nonsynonymous SNV	MH01g0167700:MH01t0167700-01:exon2:c.C1123G:p.R375G,
X-T1-1	Chr01	8228681	C->A	0.2308	exonic	MH01g0167900	nonsynonymous SNV	MH01g0167900:MH01t0167900-01:exon4:c.C1030A:p.R344S,MH01g0167900:MH01t0167900-03:exon4:c.C1030A:p.R344S,MH01g0167900:MH01t0167900-02:exon4:c.C1030A:p.R344S,
X-T2-1	Chr01	8228681	C->A	0.2308	exonic	MH01g0167900	nonsynonymous SNV	MH01g0167900:MH01t0167900-01:exon4:c.C1030A:p.R344S,MH01g0167900:MH01t0167900-03:exon4:c.C1030A:p.R344S,MH01g0167900:MH01t0167900-02:exon4:c.C1030A:p.R344S,
X-T1-2	Chr01	8228681	C->A	0.2143	exonic	MH01g0167900	nonsynonymous SNV	MH01g0167900:MH01t0167900-01:exon4:c.C1030A:p.R344S,MH01g0167900:MH01t0167900-03:exon4:c.C1030A:p.R344S,MH01g0167900:MH01t0167900-02:exon4:c.C1030A:p.R344S,
X-T2-2	Chr01	8372769	G->A	0.6	exonic	MH01g0170700	nonsynonymous SNV	MH01g0170700:MH01t0170700-01:exon4:c.G2795A:p.R932H,
M-T2-2	Chr01	8466072	G->A	0.6667	exonic	MH01g0172400	synonymous SNV	MH01g0172400:MH01t0172400-01:exon4:c.G2847A:p.K949K,
M-T2-1	Chr01	8569174	G->A	0.6667	exonic	MH01g0174400	nonsynonymous SNV	MH01g0174400:MH01t0174400-01:exon4:c.G1633A:p.D545N,
X-T2-2	Chr01	8569174	G->A	0.7778	exonic	MH01g0174400	nonsynonymous SNV	MH01g0174400:MH01t0174400-01:exon4:c.G1633A:p.D545N,
X-CK-2	Chr01	8569174	G->A	0.5455	exonic	MH01g0174400	nonsynonymous SNV	MH01g0174400:MH01t0174400-01:exon4:c.G1633A:p.D545N,
M-T1-2	Chr01	8569174	G->A	0.6667	exonic	MH01g0174400	nonsynonymous SNV	MH01g0174400:MH01t0174400-01:exon4:c.G1633A:p.D545N,
X-T2-1	Chr01	8569174	G->A	0.4444	exonic	MH01g0174400	nonsynonymous SNV	MH01g0174400:MH01t0174400-01:exon4:c.G1633A:p.D545N,
X-CK-2	Chr01	8569206	C->A	0.3333	exonic	MH01g0174400	nonsynonymous SNV	MH01g0174400:MH01t0174400-01:exon4:c.C1601A:p.A534D,
X-T2-1	Chr01	8569206	C->A	0.5	exonic	MH01g0174400	nonsynonymous SNV	MH01g0174400:MH01t0174400-01:exon4:c.C1601A:p.A534D,
X-T1-2	Chr01	8569206	C->A	0.6	exonic	MH01g0174400	nonsynonymous SNV	MH01g0174400:MH01t0174400-01:exon4:c.C1601A:p.A534D,
X-CK-1	Chr01	8692828	T->C	0.6	exonic	MH01g0176500	nonsynonymous SNV	MH01g0176500:MH01t0176500-01:exon8:c.T803C:p.L268S,MH01g0176500:MH01t0176500-02:exon8:c.T803C:p.L268S,
M-T2-1	Chr01	8697044	C->T	0.6	UTR3	MH01g0176500(MH01t0176500-02:c.*519C>T)	-	-
M-CK-2	Chr01	8709475	A->G	0.8788	exonic	MH01g0176800	nonsynonymous SNV	MH01g0176800:MH01t0176800-12:exon9:c.A1495G:p.S499G,MH01g0176800:MH01t0176800-01:exon11:c.A1484G:p.Q495R,
M-T2-1	Chr01	8810498	C->T	0.7778	exonic	MH01g0178200	nonsynonymous SNV	MH01g0178200:MH01t0178200-01:exon1:c.C151T:p.P51S,
M-T2-2	Chr01	8810498	C->T	0.5714	exonic	MH01g0178200	nonsynonymous SNV	MH01g0178200:MH01t0178200-01:exon1:c.C151T:p.P51S,
M-CK-2	Chr01	8810498	C->T	0.6667	exonic	MH01g0178200	nonsynonymous SNV	MH01g0178200:MH01t0178200-01:exon1:c.C151T:p.P51S,
M-T1-2	Chr01	8810498	C->T	0.5714	exonic	MH01g0178200	nonsynonymous SNV	MH01g0178200:MH01t0178200-01:exon1:c.C151T:p.P51S,
M-CK-1	Chr01	8810498	C->T	0.7143	exonic	MH01g0178200	nonsynonymous SNV	MH01g0178200:MH01t0178200-01:exon1:c.C151T:p.P51S,
M-T1-2	Chr01	8810504	G->A	0.4286	exonic	MH01g0178200	nonsynonymous SNV	MH01g0178200:MH01t0178200-01:exon1:c.G157A:p.G53R,
X-T2-1	Chr01	8810817	C->T	0.5	exonic	MH01g0178200	nonsynonymous SNV	MH01g0178200:MH01t0178200-01:exon1:c.C470T:p.A157V,
X-T2-1	Chr01	8810831	G->A	0.5	exonic	MH01g0178200	nonsynonymous SNV	MH01g0178200:MH01t0178200-01:exon1:c.G484A:p.V162I,
X-T2-1	Chr01	8811622	G->A	0.3333	exonic	MH01g0178300	nonsynonymous SNV	MH01g0178300:MH01t0178300-01:exon1:c.G401A:p.G134D,
X-T1-2	Chr01	8811622	G->A	0.6	exonic	MH01g0178300	nonsynonymous SNV	MH01g0178300:MH01t0178300-01:exon1:c.G401A:p.G134D,
X-T1-1	Chr01	8812527	G->A	0.5556	exonic	MH01g0178300	nonsynonymous SNV	MH01g0178300:MH01t0178300-01:exon1:c.G1306A:p.D436N,
X-T1-1	Chr01	8812652	G->A	0.3	exonic	MH01g0178300	stopgain	MH01g0178300:MH01t0178300-01:exon1:c.G1431A:p.W477X,
X-CK-2	Chr01	8812652	G->A	0.7143	exonic	MH01g0178300	stopgain	MH01g0178300:MH01t0178300-01:exon1:c.G1431A:p.W477X,
X-CK-1	Chr01	8812652	G->A	0.6667	exonic	MH01g0178300	stopgain	MH01g0178300:MH01t0178300-01:exon1:c.G1431A:p.W477X,
M-T2-2	Chr01	8813474	G->A	0.6	exonic	MH01g0178300	synonymous SNV	MH01g0178300:MH01t0178300-01:exon1:c.G2253A:p.L751L,
X-T1-1	Chr01	8813956	C->T	0.3636	exonic	MH01g0178300	nonsynonymous SNV	MH01g0178300:MH01t0178300-01:exon1:c.C2735T:p.S912L,
X-T2-1	Chr01	8813956	C->T	0.7143	exonic	MH01g0178300	nonsynonymous SNV	MH01g0178300:MH01t0178300-01:exon1:c.C2735T:p.S912L,
X-CK-1	Chr01	8813956	C->T	0.4545	exonic	MH01g0178300	nonsynonymous SNV	MH01g0178300:MH01t0178300-01:exon1:c.C2735T:p.S912L,
X-CK-1	Chr01	8814036	G->A	0.5	exonic	MH01g0178300	nonsynonymous SNV	MH01g0178300:MH01t0178300-01:exon1:c.G2815A:p.A939T,
X-T1-1	Chr01	8814041	G->A	0.375	exonic	MH01g0178300	synonymous SNV	MH01g0178300:MH01t0178300-01:exon1:c.G2820A:p.L940L,
X-T2-1	Chr01	8814041	G->A	0.6	exonic	MH01g0178300	synonymous SNV	MH01g0178300:MH01t0178300-01:exon1:c.G2820A:p.L940L,
M-CK-2	Chr01	8966118	C->G	0.8889	exonic	MH01g0180700	nonsynonymous SNV	MH01g0180700:MH01t0180700-02:exon1:c.C52G:p.P18A,MH01g0180700:MH01t0180700-03:exon1:c.C52G:p.P18A,MH01g0180700:MH01t0180700-01:exon1:c.C52G:p.P18A,MH01g0180700:MH01t0180700-05:exon1:c.C52G:p.P18A,MH01g0180700:MH01t0180700-06:exon1:c.C52G:p.P18A,MH01g0180700:MH01t0180700-04:exon1:c.C52G:p.P18A,
X-T2-2	Chr01	9049303	C->T	0.3636	exonic	MH01g0182600	synonymous SNV	MH01g0182600:MH01t0182600-03:exon3:c.C1257T:p.F419F,MH01g0182600:MH01t0182600-02:exon4:c.C1257T:p.F419F,MH01g0182600:MH01t0182600-01:exon4:c.C1257T:p.F419F,
M-T2-2	Chr01	9049303	C->T	0.375	exonic	MH01g0182600	synonymous SNV	MH01g0182600:MH01t0182600-03:exon3:c.C1257T:p.F419F,MH01g0182600:MH01t0182600-02:exon4:c.C1257T:p.F419F,MH01g0182600:MH01t0182600-01:exon4:c.C1257T:p.F419F,
M-T1-2	Chr01	9049303	C->T	0.2143	exonic	MH01g0182600	synonymous SNV	MH01g0182600:MH01t0182600-03:exon3:c.C1257T:p.F419F,MH01g0182600:MH01t0182600-02:exon4:c.C1257T:p.F419F,MH01g0182600:MH01t0182600-01:exon4:c.C1257T:p.F419F,
X-T1-2	Chr01	9049303	C->T	0.75	exonic	MH01g0182600	synonymous SNV	MH01g0182600:MH01t0182600-03:exon3:c.C1257T:p.F419F,MH01g0182600:MH01t0182600-02:exon4:c.C1257T:p.F419F,MH01g0182600:MH01t0182600-01:exon4:c.C1257T:p.F419F,
X-T1-2	Chr01	9100420	C->T	0.75	exonic	MH01g0183500	synonymous SNV	MH01g0183500:MH01t0183500-01:exon6:c.C3469T:p.L1157L,
M-CK-1	Chr01	9100585	A->G	0.6	exonic	MH01g0183500	nonsynonymous SNV	MH01g0183500:MH01t0183500-01:exon6:c.A3304G:p.S1102G,
M-T1-2	Chr01	9100689	T->C	0.7778	exonic	MH01g0183500	nonsynonymous SNV	MH01g0183500:MH01t0183500-01:exon6:c.T3200C:p.I1067T,
M-CK-1	Chr01	9100689	T->C	0.5556	exonic	MH01g0183500	nonsynonymous SNV	MH01g0183500:MH01t0183500-01:exon6:c.T3200C:p.I1067T,
X-T2-1	Chr01	9226311	G->A	0.3333	exonic	MH01g0185500	nonsynonymous SNV	MH01g0185500:MH01t0185500-01:exon11:c.G3799A:p.V1267M,
X-T2-1	Chr01	9226349	G->A	0.3333	exonic	MH01g0185500	nonsynonymous SNV	MH01g0185500:MH01t0185500-01:exon11:c.G3761A:p.R1254Q,
M-CK-1	Chr01	9249855	G->A	0.4	UTR5	MH01g0185800(MH01t0185800-01:c.-30G>A)	-	-
M-CK-1	Chr01	9249889	C->T	0.5	exonic	MH01g0185800	nonsynonymous SNV	MH01g0185800:MH01t0185800-01:exon1:c.C5T:p.S2L,
X-T2-2	Chr01	9515181	G->C	0.5	exonic	MH01g0189900	nonsynonymous SNV	MH01g0189900:MH01t0189900-01:exon1:c.G660C:p.E220D,
M-T2-1	Chr01	9605016	G->C	0.6562	exonic	MH01g0191100	nonsynonymous SNV	MH01g0191100:MH01t0191100-01:exon2:c.G294C:p.E98D,
X-T2-2	Chr01	9605016	G->C	0.5172	exonic	MH01g0191100	nonsynonymous SNV	MH01g0191100:MH01t0191100-01:exon2:c.G294C:p.E98D,
X-T1-1	Chr01	9605016	G->C	0.5	exonic	MH01g0191100	nonsynonymous SNV	MH01g0191100:MH01t0191100-01:exon2:c.G294C:p.E98D,
X-CK-2	Chr01	9605016	G->C	0.5333	exonic	MH01g0191100	nonsynonymous SNV	MH01g0191100:MH01t0191100-01:exon2:c.G294C:p.E98D,
M-T2-2	Chr01	9605016	G->C	0.6957	exonic	MH01g0191100	nonsynonymous SNV	MH01g0191100:MH01t0191100-01:exon2:c.G294C:p.E98D,
M-T1-1	Chr01	9605016	G->C	0.7368	exonic	MH01g0191100	nonsynonymous SNV	MH01g0191100:MH01t0191100-01:exon2:c.G294C:p.E98D,
M-CK-2	Chr01	9605016	G->C	0.5862	exonic	MH01g0191100	nonsynonymous SNV	MH01g0191100:MH01t0191100-01:exon2:c.G294C:p.E98D,
M-T1-2	Chr01	9605016	G->C	0.6667	exonic	MH01g0191100	nonsynonymous SNV	MH01g0191100:MH01t0191100-01:exon2:c.G294C:p.E98D,
X-T2-1	Chr01	9605016	G->C	0.6207	exonic	MH01g0191100	nonsynonymous SNV	MH01g0191100:MH01t0191100-01:exon2:c.G294C:p.E98D,
M-CK-1	Chr01	9605016	G->C	0.4333	exonic	MH01g0191100	nonsynonymous SNV	MH01g0191100:MH01t0191100-01:exon2:c.G294C:p.E98D,
X-T1-2	Chr01	9605016	G->C	0.5294	exonic	MH01g0191100	nonsynonymous SNV	MH01g0191100:MH01t0191100-01:exon2:c.G294C:p.E98D,
X-CK-1	Chr01	9605016	G->C	0.625	exonic	MH01g0191100	nonsynonymous SNV	MH01g0191100:MH01t0191100-01:exon2:c.G294C:p.E98D,
M-T2-1	Chr01	9605032	G->C	0.6571	exonic	MH01g0191100	nonsynonymous SNV	MH01g0191100:MH01t0191100-01:exon2:c.G310C:p.D104H,
X-T2-2	Chr01	9605032	G->C	0.5806	exonic	MH01g0191100	nonsynonymous SNV	MH01g0191100:MH01t0191100-01:exon2:c.G310C:p.D104H,
X-T1-1	Chr01	9605032	G->C	0.5882	exonic	MH01g0191100	nonsynonymous SNV	MH01g0191100:MH01t0191100-01:exon2:c.G310C:p.D104H,
X-CK-2	Chr01	9605032	G->C	0.6471	exonic	MH01g0191100	nonsynonymous SNV	MH01g0191100:MH01t0191100-01:exon2:c.G310C:p.D104H,
M-T2-2	Chr01	9605032	G->C	0.7826	exonic	MH01g0191100	nonsynonymous SNV	MH01g0191100:MH01t0191100-01:exon2:c.G310C:p.D104H,
M-T1-1	Chr01	9605032	G->C	0.7778	exonic	MH01g0191100	nonsynonymous SNV	MH01g0191100:MH01t0191100-01:exon2:c.G310C:p.D104H,
M-CK-2	Chr01	9605032	G->C	0.6296	exonic	MH01g0191100	nonsynonymous SNV	MH01g0191100:MH01t0191100-01:exon2:c.G310C:p.D104H,
M-T1-2	Chr01	9605032	G->C	0.7083	exonic	MH01g0191100	nonsynonymous SNV	MH01g0191100:MH01t0191100-01:exon2:c.G310C:p.D104H,
X-T2-1	Chr01	9605032	G->C	0.6667	exonic	MH01g0191100	nonsynonymous SNV	MH01g0191100:MH01t0191100-01:exon2:c.G310C:p.D104H,
M-CK-1	Chr01	9605032	G->C	0.4516	exonic	MH01g0191100	nonsynonymous SNV	MH01g0191100:MH01t0191100-01:exon2:c.G310C:p.D104H,
X-T1-2	Chr01	9605032	G->C	0.5833	exonic	MH01g0191100	nonsynonymous SNV	MH01g0191100:MH01t0191100-01:exon2:c.G310C:p.D104H,
X-CK-1	Chr01	9605032	G->C	0.7143	exonic	MH01g0191100	nonsynonymous SNV	MH01g0191100:MH01t0191100-01:exon2:c.G310C:p.D104H,
M-T2-1	Chr01	9605177	T->A	0.6111	exonic	MH01g0191100	nonsynonymous SNV	MH01g0191100:MH01t0191100-01:exon2:c.T455A:p.V152E,
X-T2-2	Chr01	9605177	T->A	0.4706	exonic	MH01g0191100	nonsynonymous SNV	MH01g0191100:MH01t0191100-01:exon2:c.T455A:p.V152E,
X-T1-1	Chr01	9605177	T->A	0.4286	exonic	MH01g0191100	nonsynonymous SNV	MH01g0191100:MH01t0191100-01:exon2:c.T455A:p.V152E,
X-CK-2	Chr01	9605177	T->A	0.3333	exonic	MH01g0191100	nonsynonymous SNV	MH01g0191100:MH01t0191100-01:exon2:c.T455A:p.V152E,
M-T2-2	Chr01	9605177	T->A	0.3333	exonic	MH01g0191100	nonsynonymous SNV	MH01g0191100:MH01t0191100-01:exon2:c.T455A:p.V152E,
M-T1-1	Chr01	9605177	T->A	0.2143	exonic	MH01g0191100	nonsynonymous SNV	MH01g0191100:MH01t0191100-01:exon2:c.T455A:p.V152E,
M-CK-2	Chr01	9605177	T->A	0.4167	exonic	MH01g0191100	nonsynonymous SNV	MH01g0191100:MH01t0191100-01:exon2:c.T455A:p.V152E,
M-T1-2	Chr01	9605177	T->A	0.4667	exonic	MH01g0191100	nonsynonymous SNV	MH01g0191100:MH01t0191100-01:exon2:c.T455A:p.V152E,
X-T2-1	Chr01	9605177	T->A	0.4286	exonic	MH01g0191100	nonsynonymous SNV	MH01g0191100:MH01t0191100-01:exon2:c.T455A:p.V152E,
M-CK-1	Chr01	9605177	T->A	0.4	exonic	MH01g0191100	nonsynonymous SNV	MH01g0191100:MH01t0191100-01:exon2:c.T455A:p.V152E,
X-T1-2	Chr01	9605177	T->A	0.2632	exonic	MH01g0191100	nonsynonymous SNV	MH01g0191100:MH01t0191100-01:exon2:c.T455A:p.V152E,
X-CK-1	Chr01	9605177	T->A	0.4	exonic	MH01g0191100	nonsynonymous SNV	MH01g0191100:MH01t0191100-01:exon2:c.T455A:p.V152E,
M-T2-1	Chr01	9606728	G->A	0.2	exonic	MH01g0191100	nonsynonymous SNV	MH01g0191100:MH01t0191100-01:exon3:c.G730A:p.V244I,
X-T2-2	Chr01	9606728	G->A	0.2308	exonic	MH01g0191100	nonsynonymous SNV	MH01g0191100:MH01t0191100-01:exon3:c.G730A:p.V244I,
X-T1-1	Chr01	9606728	G->A	0.3	exonic	MH01g0191100	nonsynonymous SNV	MH01g0191100:MH01t0191100-01:exon3:c.G730A:p.V244I,
X-CK-2	Chr01	9606728	G->A	0.4167	exonic	MH01g0191100	nonsynonymous SNV	MH01g0191100:MH01t0191100-01:exon3:c.G730A:p.V244I,
M-T2-2	Chr01	9606728	G->A	0.4615	exonic	MH01g0191100	nonsynonymous SNV	MH01g0191100:MH01t0191100-01:exon3:c.G730A:p.V244I,
M-T1-1	Chr01	9606728	G->A	0.2353	exonic	MH01g0191100	nonsynonymous SNV	MH01g0191100:MH01t0191100-01:exon3:c.G730A:p.V244I,
M-CK-2	Chr01	9606728	G->A	0.2308	exonic	MH01g0191100	nonsynonymous SNV	MH01g0191100:MH01t0191100-01:exon3:c.G730A:p.V244I,
X-T2-1	Chr01	9606728	G->A	0.25	exonic	MH01g0191100	nonsynonymous SNV	MH01g0191100:MH01t0191100-01:exon3:c.G730A:p.V244I,
M-CK-1	Chr01	9606728	G->A	0.5556	exonic	MH01g0191100	nonsynonymous SNV	MH01g0191100:MH01t0191100-01:exon3:c.G730A:p.V244I,
X-T1-2	Chr01	9606728	G->A	0.5385	exonic	MH01g0191100	nonsynonymous SNV	MH01g0191100:MH01t0191100-01:exon3:c.G730A:p.V244I,
M-T2-1	Chr01	9606782	A->G	0.5517	exonic	MH01g0191100	nonsynonymous SNV	MH01g0191100:MH01t0191100-01:exon3:c.A784G:p.T262A,
X-T2-2	Chr01	9606782	A->G	0.45	exonic	MH01g0191100	nonsynonymous SNV	MH01g0191100:MH01t0191100-01:exon3:c.A784G:p.T262A,
X-T1-1	Chr01	9606782	A->G	0.5357	exonic	MH01g0191100	nonsynonymous SNV	MH01g0191100:MH01t0191100-01:exon3:c.A784G:p.T262A,
X-CK-2	Chr01	9606782	A->G	0.6786	exonic	MH01g0191100	nonsynonymous SNV	MH01g0191100:MH01t0191100-01:exon3:c.A784G:p.T262A,
M-T2-2	Chr01	9606782	A->G	0.7188	exonic	MH01g0191100	nonsynonymous SNV	MH01g0191100:MH01t0191100-01:exon3:c.A784G:p.T262A,
M-T1-1	Chr01	9606782	A->G	0.6897	exonic	MH01g0191100	nonsynonymous SNV	MH01g0191100:MH01t0191100-01:exon3:c.A784G:p.T262A,
M-CK-2	Chr01	9606782	A->G	0.3913	exonic	MH01g0191100	nonsynonymous SNV	MH01g0191100:MH01t0191100-01:exon3:c.A784G:p.T262A,
M-T1-2	Chr01	9606782	A->G	0.4783	exonic	MH01g0191100	nonsynonymous SNV	MH01g0191100:MH01t0191100-01:exon3:c.A784G:p.T262A,
X-T2-1	Chr01	9606782	A->G	0.5217	exonic	MH01g0191100	nonsynonymous SNV	MH01g0191100:MH01t0191100-01:exon3:c.A784G:p.T262A,
M-CK-1	Chr01	9606782	A->G	0.7778	exonic	MH01g0191100	nonsynonymous SNV	MH01g0191100:MH01t0191100-01:exon3:c.A784G:p.T262A,
X-T1-2	Chr01	9606782	A->G	0.7812	exonic	MH01g0191100	nonsynonymous SNV	MH01g0191100:MH01t0191100-01:exon3:c.A784G:p.T262A,
X-CK-1	Chr01	9606782	A->G	0.5556	exonic	MH01g0191100	nonsynonymous SNV	MH01g0191100:MH01t0191100-01:exon3:c.A784G:p.T262A,
M-T2-1	Chr01	9606828	C->G	0.7419	exonic	MH01g0191100	nonsynonymous SNV	MH01g0191100:MH01t0191100-01:exon3:c.C830G:p.T277S,
X-T2-2	Chr01	9606828	C->G	0.625	exonic	MH01g0191100	nonsynonymous SNV	MH01g0191100:MH01t0191100-01:exon3:c.C830G:p.T277S,
X-T1-1	Chr01	9606828	C->G	0.6765	exonic	MH01g0191100	nonsynonymous SNV	MH01g0191100:MH01t0191100-01:exon3:c.C830G:p.T277S,
X-CK-2	Chr01	9606828	C->G	0.7	exonic	MH01g0191100	nonsynonymous SNV	MH01g0191100:MH01t0191100-01:exon3:c.C830G:p.T277S,
M-T2-2	Chr01	9606828	C->G	0.7273	exonic	MH01g0191100	nonsynonymous SNV	MH01g0191100:MH01t0191100-01:exon3:c.C830G:p.T277S,
M-T1-1	Chr01	9606828	C->G	0.7576	exonic	MH01g0191100	nonsynonymous SNV	MH01g0191100:MH01t0191100-01:exon3:c.C830G:p.T277S,
M-CK-2	Chr01	9606828	C->G	0.5769	exonic	MH01g0191100	nonsynonymous SNV	MH01g0191100:MH01t0191100-01:exon3:c.C830G:p.T277S,
M-T1-2	Chr01	9606828	C->G	0.6897	exonic	MH01g0191100	nonsynonymous SNV	MH01g0191100:MH01t0191100-01:exon3:c.C830G:p.T277S,
X-T2-1	Chr01	9606828	C->G	0.64	exonic	MH01g0191100	nonsynonymous SNV	MH01g0191100:MH01t0191100-01:exon3:c.C830G:p.T277S,
M-CK-1	Chr01	9606828	C->G	0.8571	exonic	MH01g0191100	nonsynonymous SNV	MH01g0191100:MH01t0191100-01:exon3:c.C830G:p.T277S,
X-T1-2	Chr01	9606828	C->G	0.8182	exonic	MH01g0191100	nonsynonymous SNV	MH01g0191100:MH01t0191100-01:exon3:c.C830G:p.T277S,
X-CK-1	Chr01	9606828	C->G	0.6857	exonic	MH01g0191100	nonsynonymous SNV	MH01g0191100:MH01t0191100-01:exon3:c.C830G:p.T277S,
M-T2-1	Chr01	9606958	C->T	0.5	exonic	MH01g0191100	synonymous SNV	MH01g0191100:MH01t0191100-01:exon3:c.C960T:p.D320D,
X-T1-1	Chr01	9606958	C->T	0.4333	exonic	MH01g0191100	synonymous SNV	MH01g0191100:MH01t0191100-01:exon3:c.C960T:p.D320D,
X-CK-2	Chr01	9606958	C->T	0.5294	exonic	MH01g0191100	synonymous SNV	MH01g0191100:MH01t0191100-01:exon3:c.C960T:p.D320D,
M-T2-2	Chr01	9606958	C->T	0.5833	exonic	MH01g0191100	synonymous SNV	MH01g0191100:MH01t0191100-01:exon3:c.C960T:p.D320D,
M-T1-1	Chr01	9606958	C->T	0.1875	exonic	MH01g0191100	synonymous SNV	MH01g0191100:MH01t0191100-01:exon3:c.C960T:p.D320D,
M-CK-2	Chr01	9606958	C->T	0.25	exonic	MH01g0191100	synonymous SNV	MH01g0191100:MH01t0191100-01:exon3:c.C960T:p.D320D,
M-T1-2	Chr01	9606958	C->T	0.4706	exonic	MH01g0191100	synonymous SNV	MH01g0191100:MH01t0191100-01:exon3:c.C960T:p.D320D,
X-T2-1	Chr01	9606958	C->T	0.4762	exonic	MH01g0191100	synonymous SNV	MH01g0191100:MH01t0191100-01:exon3:c.C960T:p.D320D,
M-CK-1	Chr01	9606958	C->T	0.4286	exonic	MH01g0191100	synonymous SNV	MH01g0191100:MH01t0191100-01:exon3:c.C960T:p.D320D,
X-T1-2	Chr01	9606958	C->T	0.48	exonic	MH01g0191100	synonymous SNV	MH01g0191100:MH01t0191100-01:exon3:c.C960T:p.D320D,
X-CK-1	Chr01	9606958	C->T	0.5	exonic	MH01g0191100	synonymous SNV	MH01g0191100:MH01t0191100-01:exon3:c.C960T:p.D320D,
M-T2-1	Chr01	9607553	T->A	0.8125	exonic	MH01g0191100	nonsynonymous SNV	MH01g0191100:MH01t0191100-01:exon3:c.T1555A:p.L519M,
X-T2-2	Chr01	9607553	T->A	0.661	exonic	MH01g0191100	nonsynonymous SNV	MH01g0191100:MH01t0191100-01:exon3:c.T1555A:p.L519M,
X-T1-1	Chr01	9607553	T->A	0.5169	exonic	MH01g0191100	nonsynonymous SNV	MH01g0191100:MH01t0191100-01:exon3:c.T1555A:p.L519M,
X-CK-2	Chr01	9607553	T->A	0.6901	exonic	MH01g0191100	nonsynonymous SNV	MH01g0191100:MH01t0191100-01:exon3:c.T1555A:p.L519M,
M-T2-2	Chr01	9607553	T->A	0.625	exonic	MH01g0191100	nonsynonymous SNV	MH01g0191100:MH01t0191100-01:exon3:c.T1555A:p.L519M,
M-T1-1	Chr01	9607553	T->A	0.6429	exonic	MH01g0191100	nonsynonymous SNV	MH01g0191100:MH01t0191100-01:exon3:c.T1555A:p.L519M,
M-CK-2	Chr01	9607553	T->A	0.6528	exonic	MH01g0191100	nonsynonymous SNV	MH01g0191100:MH01t0191100-01:exon3:c.T1555A:p.L519M,
M-T1-2	Chr01	9607553	T->A	0.6092	exonic	MH01g0191100	nonsynonymous SNV	MH01g0191100:MH01t0191100-01:exon3:c.T1555A:p.L519M,
X-T2-1	Chr01	9607553	T->A	0.7241	exonic	MH01g0191100	nonsynonymous SNV	MH01g0191100:MH01t0191100-01:exon3:c.T1555A:p.L519M,
M-CK-1	Chr01	9607553	T->A	0.4861	exonic	MH01g0191100	nonsynonymous SNV	MH01g0191100:MH01t0191100-01:exon3:c.T1555A:p.L519M,
X-T1-2	Chr01	9607553	T->A	0.6377	exonic	MH01g0191100	nonsynonymous SNV	MH01g0191100:MH01t0191100-01:exon3:c.T1555A:p.L519M,
X-CK-1	Chr01	9607553	T->A	0.661	exonic	MH01g0191100	nonsynonymous SNV	MH01g0191100:MH01t0191100-01:exon3:c.T1555A:p.L519M,
M-T2-1	Chr01	9607771	A->G	0.4444	exonic	MH01g0191100	synonymous SNV	MH01g0191100:MH01t0191100-01:exon3:c.A1773G:p.A591A,
X-T2-2	Chr01	9607771	A->G	0.4146	exonic	MH01g0191100	synonymous SNV	MH01g0191100:MH01t0191100-01:exon3:c.A1773G:p.A591A,
X-T1-1	Chr01	9607771	A->G	0.5135	exonic	MH01g0191100	synonymous SNV	MH01g0191100:MH01t0191100-01:exon3:c.A1773G:p.A591A,
X-CK-2	Chr01	9607771	A->G	0.6216	exonic	MH01g0191100	synonymous SNV	MH01g0191100:MH01t0191100-01:exon3:c.A1773G:p.A591A,
M-T2-2	Chr01	9607771	A->G	0.3617	exonic	MH01g0191100	synonymous SNV	MH01g0191100:MH01t0191100-01:exon3:c.A1773G:p.A591A,
M-T1-1	Chr01	9607771	A->G	0.2593	exonic	MH01g0191100	synonymous SNV	MH01g0191100:MH01t0191100-01:exon3:c.A1773G:p.A591A,
M-CK-2	Chr01	9607771	A->G	0.5	exonic	MH01g0191100	synonymous SNV	MH01g0191100:MH01t0191100-01:exon3:c.A1773G:p.A591A,
M-T1-2	Chr01	9607771	A->G	0.4762	exonic	MH01g0191100	synonymous SNV	MH01g0191100:MH01t0191100-01:exon3:c.A1773G:p.A591A,
X-T2-1	Chr01	9607771	A->G	0.4865	exonic	MH01g0191100	synonymous SNV	MH01g0191100:MH01t0191100-01:exon3:c.A1773G:p.A591A,
M-CK-1	Chr01	9607771	A->G	0.4889	exonic	MH01g0191100	synonymous SNV	MH01g0191100:MH01t0191100-01:exon3:c.A1773G:p.A591A,
X-T1-2	Chr01	9607771	A->G	0.439	exonic	MH01g0191100	synonymous SNV	MH01g0191100:MH01t0191100-01:exon3:c.A1773G:p.A591A,
X-CK-1	Chr01	9607771	A->G	0.4211	exonic	MH01g0191100	synonymous SNV	MH01g0191100:MH01t0191100-01:exon3:c.A1773G:p.A591A,
M-T2-1	Chr01	9607795	G->A	0.2703	exonic	MH01g0191100	synonymous SNV	MH01g0191100:MH01t0191100-01:exon3:c.G1797A:p.P599P,
X-T2-2	Chr01	9607795	G->A	0.3243	exonic	MH01g0191100	synonymous SNV	MH01g0191100:MH01t0191100-01:exon3:c.G1797A:p.P599P,
X-T1-1	Chr01	9607795	G->A	0.3548	exonic	MH01g0191100	synonymous SNV	MH01g0191100:MH01t0191100-01:exon3:c.G1797A:p.P599P,
X-CK-2	Chr01	9607795	G->A	0.3478	exonic	MH01g0191100	synonymous SNV	MH01g0191100:MH01t0191100-01:exon3:c.G1797A:p.P599P,
M-T2-2	Chr01	9607795	G->A	0.1667	exonic	MH01g0191100	synonymous SNV	MH01g0191100:MH01t0191100-01:exon3:c.G1797A:p.P599P,
M-T1-1	Chr01	9607795	G->A	0.125	exonic	MH01g0191100	synonymous SNV	MH01g0191100:MH01t0191100-01:exon3:c.G1797A:p.P599P,
M-CK-2	Chr01	9607795	G->A	0.3478	exonic	MH01g0191100	synonymous SNV	MH01g0191100:MH01t0191100-01:exon3:c.G1797A:p.P599P,
M-T1-2	Chr01	9607795	G->A	0.2941	exonic	MH01g0191100	synonymous SNV	MH01g0191100:MH01t0191100-01:exon3:c.G1797A:p.P599P,
X-T2-1	Chr01	9607795	G->A	0.2593	exonic	MH01g0191100	synonymous SNV	MH01g0191100:MH01t0191100-01:exon3:c.G1797A:p.P599P,
M-CK-1	Chr01	9607795	G->A	0.3226	exonic	MH01g0191100	synonymous SNV	MH01g0191100:MH01t0191100-01:exon3:c.G1797A:p.P599P,
X-T1-2	Chr01	9607795	G->A	0.3103	exonic	MH01g0191100	synonymous SNV	MH01g0191100:MH01t0191100-01:exon3:c.G1797A:p.P599P,
X-CK-1	Chr01	9607795	G->A	0.2222	exonic	MH01g0191100	synonymous SNV	MH01g0191100:MH01t0191100-01:exon3:c.G1797A:p.P599P,
X-T2-1	Chr01	9761671	G->T	0.375	exonic	MH01g0193300	nonsynonymous SNV	MH01g0193300:MH01t0193300-01:exon4:c.G620T:p.R207M,
X-T2-1	Chr01	9761675	C->G	0.4444	exonic	MH01g0193300	synonymous SNV	MH01g0193300:MH01t0193300-01:exon4:c.C624G:p.G208G,
M-T1-1	Chr01	9767216	C->T	0.9	exonic	MH01g0193300	nonsynonymous SNV	MH01g0193300:MH01t0193300-01:exon8:c.C1531T:p.R511C,
M-T2-1	Chr01	9826763	C->T	0.8235	exonic	MH01g0204700	synonymous SNV	MH01g0204700:MH01t0204700-01:exon1:c.C390T:p.D130D,
M-CK-2	Chr01	9826763	C->T	0.8077	exonic	MH01g0204700	synonymous SNV	MH01g0204700:MH01t0204700-01:exon1:c.C390T:p.D130D,
M-CK-1	Chr01	9826763	C->T	0.8421	exonic	MH01g0204700	synonymous SNV	MH01g0204700:MH01t0204700-01:exon1:c.C390T:p.D130D,
M-T2-1	Chr01	9827377	G->A	0.2353	exonic	MH01g0204700	nonsynonymous SNV	MH01g0204700:MH01t0204700-01:exon1:c.G1004A:p.R335Q,
M-T2-2	Chr01	9827377	G->A	0.2667	exonic	MH01g0204700	nonsynonymous SNV	MH01g0204700:MH01t0204700-01:exon1:c.G1004A:p.R335Q,
M-CK-1	Chr01	9827377	G->A	0.3333	exonic	MH01g0204700	nonsynonymous SNV	MH01g0204700:MH01t0204700-01:exon1:c.G1004A:p.R335Q,
M-T2-1	Chr01	9827573	C->A	0.6765	exonic	MH01g0204700	synonymous SNV	MH01g0204700:MH01t0204700-01:exon1:c.C1200A:p.V400V,
M-T2-2	Chr01	9827573	C->A	0.766	exonic	MH01g0204700	synonymous SNV	MH01g0204700:MH01t0204700-01:exon1:c.C1200A:p.V400V,
M-T1-1	Chr01	9827573	C->A	0.6875	exonic	MH01g0204700	synonymous SNV	MH01g0204700:MH01t0204700-01:exon1:c.C1200A:p.V400V,
M-CK-2	Chr01	9827573	C->A	0.697	exonic	MH01g0204700	synonymous SNV	MH01g0204700:MH01t0204700-01:exon1:c.C1200A:p.V400V,
M-T1-2	Chr01	9827573	C->A	0.5185	exonic	MH01g0204700	synonymous SNV	MH01g0204700:MH01t0204700-01:exon1:c.C1200A:p.V400V,
M-CK-1	Chr01	9827573	C->A	0.6111	exonic	MH01g0204700	synonymous SNV	MH01g0204700:MH01t0204700-01:exon1:c.C1200A:p.V400V,
M-T2-1	Chr01	9827580	C->T	0.2941	exonic	MH01g0204700	nonsynonymous SNV	MH01g0204700:MH01t0204700-01:exon1:c.C1207T:p.L403F,
M-T2-2	Chr01	9827580	C->T	0.1702	exonic	MH01g0204700	nonsynonymous SNV	MH01g0204700:MH01t0204700-01:exon1:c.C1207T:p.L403F,
M-T1-1	Chr01	9827580	C->T	0.2727	exonic	MH01g0204700	nonsynonymous SNV	MH01g0204700:MH01t0204700-01:exon1:c.C1207T:p.L403F,
M-CK-2	Chr01	9827580	C->T	0.2647	exonic	MH01g0204700	nonsynonymous SNV	MH01g0204700:MH01t0204700-01:exon1:c.C1207T:p.L403F,
M-T1-2	Chr01	9827580	C->T	0.4	exonic	MH01g0204700	nonsynonymous SNV	MH01g0204700:MH01t0204700-01:exon1:c.C1207T:p.L403F,
M-CK-1	Chr01	9827580	C->T	0.3421	exonic	MH01g0204700	nonsynonymous SNV	MH01g0204700:MH01t0204700-01:exon1:c.C1207T:p.L403F,
M-T2-1	Chr01	9827894	C->T	0.7857	exonic	MH01g0204700	synonymous SNV	MH01g0204700:MH01t0204700-01:exon1:c.C1521T:p.S507S,
M-T2-2	Chr01	9827894	C->T	0.8125	exonic	MH01g0204700	synonymous SNV	MH01g0204700:MH01t0204700-01:exon1:c.C1521T:p.S507S,
M-CK-2	Chr01	9827894	C->T	0.8462	exonic	MH01g0204700	synonymous SNV	MH01g0204700:MH01t0204700-01:exon1:c.C1521T:p.S507S,
M-CK-1	Chr01	9827894	C->T	0.85	exonic	MH01g0204700	synonymous SNV	MH01g0204700:MH01t0204700-01:exon1:c.C1521T:p.S507S,
X-CK-1	Chr01	9827894	C->T	0.875	exonic	MH01g0204700	synonymous SNV	MH01g0204700:MH01t0204700-01:exon1:c.C1521T:p.S507S,
M-T2-1	Chr01	9827906	G->A	0.24	exonic	MH01g0204700	synonymous SNV	MH01g0204700:MH01t0204700-01:exon1:c.G1533A:p.V511V,
X-T2-2	Chr01	9827906	G->A	0.2083	exonic	MH01g0204700	synonymous SNV	MH01g0204700:MH01t0204700-01:exon1:c.G1533A:p.V511V,
X-T1-1	Chr01	9827906	G->A	0.3143	exonic	MH01g0204700	synonymous SNV	MH01g0204700:MH01t0204700-01:exon1:c.G1533A:p.V511V,
X-CK-2	Chr01	9827906	G->A	0.3333	exonic	MH01g0204700	synonymous SNV	MH01g0204700:MH01t0204700-01:exon1:c.G1533A:p.V511V,
M-T2-2	Chr01	9827906	G->A	0.2692	exonic	MH01g0204700	synonymous SNV	MH01g0204700:MH01t0204700-01:exon1:c.G1533A:p.V511V,
M-T1-1	Chr01	9827906	G->A	0.1765	exonic	MH01g0204700	synonymous SNV	MH01g0204700:MH01t0204700-01:exon1:c.G1533A:p.V511V,
M-T1-2	Chr01	9827906	G->A	0.2667	exonic	MH01g0204700	synonymous SNV	MH01g0204700:MH01t0204700-01:exon1:c.G1533A:p.V511V,
X-T2-1	Chr01	9827906	G->A	0.4	exonic	MH01g0204700	synonymous SNV	MH01g0204700:MH01t0204700-01:exon1:c.G1533A:p.V511V,
X-T1-2	Chr01	9827906	G->A	0.1111	exonic	MH01g0204700	synonymous SNV	MH01g0204700:MH01t0204700-01:exon1:c.G1533A:p.V511V,
M-T2-1	Chr01	9828053	C->T	0.3514	exonic	MH01g0204700	synonymous SNV	MH01g0204700:MH01t0204700-01:exon1:c.C1680T:p.H560H,
X-T2-2	Chr01	9828053	C->T	0.4688	exonic	MH01g0204700	synonymous SNV	MH01g0204700:MH01t0204700-01:exon1:c.C1680T:p.H560H,
X-T1-1	Chr01	9828053	C->T	0.3953	exonic	MH01g0204700	synonymous SNV	MH01g0204700:MH01t0204700-01:exon1:c.C1680T:p.H560H,
X-CK-2	Chr01	9828053	C->T	0.45	exonic	MH01g0204700	synonymous SNV	MH01g0204700:MH01t0204700-01:exon1:c.C1680T:p.H560H,
M-T2-2	Chr01	9828053	C->T	0.4615	exonic	MH01g0204700	synonymous SNV	MH01g0204700:MH01t0204700-01:exon1:c.C1680T:p.H560H,
M-T1-1	Chr01	9828053	C->T	0.3333	exonic	MH01g0204700	synonymous SNV	MH01g0204700:MH01t0204700-01:exon1:c.C1680T:p.H560H,
M-CK-2	Chr01	9828053	C->T	0.4286	exonic	MH01g0204700	synonymous SNV	MH01g0204700:MH01t0204700-01:exon1:c.C1680T:p.H560H,
M-T1-2	Chr01	9828053	C->T	0.3793	exonic	MH01g0204700	synonymous SNV	MH01g0204700:MH01t0204700-01:exon1:c.C1680T:p.H560H,
X-T2-1	Chr01	9828053	C->T	0.48	exonic	MH01g0204700	synonymous SNV	MH01g0204700:MH01t0204700-01:exon1:c.C1680T:p.H560H,
M-CK-1	Chr01	9828053	C->T	0.52	exonic	MH01g0204700	synonymous SNV	MH01g0204700:MH01t0204700-01:exon1:c.C1680T:p.H560H,
X-T1-2	Chr01	9828053	C->T	0.4595	exonic	MH01g0204700	synonymous SNV	MH01g0204700:MH01t0204700-01:exon1:c.C1680T:p.H560H,
X-CK-1	Chr01	9828053	C->T	0.5161	exonic	MH01g0204700	synonymous SNV	MH01g0204700:MH01t0204700-01:exon1:c.C1680T:p.H560H,
M-T2-1	Chr01	9828176	C->T	0.2121	exonic	MH01g0204700	synonymous SNV	MH01g0204700:MH01t0204700-01:exon1:c.C1803T:p.R601R,
M-T2-2	Chr01	9828176	C->T	0.1429	exonic	MH01g0204700	synonymous SNV	MH01g0204700:MH01t0204700-01:exon1:c.C1803T:p.R601R,
M-T1-1	Chr01	9828176	C->T	0.1667	exonic	MH01g0204700	synonymous SNV	MH01g0204700:MH01t0204700-01:exon1:c.C1803T:p.R601R,
M-CK-2	Chr01	9828176	C->T	0.1923	exonic	MH01g0204700	synonymous SNV	MH01g0204700:MH01t0204700-01:exon1:c.C1803T:p.R601R,
M-T2-1	Chr01	9828296	G->A	0.7857	exonic	MH01g0204700	synonymous SNV	MH01g0204700:MH01t0204700-01:exon1:c.G1923A:p.P641P,
X-T2-2	Chr01	9828296	G->A	0.7143	exonic	MH01g0204700	synonymous SNV	MH01g0204700:MH01t0204700-01:exon1:c.G1923A:p.P641P,
M-T2-2	Chr01	9828296	G->A	0.4286	exonic	MH01g0204700	synonymous SNV	MH01g0204700:MH01t0204700-01:exon1:c.G1923A:p.P641P,
M-T1-1	Chr01	9828296	G->A	0.7143	exonic	MH01g0204700	synonymous SNV	MH01g0204700:MH01t0204700-01:exon1:c.G1923A:p.P641P,
M-CK-2	Chr01	9828296	G->A	0.3333	exonic	MH01g0204700	synonymous SNV	MH01g0204700:MH01t0204700-01:exon1:c.G1923A:p.P641P,
M-CK-1	Chr01	9828296	G->A	0.6667	exonic	MH01g0204700	synonymous SNV	MH01g0204700:MH01t0204700-01:exon1:c.G1923A:p.P641P,
X-T1-2	Chr01	9828296	G->A	0.8571	exonic	MH01g0204700	synonymous SNV	MH01g0204700:MH01t0204700-01:exon1:c.G1923A:p.P641P,
M-T2-1	Chr01	9828321	C->T	0.8	exonic	MH01g0204700	stopgain	MH01g0204700:MH01t0204700-01:exon1:c.C1948T:p.R650X,
M-T2-2	Chr01	9828321	C->T	0.4286	exonic	MH01g0204700	stopgain	MH01g0204700:MH01t0204700-01:exon1:c.C1948T:p.R650X,
M-T1-1	Chr01	9828321	C->T	0.7778	exonic	MH01g0204700	stopgain	MH01g0204700:MH01t0204700-01:exon1:c.C1948T:p.R650X,
M-CK-2	Chr01	9828321	C->T	0.4667	exonic	MH01g0204700	stopgain	MH01g0204700:MH01t0204700-01:exon1:c.C1948T:p.R650X,
M-CK-1	Chr01	9828321	C->T	0.8182	exonic	MH01g0204700	stopgain	MH01g0204700:MH01t0204700-01:exon1:c.C1948T:p.R650X,
X-T1-2	Chr01	9828321	C->T	0.875	exonic	MH01g0204700	stopgain	MH01g0204700:MH01t0204700-01:exon1:c.C1948T:p.R650X,
M-T2-2	Chr01	9828426	G->C	0.3333	exonic	MH01g0204700	nonsynonymous SNV	MH01g0204700:MH01t0204700-01:exon1:c.G2053C:p.D685H,
M-CK-2	Chr01	9828426	G->C	0.3	exonic	MH01g0204700	nonsynonymous SNV	MH01g0204700:MH01t0204700-01:exon1:c.G2053C:p.D685H,
M-T2-1	Chr01	9828629	G->T	0.4	exonic	MH01g0204700	synonymous SNV	MH01g0204700:MH01t0204700-01:exon1:c.G2256T:p.G752G,
M-T2-1	Chr01	9829104	G->A	0.7857	exonic	MH01g0204700	nonsynonymous SNV	MH01g0204700:MH01t0204700-01:exon1:c.G2731A:p.A911T,
X-CK-2	Chr01	9829104	G->A	0.7143	exonic	MH01g0204700	nonsynonymous SNV	MH01g0204700:MH01t0204700-01:exon1:c.G2731A:p.A911T,
M-T2-2	Chr01	9829104	G->A	0.625	exonic	MH01g0204700	nonsynonymous SNV	MH01g0204700:MH01t0204700-01:exon1:c.G2731A:p.A911T,
M-T1-1	Chr01	9829104	G->A	0.7333	exonic	MH01g0204700	nonsynonymous SNV	MH01g0204700:MH01t0204700-01:exon1:c.G2731A:p.A911T,
M-CK-2	Chr01	9829104	G->A	0.8462	exonic	MH01g0204700	nonsynonymous SNV	MH01g0204700:MH01t0204700-01:exon1:c.G2731A:p.A911T,
M-T1-2	Chr01	9829104	G->A	0.4615	exonic	MH01g0204700	nonsynonymous SNV	MH01g0204700:MH01t0204700-01:exon1:c.G2731A:p.A911T,
X-T2-1	Chr01	9829104	G->A	0.8462	exonic	MH01g0204700	nonsynonymous SNV	MH01g0204700:MH01t0204700-01:exon1:c.G2731A:p.A911T,
M-CK-1	Chr01	9829104	G->A	0.6	exonic	MH01g0204700	nonsynonymous SNV	MH01g0204700:MH01t0204700-01:exon1:c.G2731A:p.A911T,
M-T1-1	Chr01	9833368	A->C	0.375	exonic	MH01g0204800	nonsynonymous SNV	MH01g0204800:MH01t0204800-01:exon2:c.A451C:p.K151Q,
X-T1-1	Chr01	9833946	C->T	0.375	exonic	MH01g0204800	synonymous SNV	MH01g0204800:MH01t0204800-01:exon2:c.C1029T:p.Y343Y,
M-CK-1	Chr01	9833994	C->G	0.4286	exonic	MH01g0204800	nonsynonymous SNV	MH01g0204800:MH01t0204800-01:exon2:c.C1077G:p.D359E,
M-CK-2	Chr01	9834751	C->T	0.5	exonic	MH01g0204800	nonsynonymous SNV	MH01g0204800:MH01t0204800-01:exon3:c.C1760T:p.A587V,
M-T2-1	Chr01	9834807	G->A	0.6667	exonic	MH01g0204800	nonsynonymous SNV	MH01g0204800:MH01t0204800-01:exon3:c.G1816A:p.A606T,
M-T1-1	Chr01	9834807	G->A	0.7143	exonic	MH01g0204800	nonsynonymous SNV	MH01g0204800:MH01t0204800-01:exon3:c.G1816A:p.A606T,
M-CK-2	Chr01	9834807	G->A	0.4286	exonic	MH01g0204800	nonsynonymous SNV	MH01g0204800:MH01t0204800-01:exon3:c.G1816A:p.A606T,
M-CK-1	Chr01	9834807	G->A	0.5	exonic	MH01g0204800	nonsynonymous SNV	MH01g0204800:MH01t0204800-01:exon3:c.G1816A:p.A606T,
X-T1-2	Chr01	9834807	G->A	0.6667	exonic	MH01g0204800	nonsynonymous SNV	MH01g0204800:MH01t0204800-01:exon3:c.G1816A:p.A606T,
M-CK-1	Chr01	9896382	A->T	0.8857	exonic	MH01g0215700	nonsynonymous SNV	MH01g0215700:MH01t0215700-01:exon4:c.A437T:p.H146L,
M-CK-1	Chr01	9896411	G->A	0.8824	exonic	MH01g0215700	nonsynonymous SNV	MH01g0215700:MH01t0215700-01:exon4:c.G466A:p.E156K,
M-T2-1	Chr01	10466754	T->C	0.6	exonic	MH01g0225200	nonsynonymous SNV	MH01g0225200:MH01t0225200-01:exon2:c.T161C:p.M54T,
X-T2-2	Chr01	10466754	T->C	0.5556	exonic	MH01g0225200	nonsynonymous SNV	MH01g0225200:MH01t0225200-01:exon2:c.T161C:p.M54T,
X-T1-1	Chr01	10466754	T->C	0.5	exonic	MH01g0225200	nonsynonymous SNV	MH01g0225200:MH01t0225200-01:exon2:c.T161C:p.M54T,
X-CK-2	Chr01	10466754	T->C	0.5	exonic	MH01g0225200	nonsynonymous SNV	MH01g0225200:MH01t0225200-01:exon2:c.T161C:p.M54T,
M-T2-2	Chr01	10466754	T->C	0.5789	exonic	MH01g0225200	nonsynonymous SNV	MH01g0225200:MH01t0225200-01:exon2:c.T161C:p.M54T,
M-T1-1	Chr01	10466754	T->C	0.6667	exonic	MH01g0225200	nonsynonymous SNV	MH01g0225200:MH01t0225200-01:exon2:c.T161C:p.M54T,
M-CK-2	Chr01	10466754	T->C	0.75	exonic	MH01g0225200	nonsynonymous SNV	MH01g0225200:MH01t0225200-01:exon2:c.T161C:p.M54T,
M-T1-2	Chr01	10466754	T->C	0.875	exonic	MH01g0225200	nonsynonymous SNV	MH01g0225200:MH01t0225200-01:exon2:c.T161C:p.M54T,
X-T2-1	Chr01	10466754	T->C	0.6154	exonic	MH01g0225200	nonsynonymous SNV	MH01g0225200:MH01t0225200-01:exon2:c.T161C:p.M54T,
M-CK-1	Chr01	10466754	T->C	0.3529	exonic	MH01g0225200	nonsynonymous SNV	MH01g0225200:MH01t0225200-01:exon2:c.T161C:p.M54T,
X-T1-2	Chr01	10466754	T->C	0.3	exonic	MH01g0225200	nonsynonymous SNV	MH01g0225200:MH01t0225200-01:exon2:c.T161C:p.M54T,
X-CK-1	Chr01	10466754	T->C	0.4444	exonic	MH01g0225200	nonsynonymous SNV	MH01g0225200:MH01t0225200-01:exon2:c.T161C:p.M54T,
X-T2-2	Chr01	10466863	C->T	0.4286	exonic	MH01g0225200	synonymous SNV	MH01g0225200:MH01t0225200-01:exon2:c.C270T:p.G90G,
M-T2-2	Chr01	10466863	C->T	0.3333	exonic	MH01g0225200	synonymous SNV	MH01g0225200:MH01t0225200-01:exon2:c.C270T:p.G90G,
M-T1-1	Chr01	10466863	C->T	0.5	exonic	MH01g0225200	synonymous SNV	MH01g0225200:MH01t0225200-01:exon2:c.C270T:p.G90G,
M-CK-2	Chr01	10466863	C->T	0.3333	exonic	MH01g0225200	synonymous SNV	MH01g0225200:MH01t0225200-01:exon2:c.C270T:p.G90G,
M-T1-2	Chr01	10466863	C->T	0.4	exonic	MH01g0225200	synonymous SNV	MH01g0225200:MH01t0225200-01:exon2:c.C270T:p.G90G,
M-T1-2	Chr01	10801799	G->A	0.7143	exonic	MH01g0240300	nonsynonymous SNV	MH01g0240300:MH01t0240300-01:exon1:c.G20A:p.R7Q,
M-T2-1	Chr01	10801855	G->A	0.3	exonic	MH01g0240300	nonsynonymous SNV	MH01g0240300:MH01t0240300-01:exon1:c.G76A:p.E26K,
X-T1-1	Chr01	10801855	G->A	0.2222	exonic	MH01g0240300	nonsynonymous SNV	MH01g0240300:MH01t0240300-01:exon1:c.G76A:p.E26K,
M-T2-2	Chr01	10801855	G->A	0.5714	exonic	MH01g0240300	nonsynonymous SNV	MH01g0240300:MH01t0240300-01:exon1:c.G76A:p.E26K,
M-T1-1	Chr01	10801855	G->A	0.6	exonic	MH01g0240300	nonsynonymous SNV	MH01g0240300:MH01t0240300-01:exon1:c.G76A:p.E26K,
M-T1-2	Chr01	10801855	G->A	0.5455	exonic	MH01g0240300	nonsynonymous SNV	MH01g0240300:MH01t0240300-01:exon1:c.G76A:p.E26K,
X-T2-1	Chr01	10801855	G->A	0.1765	exonic	MH01g0240300	nonsynonymous SNV	MH01g0240300:MH01t0240300-01:exon1:c.G76A:p.E26K,
X-CK-1	Chr01	10801855	G->A	0.2308	exonic	MH01g0240300	nonsynonymous SNV	MH01g0240300:MH01t0240300-01:exon1:c.G76A:p.E26K,
M-CK-2	Chr01	10801875	G->A	0.3333	exonic	MH01g0240300	synonymous SNV	MH01g0240300:MH01t0240300-01:exon1:c.G96A:p.T32T,
X-T2-1	Chr01	10801875	G->A	0.2105	exonic	MH01g0240300	synonymous SNV	MH01g0240300:MH01t0240300-01:exon1:c.G96A:p.T32T,
X-CK-1	Chr01	10801875	G->A	0.15	exonic	MH01g0240300	synonymous SNV	MH01g0240300:MH01t0240300-01:exon1:c.G96A:p.T32T,
M-T2-1	Chr01	10802049	C->T	0.7917	exonic	MH01g0240300	synonymous SNV	MH01g0240300:MH01t0240300-01:exon1:c.C270T:p.A90A,
X-T1-1	Chr01	10802049	C->T	0.8158	exonic	MH01g0240300	synonymous SNV	MH01g0240300:MH01t0240300-01:exon1:c.C270T:p.A90A,
X-CK-2	Chr01	10802049	C->T	0.8788	exonic	MH01g0240300	synonymous SNV	MH01g0240300:MH01t0240300-01:exon1:c.C270T:p.A90A,
M-T2-2	Chr01	10802049	C->T	0.72	exonic	MH01g0240300	synonymous SNV	MH01g0240300:MH01t0240300-01:exon1:c.C270T:p.A90A,
M-T1-1	Chr01	10802049	C->T	0.7895	exonic	MH01g0240300	synonymous SNV	MH01g0240300:MH01t0240300-01:exon1:c.C270T:p.A90A,
M-CK-2	Chr01	10802049	C->T	0.619	exonic	MH01g0240300	synonymous SNV	MH01g0240300:MH01t0240300-01:exon1:c.C270T:p.A90A,
M-T1-2	Chr01	10802049	C->T	0.5758	exonic	MH01g0240300	synonymous SNV	MH01g0240300:MH01t0240300-01:exon1:c.C270T:p.A90A,
M-CK-1	Chr01	10802049	C->T	0.85	exonic	MH01g0240300	synonymous SNV	MH01g0240300:MH01t0240300-01:exon1:c.C270T:p.A90A,
X-CK-1	Chr01	10802049	C->T	0.8846	exonic	MH01g0240300	synonymous SNV	MH01g0240300:MH01t0240300-01:exon1:c.C270T:p.A90A,
M-T1-2	Chr01	10802182	A->G	0.8182	exonic	MH01g0240300	nonsynonymous SNV	MH01g0240300:MH01t0240300-01:exon1:c.A403G:p.R135G,
X-T1-2	Chr01	10802292	C->T	0.5714	exonic	MH01g0240300	synonymous SNV	MH01g0240300:MH01t0240300-01:exon1:c.C513T:p.D171D,
M-T2-1	Chr01	10802742	A->G	0.4286	exonic	MH01g0240300	synonymous SNV	MH01g0240300:MH01t0240300-01:exon2:c.A930G:p.R310R,
M-T2-2	Chr01	10802742	A->G	0.6667	exonic	MH01g0240300	synonymous SNV	MH01g0240300:MH01t0240300-01:exon2:c.A930G:p.R310R,
M-T2-2	Chr01	10802760	C->T	0.5556	exonic	MH01g0240300	synonymous SNV	MH01g0240300:MH01t0240300-01:exon2:c.C948T:p.I316I,
M-T1-2	Chr01	10803594	C->T	0.6667	exonic	MH01g0240300	synonymous SNV	MH01g0240300:MH01t0240300-01:exon2:c.C1782T:p.R594R,
M-T2-2	Chr01	10803652	C->T	0.375	exonic	MH01g0240300	stopgain	MH01g0240300:MH01t0240300-01:exon2:c.C1840T:p.Q614X,
M-T1-1	Chr01	10803652	C->T	0.3077	exonic	MH01g0240300	stopgain	MH01g0240300:MH01t0240300-01:exon2:c.C1840T:p.Q614X,
X-T2-2	Chr01	10803789	C->T	0.6667	exonic	MH01g0240300	synonymous SNV	MH01g0240300:MH01t0240300-01:exon2:c.C1977T:p.L659L,
X-T1-1	Chr01	10803789	C->T	0.6667	exonic	MH01g0240300	synonymous SNV	MH01g0240300:MH01t0240300-01:exon2:c.C1977T:p.L659L,
X-CK-2	Chr01	10803789	C->T	0.7857	exonic	MH01g0240300	synonymous SNV	MH01g0240300:MH01t0240300-01:exon2:c.C1977T:p.L659L,
M-T1-1	Chr01	10803789	C->T	0.625	exonic	MH01g0240300	synonymous SNV	MH01g0240300:MH01t0240300-01:exon2:c.C1977T:p.L659L,
M-CK-2	Chr01	10803789	C->T	0.7273	exonic	MH01g0240300	synonymous SNV	MH01g0240300:MH01t0240300-01:exon2:c.C1977T:p.L659L,
M-T1-2	Chr01	10803789	C->T	0.8333	exonic	MH01g0240300	synonymous SNV	MH01g0240300:MH01t0240300-01:exon2:c.C1977T:p.L659L,
M-CK-1	Chr01	10803789	C->T	0.3846	exonic	MH01g0240300	synonymous SNV	MH01g0240300:MH01t0240300-01:exon2:c.C1977T:p.L659L,
X-T2-2	Chr01	10805052	C->T	0.6667	exonic	MH01g0240300	synonymous SNV	MH01g0240300:MH01t0240300-01:exon2:c.C3240T:p.S1080S,
X-T2-2	Chr01	10805223	G->A	0.1667	exonic	MH01g0240300	synonymous SNV	MH01g0240300:MH01t0240300-01:exon2:c.G3411A:p.K1137K,
X-T1-1	Chr01	10805223	G->A	0.6923	exonic	MH01g0240300	synonymous SNV	MH01g0240300:MH01t0240300-01:exon2:c.G3411A:p.K1137K,
X-CK-2	Chr01	10805223	G->A	0.4	exonic	MH01g0240300	synonymous SNV	MH01g0240300:MH01t0240300-01:exon2:c.G3411A:p.K1137K,
X-T2-1	Chr01	10805223	G->A	0.2692	exonic	MH01g0240300	synonymous SNV	MH01g0240300:MH01t0240300-01:exon2:c.G3411A:p.K1137K,
X-T1-2	Chr01	10805223	G->A	0.6296	exonic	MH01g0240300	synonymous SNV	MH01g0240300:MH01t0240300-01:exon2:c.G3411A:p.K1137K,
X-CK-1	Chr01	10805223	G->A	0.4286	exonic	MH01g0240300	synonymous SNV	MH01g0240300:MH01t0240300-01:exon2:c.G3411A:p.K1137K,
M-T2-1	Chr01	10805385	C->T	0.6	exonic	MH01g0240300	synonymous SNV	MH01g0240300:MH01t0240300-01:exon2:c.C3573T:p.F1191F,
M-T2-2	Chr01	10805385	C->T	0.6	exonic	MH01g0240300	synonymous SNV	MH01g0240300:MH01t0240300-01:exon2:c.C3573T:p.F1191F,
M-T1-2	Chr01	10805385	C->T	0.6667	exonic	MH01g0240300	synonymous SNV	MH01g0240300:MH01t0240300-01:exon2:c.C3573T:p.F1191F,
M-T2-1	Chr01	10805442	T->C	0.7778	exonic	MH01g0240300	synonymous SNV	MH01g0240300:MH01t0240300-01:exon2:c.T3630C:p.I1210I,
M-T2-2	Chr01	10805442	T->C	0.7143	exonic	MH01g0240300	synonymous SNV	MH01g0240300:MH01t0240300-01:exon2:c.T3630C:p.I1210I,
M-T1-2	Chr01	10805442	T->C	0.8	exonic	MH01g0240300	synonymous SNV	MH01g0240300:MH01t0240300-01:exon2:c.T3630C:p.I1210I,
X-T2-2	Chr01	10805673	A->G	0.6667	exonic	MH01g0240300	synonymous SNV	MH01g0240300:MH01t0240300-01:exon2:c.A3861G:p.A1287A,
M-T2-1	Chr01	10805736	A->G	0.8182	exonic	MH01g0240300	synonymous SNV	MH01g0240300:MH01t0240300-01:exon2:c.A3924G:p.L1308L,
X-T2-2	Chr01	10805736	A->G	0.75	exonic	MH01g0240300	synonymous SNV	MH01g0240300:MH01t0240300-01:exon2:c.A3924G:p.L1308L,
X-T1-1	Chr01	10805736	A->G	0.875	exonic	MH01g0240300	synonymous SNV	MH01g0240300:MH01t0240300-01:exon2:c.A3924G:p.L1308L,
M-T1-2	Chr01	10805736	A->G	0.6667	exonic	MH01g0240300	synonymous SNV	MH01g0240300:MH01t0240300-01:exon2:c.A3924G:p.L1308L,
M-T1-1	Chr01	10806092	A->G	0.7778	exonic	MH01g0240300	nonsynonymous SNV	MH01g0240300:MH01t0240300-01:exon2:c.A4280G:p.D1427G,
M-CK-2	Chr01	10806092	A->G	0.5714	exonic	MH01g0240300	nonsynonymous SNV	MH01g0240300:MH01t0240300-01:exon2:c.A4280G:p.D1427G,
X-T1-2	Chr01	10806092	A->G	0.7778	exonic	MH01g0240300	nonsynonymous SNV	MH01g0240300:MH01t0240300-01:exon2:c.A4280G:p.D1427G,
X-CK-1	Chr01	10806092	A->G	0.6	exonic	MH01g0240300	nonsynonymous SNV	MH01g0240300:MH01t0240300-01:exon2:c.A4280G:p.D1427G,
X-T2-1	Chr01	10806567	T->C	0.6	exonic	MH01g0240300	synonymous SNV	MH01g0240300:MH01t0240300-01:exon2:c.T4755C:p.L1585L,
M-CK-2	Chr01	10821769	T->C	0.2308	UTR5	MH01g0240700(MH01t0240700-01:c.-206T>C)	-	-
X-T1-1	Chr01	10835403	G->A	0.6667	exonic	MH01g0241000	nonsynonymous SNV	MH01g0241000:MH01t0241000-01:exon1:c.G755A:p.R252Q,
M-CK-2	Chr01	11645997	C->T	0.25	exonic	MH01g0254300	synonymous SNV	MH01g0254300:MH01t0254300-04:exon4:c.C1116T:p.D372D,MH01g0254300:MH01t0254300-02:exon4:c.C1116T:p.D372D,MH01g0254300:MH01t0254300-01:exon4:c.C1116T:p.D372D,MH01g0254300:MH01t0254300-03:exon4:c.C1116T:p.D372D,
M-CK-2	Chr01	11646469	T->C	0.2	exonic	MH01g0254300	nonsynonymous SNV	MH01g0254300:MH01t0254300-04:exon4:c.T644C:p.F215S,MH01g0254300:MH01t0254300-02:exon4:c.T644C:p.F215S,MH01g0254300:MH01t0254300-01:exon4:c.T644C:p.F215S,MH01g0254300:MH01t0254300-03:exon4:c.T644C:p.F215S,
M-CK-2	Chr01	11646480	A->G	0.2143	exonic	MH01g0254300	synonymous SNV	MH01g0254300:MH01t0254300-04:exon4:c.A633G:p.L211L,MH01g0254300:MH01t0254300-02:exon4:c.A633G:p.L211L,MH01g0254300:MH01t0254300-01:exon4:c.A633G:p.L211L,MH01g0254300:MH01t0254300-03:exon4:c.A633G:p.L211L,
M-CK-1	Chr01	11702092	A->G	0.2727	exonic	MH01g0255700	nonsynonymous SNV	MH01g0255700:MH01t0255700-01:exon4:c.A1206G:p.I402M,MH01g0255700:MH01t0255700-04:exon4:c.A1227G:p.I409M,MH01g0255700:MH01t0255700-02:exon4:c.A1227G:p.I409M,
M-CK-2	Chr01	11752801	G->C	0.3333	exonic	MH01g0256200	nonsynonymous SNV	MH01g0256200:MH01t0256200-01:exon7:c.G1988C:p.G663A,MH01g0256200:MH01t0256200-02:exon6:c.G2087C:p.G696A,
X-T1-1	Chr01	11989304	C->T	0.6	exonic	MH01g0259500	synonymous SNV	MH01g0259500:MH01t0259500-01:exon1:c.C18T:p.A6A,
M-CK-2	Chr01	11989608	C->T	0.6	exonic	MH01g0259500	nonsynonymous SNV	MH01g0259500:MH01t0259500-01:exon1:c.C322T:p.P108S,
M-T1-1	Chr01	12100610	A->C	0.5714	exonic	MH01g0261600	nonsynonymous SNV	MH01g0261600:MH01t0261600-01:exon2:c.A142C:p.M48L,
M-CK-1	Chr01	12100610	A->C	0.5714	exonic	MH01g0261600	nonsynonymous SNV	MH01g0261600:MH01t0261600-01:exon2:c.A142C:p.M48L,
M-T2-1	Chr01	12100648	C->T	0.4	exonic	MH01g0261600	synonymous SNV	MH01g0261600:MH01t0261600-01:exon2:c.C180T:p.N60N,
X-T1-1	Chr01	12100663	G->A	0.4545	exonic	MH01g0261600	synonymous SNV	MH01g0261600:MH01t0261600-01:exon2:c.G195A:p.P65P,
X-T1-2	Chr01	12100663	G->A	0.3333	exonic	MH01g0261600	synonymous SNV	MH01g0261600:MH01t0261600-01:exon2:c.G195A:p.P65P,
M-CK-1	Chr01	12100699	G->A	0.6667	exonic	MH01g0261600	synonymous SNV	MH01g0261600:MH01t0261600-01:exon2:c.G231A:p.V77V,
X-T1-1	Chr01	12101379	C->T	0.6667	exonic	MH01g0261600	nonsynonymous SNV	MH01g0261600:MH01t0261600-01:exon4:c.C758T:p.A253V,
X-T1-1	Chr01	12101445	T->A	0.6667	exonic	MH01g0261600	nonsynonymous SNV	MH01g0261600:MH01t0261600-01:exon4:c.T824A:p.L275Q,
X-T1-1	Chr01	12101587	C->T	0.6	exonic	MH01g0261600	synonymous SNV	MH01g0261600:MH01t0261600-01:exon4:c.C966T:p.S322S,
M-T2-1	Chr01	12335771	T->C	0.4889	exonic	MH01g0265700	synonymous SNV	MH01g0265700:MH01t0265700-01:exon1:c.T84C:p.S28S,
M-T2-2	Chr01	12335771	T->C	0.3488	exonic	MH01g0265700	synonymous SNV	MH01g0265700:MH01t0265700-01:exon1:c.T84C:p.S28S,
M-T1-1	Chr01	12335771	T->C	0.4894	exonic	MH01g0265700	synonymous SNV	MH01g0265700:MH01t0265700-01:exon1:c.T84C:p.S28S,
M-CK-2	Chr01	12335771	T->C	0.3621	exonic	MH01g0265700	synonymous SNV	MH01g0265700:MH01t0265700-01:exon1:c.T84C:p.S28S,
M-T1-2	Chr01	12335771	T->C	0.45	exonic	MH01g0265700	synonymous SNV	MH01g0265700:MH01t0265700-01:exon1:c.T84C:p.S28S,
M-CK-1	Chr01	12335771	T->C	0.3333	exonic	MH01g0265700	synonymous SNV	MH01g0265700:MH01t0265700-01:exon1:c.T84C:p.S28S,
M-T2-1	Chr01	12335974	G->A	0.1818	exonic	MH01g0265700	synonymous SNV	MH01g0265700:MH01t0265700-01:exon2:c.G216A:p.S72S,
M-T1-1	Chr01	12335974	G->A	0.1111	exonic	MH01g0265700	synonymous SNV	MH01g0265700:MH01t0265700-01:exon2:c.G216A:p.S72S,
M-T1-1	Chr01	12336346	C->T	0.1818	exonic	MH01g0265700	nonsynonymous SNV	MH01g0265700:MH01t0265700-01:exon3:c.C293T:p.P98L,
M-T1-2	Chr01	12336346	C->T	0.2059	exonic	MH01g0265700	nonsynonymous SNV	MH01g0265700:MH01t0265700-01:exon3:c.C293T:p.P98L,
M-CK-2	Chr01	12379746	G->A	0.5	exonic	MH01g0266300	nonsynonymous SNV	MH01g0266300:MH01t0266300-01:exon9:c.G5620A:p.V1874I,
M-T2-1	Chr01	12876106	G->T	0.5	exonic	MH01g0274900	nonsynonymous SNV	MH01g0274900:MH01t0274900-01:exon1:c.G2391T:p.K797N,
M-T2-2	Chr01	13382181	C->T	0.8929	exonic	MH01g0284500	synonymous SNV	MH01g0284500:MH01t0284500-01:exon2:c.C318T:p.D106D,
M-CK-1	Chr01	13382181	C->T	0.8696	exonic	MH01g0284500	synonymous SNV	MH01g0284500:MH01t0284500-01:exon2:c.C318T:p.D106D,
X-T1-2	Chr01	13382472	T->G	0.875	exonic	MH01g0284500	nonsynonymous SNV	MH01g0284500:MH01t0284500-01:exon2:c.T609G:p.C203W,
M-T2-2	Chr01	13382723	C->A	0.5	exonic	MH01g0284500	nonsynonymous SNV	MH01g0284500:MH01t0284500-01:exon2:c.C860A:p.P287H,
M-CK-2	Chr01	13382723	C->A	0.5	exonic	MH01g0284500	nonsynonymous SNV	MH01g0284500:MH01t0284500-01:exon2:c.C860A:p.P287H,
M-T1-2	Chr01	13382723	C->A	0.8235	exonic	MH01g0284500	nonsynonymous SNV	MH01g0284500:MH01t0284500-01:exon2:c.C860A:p.P287H,
M-T2-2	Chr01	13382739	G->A	0.5	exonic	MH01g0284500	synonymous SNV	MH01g0284500:MH01t0284500-01:exon2:c.G876A:p.Q292Q,
M-CK-2	Chr01	13382739	G->A	0.5	exonic	MH01g0284500	synonymous SNV	MH01g0284500:MH01t0284500-01:exon2:c.G876A:p.Q292Q,
M-T1-2	Chr01	13382739	G->A	0.75	exonic	MH01g0284500	synonymous SNV	MH01g0284500:MH01t0284500-01:exon2:c.G876A:p.Q292Q,
M-T1-1	Chr01	13382991	C->A	0.5	exonic	MH01g0284500	synonymous SNV	MH01g0284500:MH01t0284500-01:exon2:c.C1128A:p.V376V,
M-CK-2	Chr01	13382991	C->A	0.5455	exonic	MH01g0284500	synonymous SNV	MH01g0284500:MH01t0284500-01:exon2:c.C1128A:p.V376V,
M-T1-2	Chr01	13382991	C->A	0.4286	exonic	MH01g0284500	synonymous SNV	MH01g0284500:MH01t0284500-01:exon2:c.C1128A:p.V376V,
M-T1-1	Chr01	13382998	C->T	0.4545	exonic	MH01g0284500	nonsynonymous SNV	MH01g0284500:MH01t0284500-01:exon2:c.C1135T:p.L379F,
M-CK-2	Chr01	13382998	C->T	0.4545	exonic	MH01g0284500	nonsynonymous SNV	MH01g0284500:MH01t0284500-01:exon2:c.C1135T:p.L379F,
M-T1-2	Chr01	13382998	C->T	0.5	exonic	MH01g0284500	nonsynonymous SNV	MH01g0284500:MH01t0284500-01:exon2:c.C1135T:p.L379F,
M-CK-1	Chr01	13383449	G->A	0.6	exonic	MH01g0284600	stopgain	MH01g0284600:MH01t0284600-01:exon1:c.G290A:p.W97X,
M-T2-1	Chr01	13383471	C->T	0.1875	exonic	MH01g0284600	synonymous SNV	MH01g0284600:MH01t0284600-01:exon1:c.C312T:p.H104H,
X-T2-2	Chr01	13383471	C->T	0.6667	exonic	MH01g0284600	synonymous SNV	MH01g0284600:MH01t0284600-01:exon1:c.C312T:p.H104H,
X-CK-2	Chr01	13383471	C->T	0.2308	exonic	MH01g0284600	synonymous SNV	MH01g0284600:MH01t0284600-01:exon1:c.C312T:p.H104H,
M-T2-2	Chr01	13383471	C->T	0.2857	exonic	MH01g0284600	synonymous SNV	MH01g0284600:MH01t0284600-01:exon1:c.C312T:p.H104H,
M-T1-2	Chr01	13383471	C->T	0.2857	exonic	MH01g0284600	synonymous SNV	MH01g0284600:MH01t0284600-01:exon1:c.C312T:p.H104H,
X-T1-2	Chr01	13383471	C->T	0.3571	exonic	MH01g0284600	synonymous SNV	MH01g0284600:MH01t0284600-01:exon1:c.C312T:p.H104H,
M-T2-1	Chr01	13383594	C->T	0.25	exonic	MH01g0284600	synonymous SNV	MH01g0284600:MH01t0284600-01:exon1:c.C435T:p.R145R,
M-T1-1	Chr01	13383594	C->T	0.4286	exonic	MH01g0284600	synonymous SNV	MH01g0284600:MH01t0284600-01:exon1:c.C435T:p.R145R,
M-CK-2	Chr01	13383594	C->T	0.15	exonic	MH01g0284600	synonymous SNV	MH01g0284600:MH01t0284600-01:exon1:c.C435T:p.R145R,
M-T1-2	Chr01	13383594	C->T	0.1852	exonic	MH01g0284600	synonymous SNV	MH01g0284600:MH01t0284600-01:exon1:c.C435T:p.R145R,
M-T2-1	Chr01	13383714	G->A	0.5556	exonic	MH01g0284600	synonymous SNV	MH01g0284600:MH01t0284600-01:exon1:c.G555A:p.P185P,
M-T2-2	Chr01	13383714	G->A	0.5556	exonic	MH01g0284600	synonymous SNV	MH01g0284600:MH01t0284600-01:exon1:c.G555A:p.P185P,
M-CK-2	Chr01	13383714	G->A	0.5556	exonic	MH01g0284600	synonymous SNV	MH01g0284600:MH01t0284600-01:exon1:c.G555A:p.P185P,
M-CK-1	Chr01	13383714	G->A	0.5	exonic	MH01g0284600	synonymous SNV	MH01g0284600:MH01t0284600-01:exon1:c.G555A:p.P185P,
M-T2-1	Chr01	13383739	C->T	0.6667	exonic	MH01g0284600	stopgain	MH01g0284600:MH01t0284600-01:exon1:c.C580T:p.R194X,
M-T2-2	Chr01	13383739	C->T	0.75	exonic	MH01g0284600	stopgain	MH01g0284600:MH01t0284600-01:exon1:c.C580T:p.R194X,
M-CK-2	Chr01	13383739	C->T	0.6667	exonic	MH01g0284600	stopgain	MH01g0284600:MH01t0284600-01:exon1:c.C580T:p.R194X,
M-T1-2	Chr01	13383739	C->T	0.3	exonic	MH01g0284600	stopgain	MH01g0284600:MH01t0284600-01:exon1:c.C580T:p.R194X,
M-CK-1	Chr01	13383739	C->T	0.6667	exonic	MH01g0284600	stopgain	MH01g0284600:MH01t0284600-01:exon1:c.C580T:p.R194X,
M-T1-1	Chr01	13383844	G->C	0.5	exonic	MH01g0284600	nonsynonymous SNV	MH01g0284600:MH01t0284600-01:exon1:c.G685C:p.D229H,
M-T1-2	Chr01	13383844	G->C	0.3636	exonic	MH01g0284600	nonsynonymous SNV	MH01g0284600:MH01t0284600-01:exon1:c.G685C:p.D229H,
M-T2-2	Chr01	13384323	A->G	0.6	exonic	MH01g0284600	synonymous SNV	MH01g0284600:MH01t0284600-01:exon1:c.A1164G:p.L388L,
M-T1-1	Chr01	13384323	A->G	0.375	exonic	MH01g0284600	synonymous SNV	MH01g0284600:MH01t0284600-01:exon1:c.A1164G:p.L388L,
M-T2-1	Chr01	13384522	G->A	0.8333	exonic	MH01g0284600	nonsynonymous SNV	MH01g0284600:MH01t0284600-01:exon1:c.G1363A:p.A455T,
M-T2-2	Chr01	13384522	G->A	0.8182	exonic	MH01g0284600	nonsynonymous SNV	MH01g0284600:MH01t0284600-01:exon1:c.G1363A:p.A455T,
M-T1-1	Chr01	13384522	G->A	0.7143	exonic	MH01g0284600	nonsynonymous SNV	MH01g0284600:MH01t0284600-01:exon1:c.G1363A:p.A455T,
M-CK-2	Chr01	13384522	G->A	0.7143	exonic	MH01g0284600	nonsynonymous SNV	MH01g0284600:MH01t0284600-01:exon1:c.G1363A:p.A455T,
M-T1-2	Chr01	13384522	G->A	0.75	exonic	MH01g0284600	nonsynonymous SNV	MH01g0284600:MH01t0284600-01:exon1:c.G1363A:p.A455T,
M-CK-1	Chr01	13384522	G->A	0.875	exonic	MH01g0284600	nonsynonymous SNV	MH01g0284600:MH01t0284600-01:exon1:c.G1363A:p.A455T,
X-T2-2	Chr01	13391377	C->T	0.625	exonic	MH01g0284800	nonsynonymous SNV	MH01g0284800:MH01t0284800-01:exon3:c.C596T:p.A199V,
M-T1-1	Chr01	13391506	G->C	0.2143	exonic	MH01g0284800	nonsynonymous SNV	MH01g0284800:MH01t0284800-01:exon3:c.G725C:p.S242T,
M-CK-2	Chr01	13391506	G->C	0.625	exonic	MH01g0284800	nonsynonymous SNV	MH01g0284800:MH01t0284800-01:exon3:c.G725C:p.S242T,
M-T1-1	Chr01	13391618	G->A	0.3077	exonic	MH01g0284800	synonymous SNV	MH01g0284800:MH01t0284800-01:exon3:c.G837A:p.A279A,
X-T1-2	Chr01	13391898	C->G	0.375	exonic	MH01g0284800	nonsynonymous SNV	MH01g0284800:MH01t0284800-01:exon3:c.C1117G:p.Q373E,
M-T1-2	Chr01	13391903	G->A	0.8462	exonic	MH01g0284800	nonsynonymous SNV	MH01g0284800:MH01t0284800-01:exon3:c.G1122A:p.M374I,
X-T1-2	Chr01	13391903	G->A	0.625	exonic	MH01g0284800	nonsynonymous SNV	MH01g0284800:MH01t0284800-01:exon3:c.G1122A:p.M374I,
X-T1-2	Chr01	13391979	G->A	0.4286	exonic	MH01g0284800	nonsynonymous SNV	MH01g0284800:MH01t0284800-01:exon3:c.G1198A:p.A400T,
M-CK-2	Chr01	13392084	G->A	0.2308	exonic	MH01g0284800	nonsynonymous SNV	MH01g0284800:MH01t0284800-01:exon3:c.G1303A:p.G435S,
M-CK-2	Chr01	13392101	C->T	0.5385	exonic	MH01g0284800	synonymous SNV	MH01g0284800:MH01t0284800-01:exon3:c.C1320T:p.D440D,
X-T1-2	Chr01	13392101	C->T	0.6	exonic	MH01g0284800	synonymous SNV	MH01g0284800:MH01t0284800-01:exon3:c.C1320T:p.D440D,
M-T2-1	Chr01	13392784	G->A	0.3571	exonic	MH01g0284900	nonsynonymous SNV	MH01g0284900:MH01t0284900-01:exon2:c.G293A:p.R98H,
X-T1-1	Chr01	13392784	G->A	0.7778	exonic	MH01g0284900	nonsynonymous SNV	MH01g0284900:MH01t0284900-01:exon2:c.G293A:p.R98H,
X-CK-2	Chr01	13392784	G->A	0.6667	exonic	MH01g0284900	nonsynonymous SNV	MH01g0284900:MH01t0284900-01:exon2:c.G293A:p.R98H,
M-CK-2	Chr01	13392784	G->A	0.4	exonic	MH01g0284900	nonsynonymous SNV	MH01g0284900:MH01t0284900-01:exon2:c.G293A:p.R98H,
M-T1-2	Chr01	13392784	G->A	0.5556	exonic	MH01g0284900	nonsynonymous SNV	MH01g0284900:MH01t0284900-01:exon2:c.G293A:p.R98H,
X-T2-1	Chr01	13392784	G->A	0.5833	exonic	MH01g0284900	nonsynonymous SNV	MH01g0284900:MH01t0284900-01:exon2:c.G293A:p.R98H,
M-CK-1	Chr01	13392784	G->A	0.375	exonic	MH01g0284900	nonsynonymous SNV	MH01g0284900:MH01t0284900-01:exon2:c.G293A:p.R98H,
X-T1-2	Chr01	13392784	G->A	0.4444	exonic	MH01g0284900	nonsynonymous SNV	MH01g0284900:MH01t0284900-01:exon2:c.G293A:p.R98H,
M-CK-2	Chr01	13392821	G->A	0.1765	exonic	MH01g0284900	synonymous SNV	MH01g0284900:MH01t0284900-01:exon2:c.G330A:p.A110A,
M-CK-2	Chr01	13392864	G->C	0.2	exonic	MH01g0284900	nonsynonymous SNV	MH01g0284900:MH01t0284900-01:exon2:c.G373C:p.D125H,
M-T2-1	Chr01	13392924	T->C	0.375	exonic	MH01g0284900	nonsynonymous SNV	MH01g0284900:MH01t0284900-01:exon2:c.T433C:p.S145P,
M-T2-1	Chr01	13515167	G->A	0.6	exonic	MH01g0286300	synonymous SNV	MH01g0286300:MH01t0286300-01:exon1:c.G492A:p.A164A,
M-T2-2	Chr01	13518878	C->G	0.6667	exonic	MH01g0286500	nonsynonymous SNV	MH01g0286500:MH01t0286500-01:exon3:c.C2650G:p.P884A,
M-T1-1	Chr01	13518878	C->G	0.6667	exonic	MH01g0286500	nonsynonymous SNV	MH01g0286500:MH01t0286500-01:exon3:c.C2650G:p.P884A,
M-CK-2	Chr01	13518878	C->G	0.5556	exonic	MH01g0286500	nonsynonymous SNV	MH01g0286500:MH01t0286500-01:exon3:c.C2650G:p.P884A,
M-CK-1	Chr01	13518878	C->G	0.7143	exonic	MH01g0286500	nonsynonymous SNV	MH01g0286500:MH01t0286500-01:exon3:c.C2650G:p.P884A,
M-T2-1	Chr01	13519046	G->A	0.5714	exonic	MH01g0286500	nonsynonymous SNV	MH01g0286500:MH01t0286500-01:exon3:c.G2482A:p.A828T,
M-T2-2	Chr01	13519046	G->A	0.6667	exonic	MH01g0286500	nonsynonymous SNV	MH01g0286500:MH01t0286500-01:exon3:c.G2482A:p.A828T,
M-CK-1	Chr01	13519046	G->A	0.6	exonic	MH01g0286500	nonsynonymous SNV	MH01g0286500:MH01t0286500-01:exon3:c.G2482A:p.A828T,
X-T1-2	Chr01	13569740	C->T	0.75	exonic	MH01g0287300	nonsynonymous SNV	MH01g0287300:MH01t0287300-01:exon1:c.C995T:p.A332V,MH01g0287300:MH01t0287300-03:exon1:c.C995T:p.A332V,MH01g0287300:MH01t0287300-02:exon1:c.C995T:p.A332V,
M-CK-2	Chr01	13837101	A->T	0.2143	UTR3	MH01g0290500(MH01t0290500-04:c.*293A>T)	-	-
X-T2-2	Chr01	13970430	G->A	0.5	exonic	MH01g0292700	nonsynonymous SNV	MH01g0292700:MH01t0292700-01:exon9:c.G3020A:p.G1007D,
X-T2-2	Chr01	13970556	T->A	0.5	exonic	MH01g0292700	nonsynonymous SNV	MH01g0292700:MH01t0292700-01:exon8:c.T2978A:p.L993H,
M-T1-2	Chr01	13971139	A->T	0.5	exonic	MH01g0292700	nonsynonymous SNV	MH01g0292700:MH01t0292700-01:exon6:c.A2600T:p.D867V,
M-CK-1	Chr01	13971139	A->T	0.75	exonic	MH01g0292700	nonsynonymous SNV	MH01g0292700:MH01t0292700-01:exon6:c.A2600T:p.D867V,
X-CK-1	Chr01	13971191	G->T	0.6	exonic	MH01g0292700	stopgain	MH01g0292700:MH01t0292700-01:exon6:c.G2548T:p.E850X,
X-T1-2	Chr01	13971925	G->A	0.375	exonic	MH01g0292700	nonsynonymous SNV	MH01g0292700:MH01t0292700-01:exon5:c.G1853A:p.R618H,
X-T1-1	Chr01	13972904	C->A	0.375	exonic	MH01g0292700	synonymous SNV	MH01g0292700:MH01t0292700-01:exon4:c.C948A:p.A316A,
X-T1-1	Chr01	13973020	G->A	0.6667	exonic	MH01g0292700	nonsynonymous SNV	MH01g0292700:MH01t0292700-01:exon4:c.G832A:p.G278R,
M-T2-2	Chr01	13973020	G->A	0.2308	exonic	MH01g0292700	nonsynonymous SNV	MH01g0292700:MH01t0292700-01:exon4:c.G832A:p.G278R,
M-T1-1	Chr01	13973020	G->A	0.3	exonic	MH01g0292700	nonsynonymous SNV	MH01g0292700:MH01t0292700-01:exon4:c.G832A:p.G278R,
M-CK-2	Chr01	13973020	G->A	0.2143	exonic	MH01g0292700	nonsynonymous SNV	MH01g0292700:MH01t0292700-01:exon4:c.G832A:p.G278R,
M-T1-2	Chr01	13973020	G->A	0.2105	exonic	MH01g0292700	nonsynonymous SNV	MH01g0292700:MH01t0292700-01:exon4:c.G832A:p.G278R,
X-T2-1	Chr01	13973020	G->A	0.6429	exonic	MH01g0292700	nonsynonymous SNV	MH01g0292700:MH01t0292700-01:exon4:c.G832A:p.G278R,
M-CK-1	Chr01	13973020	G->A	0.3636	exonic	MH01g0292700	nonsynonymous SNV	MH01g0292700:MH01t0292700-01:exon4:c.G832A:p.G278R,
X-T1-2	Chr01	13973020	G->A	0.4	exonic	MH01g0292700	nonsynonymous SNV	MH01g0292700:MH01t0292700-01:exon4:c.G832A:p.G278R,
M-T2-1	Chr01	13973098	A->C	0.3333	exonic	MH01g0292700	nonsynonymous SNV	MH01g0292700:MH01t0292700-01:exon4:c.A754C:p.K252Q,
M-T2-2	Chr01	13973098	A->C	0.4	exonic	MH01g0292700	nonsynonymous SNV	MH01g0292700:MH01t0292700-01:exon4:c.A754C:p.K252Q,
M-T1-1	Chr01	13973098	A->C	0.25	exonic	MH01g0292700	nonsynonymous SNV	MH01g0292700:MH01t0292700-01:exon4:c.A754C:p.K252Q,
M-CK-2	Chr01	13973098	A->C	0.2143	exonic	MH01g0292700	nonsynonymous SNV	MH01g0292700:MH01t0292700-01:exon4:c.A754C:p.K252Q,
M-T1-2	Chr01	13973098	A->C	0.4737	exonic	MH01g0292700	nonsynonymous SNV	MH01g0292700:MH01t0292700-01:exon4:c.A754C:p.K252Q,
M-CK-1	Chr01	13973098	A->C	0.5455	exonic	MH01g0292700	nonsynonymous SNV	MH01g0292700:MH01t0292700-01:exon4:c.A754C:p.K252Q,
X-CK-2	Chr01	13976812	C->G	0.7143	exonic	MH01g0292800	nonsynonymous SNV	MH01g0292800:MH01t0292800-01:exon1:c.C112G:p.P38A,
M-T1-1	Chr01	13976812	C->G	0.625	exonic	MH01g0292800	nonsynonymous SNV	MH01g0292800:MH01t0292800-01:exon1:c.C112G:p.P38A,
X-CK-1	Chr01	13976812	C->G	0.75	exonic	MH01g0292800	nonsynonymous SNV	MH01g0292800:MH01t0292800-01:exon1:c.C112G:p.P38A,
M-T2-1	Chr01	13977227	T->A	0.375	exonic	MH01g0292900	synonymous SNV	MH01g0292900:MH01t0292900-01:exon2:c.T2343A:p.I781I,
M-T2-2	Chr01	13977227	T->A	0.15	exonic	MH01g0292900	synonymous SNV	MH01g0292900:MH01t0292900-01:exon2:c.T2343A:p.I781I,
M-T1-1	Chr01	13977227	T->A	0.3333	exonic	MH01g0292900	synonymous SNV	MH01g0292900:MH01t0292900-01:exon2:c.T2343A:p.I781I,
M-CK-2	Chr01	13977227	T->A	0.5	exonic	MH01g0292900	synonymous SNV	MH01g0292900:MH01t0292900-01:exon2:c.T2343A:p.I781I,
M-T2-1	Chr01	13977241	G->A	0.625	exonic	MH01g0292900	nonsynonymous SNV	MH01g0292900:MH01t0292900-01:exon2:c.G2329A:p.G777R,
M-T2-2	Chr01	13977241	G->A	0.8824	exonic	MH01g0292900	nonsynonymous SNV	MH01g0292900:MH01t0292900-01:exon2:c.G2329A:p.G777R,
M-T1-1	Chr01	13977241	G->A	0.5455	exonic	MH01g0292900	nonsynonymous SNV	MH01g0292900:MH01t0292900-01:exon2:c.G2329A:p.G777R,
M-CK-2	Chr01	13977241	G->A	0.6	exonic	MH01g0292900	nonsynonymous SNV	MH01g0292900:MH01t0292900-01:exon2:c.G2329A:p.G777R,
M-T2-1	Chr01	13977455	G->T	0.1429	exonic	MH01g0292900	synonymous SNV	MH01g0292900:MH01t0292900-01:exon2:c.G2115T:p.G705G,
M-T1-1	Chr01	13977455	G->T	0.3077	exonic	MH01g0292900	synonymous SNV	MH01g0292900:MH01t0292900-01:exon2:c.G2115T:p.G705G,
M-CK-2	Chr01	13977455	G->T	0.2692	exonic	MH01g0292900	synonymous SNV	MH01g0292900:MH01t0292900-01:exon2:c.G2115T:p.G705G,
M-T1-2	Chr01	13977455	G->T	0.3333	exonic	MH01g0292900	synonymous SNV	MH01g0292900:MH01t0292900-01:exon2:c.G2115T:p.G705G,
M-T2-1	Chr01	13978031	C->T	0.359	exonic	MH01g0292900	synonymous SNV	MH01g0292900:MH01t0292900-01:exon2:c.C1539T:p.H513H,
X-T2-2	Chr01	13978031	C->T	0.6875	exonic	MH01g0292900	synonymous SNV	MH01g0292900:MH01t0292900-01:exon2:c.C1539T:p.H513H,
X-T1-1	Chr01	13978031	C->T	0.5	exonic	MH01g0292900	synonymous SNV	MH01g0292900:MH01t0292900-01:exon2:c.C1539T:p.H513H,
X-CK-2	Chr01	13978031	C->T	0.2778	exonic	MH01g0292900	synonymous SNV	MH01g0292900:MH01t0292900-01:exon2:c.C1539T:p.H513H,
M-T2-2	Chr01	13978031	C->T	0.5294	exonic	MH01g0292900	synonymous SNV	MH01g0292900:MH01t0292900-01:exon2:c.C1539T:p.H513H,
M-T1-1	Chr01	13978031	C->T	0.359	exonic	MH01g0292900	synonymous SNV	MH01g0292900:MH01t0292900-01:exon2:c.C1539T:p.H513H,
M-CK-2	Chr01	13978031	C->T	0.3333	exonic	MH01g0292900	synonymous SNV	MH01g0292900:MH01t0292900-01:exon2:c.C1539T:p.H513H,
M-T1-2	Chr01	13978031	C->T	0.3438	exonic	MH01g0292900	synonymous SNV	MH01g0292900:MH01t0292900-01:exon2:c.C1539T:p.H513H,
X-T2-1	Chr01	13978031	C->T	0.4643	exonic	MH01g0292900	synonymous SNV	MH01g0292900:MH01t0292900-01:exon2:c.C1539T:p.H513H,
M-CK-1	Chr01	13978031	C->T	0.2174	exonic	MH01g0292900	synonymous SNV	MH01g0292900:MH01t0292900-01:exon2:c.C1539T:p.H513H,
X-T1-2	Chr01	13978031	C->T	0.3529	exonic	MH01g0292900	synonymous SNV	MH01g0292900:MH01t0292900-01:exon2:c.C1539T:p.H513H,
X-CK-1	Chr01	13978031	C->T	0.4	exonic	MH01g0292900	synonymous SNV	MH01g0292900:MH01t0292900-01:exon2:c.C1539T:p.H513H,
X-CK-1	Chr01	13978424	G->A	0.3333	exonic	MH01g0292900	synonymous SNV	MH01g0292900:MH01t0292900-01:exon2:c.G1146A:p.L382L,
M-T2-1	Chr01	13978504	C->T	0.8	exonic	MH01g0292900	nonsynonymous SNV	MH01g0292900:MH01t0292900-01:exon2:c.C1066T:p.L356F,
M-T2-2	Chr01	13978504	C->T	0.5	exonic	MH01g0292900	nonsynonymous SNV	MH01g0292900:MH01t0292900-01:exon2:c.C1066T:p.L356F,
M-T1-1	Chr01	13978504	C->T	0.625	exonic	MH01g0292900	nonsynonymous SNV	MH01g0292900:MH01t0292900-01:exon2:c.C1066T:p.L356F,
M-CK-2	Chr01	13978504	C->T	0.3636	exonic	MH01g0292900	nonsynonymous SNV	MH01g0292900:MH01t0292900-01:exon2:c.C1066T:p.L356F,
M-T1-2	Chr01	13978504	C->T	0.3333	exonic	MH01g0292900	nonsynonymous SNV	MH01g0292900:MH01t0292900-01:exon2:c.C1066T:p.L356F,
M-T2-2	Chr01	13978511	C->A	0.5	exonic	MH01g0292900	synonymous SNV	MH01g0292900:MH01t0292900-01:exon2:c.C1059A:p.V353V,
M-T1-1	Chr01	13978511	C->A	0.375	exonic	MH01g0292900	synonymous SNV	MH01g0292900:MH01t0292900-01:exon2:c.C1059A:p.V353V,
M-CK-2	Chr01	13978511	C->A	0.4	exonic	MH01g0292900	synonymous SNV	MH01g0292900:MH01t0292900-01:exon2:c.C1059A:p.V353V,
M-T1-2	Chr01	13978511	C->A	0.5714	exonic	MH01g0292900	synonymous SNV	MH01g0292900:MH01t0292900-01:exon2:c.C1059A:p.V353V,
M-T2-2	Chr01	13978762	G->A	0.6364	exonic	MH01g0292900	synonymous SNV	MH01g0292900:MH01t0292900-01:exon1:c.G948A:p.Q316Q,
M-T1-1	Chr01	13978762	G->A	0.5556	exonic	MH01g0292900	synonymous SNV	MH01g0292900:MH01t0292900-01:exon1:c.G948A:p.Q316Q,
M-T1-2	Chr01	13978762	G->A	0.7857	exonic	MH01g0292900	synonymous SNV	MH01g0292900:MH01t0292900-01:exon1:c.G948A:p.Q316Q,
M-T2-2	Chr01	13978778	C->A	0.7143	exonic	MH01g0292900	nonsynonymous SNV	MH01g0292900:MH01t0292900-01:exon1:c.C932A:p.P311H,
M-T1-1	Chr01	13978778	C->A	0.6	exonic	MH01g0292900	nonsynonymous SNV	MH01g0292900:MH01t0292900-01:exon1:c.C932A:p.P311H,
M-T1-2	Chr01	13978778	C->A	0.7857	exonic	MH01g0292900	nonsynonymous SNV	MH01g0292900:MH01t0292900-01:exon1:c.C932A:p.P311H,
M-CK-2	Chr01	14061624	A->G	0.1056	exonic	MH01g0294500	nonsynonymous SNV	MH01g0294500:MH01t0294500-01:exon14:c.A2135G:p.N712S,
X-CK-2	Chr01	14410080	G->T	0.8	exonic	MH01g0300400	nonsynonymous SNV	MH01g0300400:MH01t0300400-02:exon2:c.G1241T:p.R414M,MH01g0300400:MH01t0300400-03:exon2:c.G1241T:p.R414M,MH01g0300400:MH01t0300400-01:exon2:c.G1241T:p.R414M,
X-T1-2	Chr01	14410080	G->T	0.8636	exonic	MH01g0300400	nonsynonymous SNV	MH01g0300400:MH01t0300400-02:exon2:c.G1241T:p.R414M,MH01g0300400:MH01t0300400-03:exon2:c.G1241T:p.R414M,MH01g0300400:MH01t0300400-01:exon2:c.G1241T:p.R414M,
X-T2-1	Chr01	14410109	A->C	0.3	exonic	MH01g0300400	synonymous SNV	MH01g0300400:MH01t0300400-02:exon2:c.A1212C:p.S404S,MH01g0300400:MH01t0300400-03:exon2:c.A1212C:p.S404S,MH01g0300400:MH01t0300400-01:exon2:c.A1212C:p.S404S,
X-CK-2	Chr01	14557188	G->C	0.8889	exonic	MH01g0302900	synonymous SNV	MH01g0302900:MH01t0302900-01:exon1:c.G951C:p.G317G,
X-T1-2	Chr01	14697589	C->T	0.8333	exonic	MH01g0305000	nonsynonymous SNV	MH01g0305000:MH01t0305000-01:exon2:c.C1204T:p.R402C,
M-CK-2	Chr01	14704648	C->T	0.2308	exonic	MH01g0305100	synonymous SNV	MH01g0305100:MH01t0305100-01:exon3:c.C411T:p.A137A,MH01g0305100:MH01t0305100-02:exon2:c.C222T:p.A74A,
M-CK-1	Chr01	14704648	C->T	0.25	exonic	MH01g0305100	synonymous SNV	MH01g0305100:MH01t0305100-01:exon3:c.C411T:p.A137A,MH01g0305100:MH01t0305100-02:exon2:c.C222T:p.A74A,
M-CK-1	Chr01	14834264	A->G	0.1905	exonic	MH01g0307600	nonsynonymous SNV	MH01g0307600:MH01t0307600-01:exon8:c.A1303G:p.S435G,MH01g0307600:MH01t0307600-02:exon8:c.A1303G:p.S435G,MH01g0307600:MH01t0307600-03:exon8:c.A1303G:p.S435G,
M-CK-1	Chr01	14834475	A->G	0.1875	exonic	MH01g0307600	nonsynonymous SNV	MH01g0307600:MH01t0307600-01:exon9:c.A1339G:p.N447D,MH01g0307600:MH01t0307600-03:exon9:c.A1339G:p.N447D,
X-T1-2	Chr01	15166937	G->A	0.6	exonic	MH01g0313400	nonsynonymous SNV	MH01g0313400:MH01t0313400-01:exon3:c.G1531A:p.A511T,
X-T1-1	Chr01	15528178	G->A	0.6667	exonic	MH01g0319000	nonsynonymous SNV	MH01g0319000:MH01t0319000-01:exon2:c.G2476A:p.G826S,
M-T2-1	Chr01	15528192	C->T	0.6	exonic	MH01g0319000	synonymous SNV	MH01g0319000:MH01t0319000-01:exon2:c.C2490T:p.L830L,
M-T1-2	Chr01	15534275	G->A	0.8333	exonic	MH01g0319200	synonymous SNV	MH01g0319200:MH01t0319200-01:exon2:c.G552A:p.E184E,
X-T2-1	Chr01	15534275	G->A	0.8	exonic	MH01g0319200	synonymous SNV	MH01g0319200:MH01t0319200-01:exon2:c.G552A:p.E184E,
M-CK-2	Chr01	15696760	C->A	0.1364	exonic	MH01g0321600	synonymous SNV	MH01g0321600:MH01t0321600-02:exon14:c.C1998A:p.T666T,MH01g0321600:MH01t0321600-01:exon14:c.C1998A:p.T666T,
M-T2-1	Chr01	15789903	C->T	0.75	exonic	MH01g0323500	synonymous SNV	MH01g0323500:MH01t0323500-01:exon2:c.C1107T:p.V369V,
X-T1-1	Chr01	15790584	G->A	0.625	exonic	MH01g0323500	synonymous SNV	MH01g0323500:MH01t0323500-01:exon2:c.G1788A:p.G596G,
X-T1-1	Chr01	15790641	G->A	0.5556	exonic	MH01g0323500	synonymous SNV	MH01g0323500:MH01t0323500-01:exon2:c.G1845A:p.K615K,
M-T1-1	Chr01	15790641	G->A	0.6667	exonic	MH01g0323500	synonymous SNV	MH01g0323500:MH01t0323500-01:exon2:c.G1845A:p.K615K,
X-T1-1	Chr01	15791532	C->T	0.6	exonic	MH01g0323500	synonymous SNV	MH01g0323500:MH01t0323500-01:exon2:c.C2736T:p.F912F,
X-T1-2	Chr01	15792657	T->C	0.5	exonic	MH01g0323500	synonymous SNV	MH01g0323500:MH01t0323500-01:exon4:c.T3717C:p.D1239D,
X-CK-2	Chr01	15793572	C->T	0.5714	exonic	MH01g0323500	synonymous SNV	MH01g0323500:MH01t0323500-01:exon4:c.C4632T:p.D1544D,
M-T1-2	Chr01	15797502	G->A	0.6667	exonic	MH01g0323600	synonymous SNV	MH01g0323600:MH01t0323600-01:exon1:c.G726A:p.E242E,
M-CK-1	Chr01	15797612	G->A	0.8824	exonic	MH01g0323600	nonsynonymous SNV	MH01g0323600:MH01t0323600-01:exon1:c.G616A:p.D206N,
M-T2-1	Chr01	15797742	T->C	0.6	exonic	MH01g0323600	synonymous SNV	MH01g0323600:MH01t0323600-01:exon1:c.T486C:p.H162H,
M-CK-2	Chr01	15797742	T->C	0.6	exonic	MH01g0323600	synonymous SNV	MH01g0323600:MH01t0323600-01:exon1:c.T486C:p.H162H,
M-T1-2	Chr01	15797742	T->C	0.7273	exonic	MH01g0323600	synonymous SNV	MH01g0323600:MH01t0323600-01:exon1:c.T486C:p.H162H,
M-T2-1	Chr01	15797787	G->A	0.8571	exonic	MH01g0323600	synonymous SNV	MH01g0323600:MH01t0323600-01:exon1:c.G441A:p.Q147Q,
M-T2-2	Chr01	15797787	G->A	0.8696	exonic	MH01g0323600	synonymous SNV	MH01g0323600:MH01t0323600-01:exon1:c.G441A:p.Q147Q,
M-T1-1	Chr01	15797787	G->A	0.8947	exonic	MH01g0323600	synonymous SNV	MH01g0323600:MH01t0323600-01:exon1:c.G441A:p.Q147Q,
M-CK-2	Chr01	15797787	G->A	0.8667	exonic	MH01g0323600	synonymous SNV	MH01g0323600:MH01t0323600-01:exon1:c.G441A:p.Q147Q,
M-T1-2	Chr01	15797787	G->A	0.875	exonic	MH01g0323600	synonymous SNV	MH01g0323600:MH01t0323600-01:exon1:c.G441A:p.Q147Q,
M-CK-1	Chr01	15797787	G->A	0.8	exonic	MH01g0323600	synonymous SNV	MH01g0323600:MH01t0323600-01:exon1:c.G441A:p.Q147Q,
M-T1-2	Chr01	15836269	G->C	0.1765	exonic	MH01g0324000	nonsynonymous SNV	MH01g0324000:MH01t0324000-01:exon8:c.G660C:p.K220N,
M-T2-1	Chr01	16016345	A->G	0.1136	exonic	MH01g0326600	nonsynonymous SNV	MH01g0326600:MH01t0326600-01:exon3:c.A277G:p.K93E,
M-T1-2	Chr01	16016345	A->G	0.1356	exonic	MH01g0326600	nonsynonymous SNV	MH01g0326600:MH01t0326600-01:exon3:c.A277G:p.K93E,
M-CK-1	Chr01	16016345	A->G	0.1842	exonic	MH01g0326600	nonsynonymous SNV	MH01g0326600:MH01t0326600-01:exon3:c.A277G:p.K93E,
M-T2-1	Chr01	16016961	T->C	0.1639	exonic	MH01g0326600	nonsynonymous SNV	MH01g0326600:MH01t0326600-01:exon5:c.T398C:p.I133T,
X-T1-1	Chr01	16016961	T->C	0.1719	exonic	MH01g0326600	nonsynonymous SNV	MH01g0326600:MH01t0326600-01:exon5:c.T398C:p.I133T,
X-CK-2	Chr01	16016961	T->C	0.1154	exonic	MH01g0326600	nonsynonymous SNV	MH01g0326600:MH01t0326600-01:exon5:c.T398C:p.I133T,
M-T2-2	Chr01	16016961	T->C	0.1613	exonic	MH01g0326600	nonsynonymous SNV	MH01g0326600:MH01t0326600-01:exon5:c.T398C:p.I133T,
M-T1-1	Chr01	16016961	T->C	0.2222	exonic	MH01g0326600	nonsynonymous SNV	MH01g0326600:MH01t0326600-01:exon5:c.T398C:p.I133T,
M-CK-2	Chr01	16016961	T->C	0.2245	exonic	MH01g0326600	nonsynonymous SNV	MH01g0326600:MH01t0326600-01:exon5:c.T398C:p.I133T,
M-T1-2	Chr01	16016961	T->C	0.1831	exonic	MH01g0326600	nonsynonymous SNV	MH01g0326600:MH01t0326600-01:exon5:c.T398C:p.I133T,
X-T2-1	Chr01	16016961	T->C	0.1613	exonic	MH01g0326600	nonsynonymous SNV	MH01g0326600:MH01t0326600-01:exon5:c.T398C:p.I133T,
M-CK-1	Chr01	16016961	T->C	0.2	exonic	MH01g0326600	nonsynonymous SNV	MH01g0326600:MH01t0326600-01:exon5:c.T398C:p.I133T,
X-T1-2	Chr01	16016961	T->C	0.1333	exonic	MH01g0326600	nonsynonymous SNV	MH01g0326600:MH01t0326600-01:exon5:c.T398C:p.I133T,
X-CK-1	Chr01	16016961	T->C	0.1628	exonic	MH01g0326600	nonsynonymous SNV	MH01g0326600:MH01t0326600-01:exon5:c.T398C:p.I133T,
M-T2-1	Chr01	16861137	C->T	0.4375	exonic	MH01g0359400	synonymous SNV	MH01g0359400:MH01t0359400-01:exon1:c.C34T:p.L12L,
X-T2-2	Chr01	16861137	C->T	0.7	exonic	MH01g0359400	synonymous SNV	MH01g0359400:MH01t0359400-01:exon1:c.C34T:p.L12L,
X-T1-1	Chr01	16861137	C->T	0.2667	exonic	MH01g0359400	synonymous SNV	MH01g0359400:MH01t0359400-01:exon1:c.C34T:p.L12L,
X-CK-2	Chr01	16861137	C->T	0.4375	exonic	MH01g0359400	synonymous SNV	MH01g0359400:MH01t0359400-01:exon1:c.C34T:p.L12L,
M-T1-1	Chr01	16861137	C->T	0.5556	exonic	MH01g0359400	synonymous SNV	MH01g0359400:MH01t0359400-01:exon1:c.C34T:p.L12L,
M-CK-2	Chr01	16861137	C->T	0.4167	exonic	MH01g0359400	synonymous SNV	MH01g0359400:MH01t0359400-01:exon1:c.C34T:p.L12L,
X-T2-1	Chr01	16861137	C->T	0.625	exonic	MH01g0359400	synonymous SNV	MH01g0359400:MH01t0359400-01:exon1:c.C34T:p.L12L,
M-CK-1	Chr01	16861137	C->T	0.3333	exonic	MH01g0359400	synonymous SNV	MH01g0359400:MH01t0359400-01:exon1:c.C34T:p.L12L,
X-T1-2	Chr01	16861137	C->T	0.6667	exonic	MH01g0359400	synonymous SNV	MH01g0359400:MH01t0359400-01:exon1:c.C34T:p.L12L,
X-CK-1	Chr01	16861137	C->T	0.5	exonic	MH01g0359400	synonymous SNV	MH01g0359400:MH01t0359400-01:exon1:c.C34T:p.L12L,
M-T2-1	Chr01	16861169	T->C	0.4667	exonic	MH01g0359400	synonymous SNV	MH01g0359400:MH01t0359400-01:exon1:c.T66C:p.G22G,
X-T2-2	Chr01	16861169	T->C	0.6364	exonic	MH01g0359400	synonymous SNV	MH01g0359400:MH01t0359400-01:exon1:c.T66C:p.G22G,
X-T1-1	Chr01	16861169	T->C	0.2857	exonic	MH01g0359400	synonymous SNV	MH01g0359400:MH01t0359400-01:exon1:c.T66C:p.G22G,
X-CK-2	Chr01	16861169	T->C	0.5	exonic	MH01g0359400	synonymous SNV	MH01g0359400:MH01t0359400-01:exon1:c.T66C:p.G22G,
M-T1-1	Chr01	16861169	T->C	0.4545	exonic	MH01g0359400	synonymous SNV	MH01g0359400:MH01t0359400-01:exon1:c.T66C:p.G22G,
M-CK-2	Chr01	16861169	T->C	0.5556	exonic	MH01g0359400	synonymous SNV	MH01g0359400:MH01t0359400-01:exon1:c.T66C:p.G22G,
X-T2-1	Chr01	16861169	T->C	0.5385	exonic	MH01g0359400	synonymous SNV	MH01g0359400:MH01t0359400-01:exon1:c.T66C:p.G22G,
M-CK-1	Chr01	16861169	T->C	0.3	exonic	MH01g0359400	synonymous SNV	MH01g0359400:MH01t0359400-01:exon1:c.T66C:p.G22G,
X-T1-2	Chr01	16861169	T->C	0.7059	exonic	MH01g0359400	synonymous SNV	MH01g0359400:MH01t0359400-01:exon1:c.T66C:p.G22G,
X-CK-1	Chr01	16861169	T->C	0.5	exonic	MH01g0359400	synonymous SNV	MH01g0359400:MH01t0359400-01:exon1:c.T66C:p.G22G,
M-CK-1	Chr01	16883521	G->C	0.375	exonic	MH01g0359900	nonsynonymous SNV	MH01g0359900:MH01t0359900-01:exon1:c.G444C:p.K148N,
M-T1-2	Chr01	16883560	A->C	0.6667	exonic	MH01g0359900	synonymous SNV	MH01g0359900:MH01t0359900-01:exon1:c.A483C:p.T161T,
X-T1-2	Chr01	16883560	A->C	0.1364	exonic	MH01g0359900	synonymous SNV	MH01g0359900:MH01t0359900-01:exon1:c.A483C:p.T161T,
M-T1-2	Chr01	16883627	G->A	0.25	exonic	MH01g0359900	nonsynonymous SNV	MH01g0359900:MH01t0359900-01:exon1:c.G550A:p.E184K,
M-T1-2	Chr01	16883712	A->G	0.25	exonic	MH01g0359900	nonsynonymous SNV	MH01g0359900:MH01t0359900-01:exon1:c.A635G:p.E212G,
M-CK-1	Chr01	16883712	A->G	0.4444	exonic	MH01g0359900	nonsynonymous SNV	MH01g0359900:MH01t0359900-01:exon1:c.A635G:p.E212G,
X-CK-2	Chr01	16883732	C->T	0.2143	exonic	MH01g0359900	stopgain	MH01g0359900:MH01t0359900-01:exon1:c.C655T:p.R219X,
X-T1-2	Chr01	16883732	C->T	0.1212	exonic	MH01g0359900	stopgain	MH01g0359900:MH01t0359900-01:exon1:c.C655T:p.R219X,
X-CK-1	Chr01	16883732	C->T	0.3125	exonic	MH01g0359900	stopgain	MH01g0359900:MH01t0359900-01:exon1:c.C655T:p.R219X,
M-CK-2	Chr01	16883778	T->G	0.3333	exonic	MH01g0359900	nonsynonymous SNV	MH01g0359900:MH01t0359900-01:exon1:c.T701G:p.M234R,
M-CK-1	Chr01	16883778	T->G	0.4286	exonic	MH01g0359900	nonsynonymous SNV	MH01g0359900:MH01t0359900-01:exon1:c.T701G:p.M234R,
X-CK-1	Chr01	16883792	G->A	0.3	exonic	MH01g0359900	nonsynonymous SNV	MH01g0359900:MH01t0359900-01:exon1:c.G715A:p.E239K,
M-T2-1	Chr01	16966536	C->T	0.6667	exonic	MH01g0361900	nonsynonymous SNV	MH01g0361900:MH01t0361900-01:exon3:c.C2576T:p.A859V,
M-CK-1	Chr01	17711629	T->G	0.9	UTR5	MH01g0373200(MH01t0373200-01:c.-37T>G)	-	-
M-CK-2	Chr01	17802009	G->A	0.1628	exonic	MH01g0374800	nonsynonymous SNV	MH01g0374800:MH01t0374800-01:exon6:c.G1109A:p.S370N,MH01g0374800:MH01t0374800-02:exon6:c.G1109A:p.S370N,
M-CK-2	Chr01	17803651	C->T	0.8857	exonic	MH01g0374800	synonymous SNV	MH01g0374800:MH01t0374800-01:exon12:c.C2109T:p.T703T,MH01g0374800:MH01t0374800-02:exon12:c.C2109T:p.T703T,
X-T2-2	Chr01	18084147	C->T	0.8824	exonic	MH01g0379000	synonymous SNV	MH01g0379000:MH01t0379000-01:exon1:c.C708T:p.G236G,MH01g0379000:MH01t0379000-03:exon1:c.C708T:p.G236G,MH01g0379000:MH01t0379000-02:exon1:c.C708T:p.G236G,
X-T2-1	Chr01	18084147	C->T	0.8182	exonic	MH01g0379000	synonymous SNV	MH01g0379000:MH01t0379000-01:exon1:c.C708T:p.G236G,MH01g0379000:MH01t0379000-03:exon1:c.C708T:p.G236G,MH01g0379000:MH01t0379000-02:exon1:c.C708T:p.G236G,
X-T1-2	Chr01	18084147	C->T	0.9	exonic	MH01g0379000	synonymous SNV	MH01g0379000:MH01t0379000-01:exon1:c.C708T:p.G236G,MH01g0379000:MH01t0379000-03:exon1:c.C708T:p.G236G,MH01g0379000:MH01t0379000-02:exon1:c.C708T:p.G236G,
M-CK-1	Chr01	18355655	G->A	0.1212	UTR5	MH01g0381900(MH01t0381900-01:c.-49G>A)	-	-
M-CK-2	Chr01	18356949	G->A	0.8636	UTR3	MH01g0381900(MH01t0381900-01:c.*216G>A)	-	-
M-CK-1	Chr01	18356949	G->A	0.871	UTR3	MH01g0381900(MH01t0381900-01:c.*216G>A)	-	-
M-T2-1	Chr01	18748705	C->A	0.8889	exonic	MH01g0387600	synonymous SNV	MH01g0387600:MH01t0387600-01:exon2:c.C450A:p.A150A,
M-T2-2	Chr01	18748705	C->A	0.6316	exonic	MH01g0387600	synonymous SNV	MH01g0387600:MH01t0387600-01:exon2:c.C450A:p.A150A,
M-T1-1	Chr01	18748705	C->A	0.8824	exonic	MH01g0387600	synonymous SNV	MH01g0387600:MH01t0387600-01:exon2:c.C450A:p.A150A,
M-CK-2	Chr01	18748705	C->A	0.75	exonic	MH01g0387600	synonymous SNV	MH01g0387600:MH01t0387600-01:exon2:c.C450A:p.A150A,
M-T1-2	Chr01	18748705	C->A	0.5	exonic	MH01g0387600	synonymous SNV	MH01g0387600:MH01t0387600-01:exon2:c.C450A:p.A150A,
M-CK-1	Chr01	18748705	C->A	0.6842	exonic	MH01g0387600	synonymous SNV	MH01g0387600:MH01t0387600-01:exon2:c.C450A:p.A150A,
X-T1-1	Chr01	18748714	C->T	0.8182	exonic	MH01g0387600	synonymous SNV	MH01g0387600:MH01t0387600-01:exon2:c.C459T:p.D153D,
M-T2-2	Chr01	18748714	C->T	0.3684	exonic	MH01g0387600	synonymous SNV	MH01g0387600:MH01t0387600-01:exon2:c.C459T:p.D153D,
M-CK-2	Chr01	18748714	C->T	0.2667	exonic	MH01g0387600	synonymous SNV	MH01g0387600:MH01t0387600-01:exon2:c.C459T:p.D153D,
M-T1-2	Chr01	18748714	C->T	0.4375	exonic	MH01g0387600	synonymous SNV	MH01g0387600:MH01t0387600-01:exon2:c.C459T:p.D153D,
X-T2-1	Chr01	18748714	C->T	0.6667	exonic	MH01g0387600	synonymous SNV	MH01g0387600:MH01t0387600-01:exon2:c.C459T:p.D153D,
M-CK-1	Chr01	18748714	C->T	0.3333	exonic	MH01g0387600	synonymous SNV	MH01g0387600:MH01t0387600-01:exon2:c.C459T:p.D153D,
M-CK-2	Chr01	18749524	C->A	0.6	exonic	MH01g0387600	synonymous SNV	MH01g0387600:MH01t0387600-01:exon3:c.C1128A:p.V376V,
X-T2-2	Chr01	18749857	G->A	0.5	exonic	MH01g0387600	synonymous SNV	MH01g0387600:MH01t0387600-01:exon3:c.G1461A:p.V487V,
X-T1-1	Chr01	18749857	G->A	0.5455	exonic	MH01g0387600	synonymous SNV	MH01g0387600:MH01t0387600-01:exon3:c.G1461A:p.V487V,
X-CK-2	Chr01	18749857	G->A	0.4286	exonic	MH01g0387600	synonymous SNV	MH01g0387600:MH01t0387600-01:exon3:c.G1461A:p.V487V,
M-T2-1	Chr01	18750004	C->T	0.3333	exonic	MH01g0387600	synonymous SNV	MH01g0387600:MH01t0387600-01:exon3:c.C1608T:p.H536H,
X-T2-2	Chr01	18750004	C->T	0.4348	exonic	MH01g0387600	synonymous SNV	MH01g0387600:MH01t0387600-01:exon3:c.C1608T:p.H536H,
X-T1-1	Chr01	18750004	C->T	0.4545	exonic	MH01g0387600	synonymous SNV	MH01g0387600:MH01t0387600-01:exon3:c.C1608T:p.H536H,
X-CK-2	Chr01	18750004	C->T	0.4167	exonic	MH01g0387600	synonymous SNV	MH01g0387600:MH01t0387600-01:exon3:c.C1608T:p.H536H,
M-T2-2	Chr01	18750004	C->T	0.6154	exonic	MH01g0387600	synonymous SNV	MH01g0387600:MH01t0387600-01:exon3:c.C1608T:p.H536H,
M-T1-1	Chr01	18750004	C->T	0.3	exonic	MH01g0387600	synonymous SNV	MH01g0387600:MH01t0387600-01:exon3:c.C1608T:p.H536H,
M-CK-2	Chr01	18750004	C->T	0.375	exonic	MH01g0387600	synonymous SNV	MH01g0387600:MH01t0387600-01:exon3:c.C1608T:p.H536H,
M-T1-2	Chr01	18750004	C->T	0.3333	exonic	MH01g0387600	synonymous SNV	MH01g0387600:MH01t0387600-01:exon3:c.C1608T:p.H536H,
X-T2-1	Chr01	18750004	C->T	0.2174	exonic	MH01g0387600	synonymous SNV	MH01g0387600:MH01t0387600-01:exon3:c.C1608T:p.H536H,
M-CK-1	Chr01	18750004	C->T	0.5	exonic	MH01g0387600	synonymous SNV	MH01g0387600:MH01t0387600-01:exon3:c.C1608T:p.H536H,
X-T1-2	Chr01	18750004	C->T	0.55	exonic	MH01g0387600	synonymous SNV	MH01g0387600:MH01t0387600-01:exon3:c.C1608T:p.H536H,
X-CK-1	Chr01	18750004	C->T	0.5833	exonic	MH01g0387600	synonymous SNV	MH01g0387600:MH01t0387600-01:exon3:c.C1608T:p.H536H,
M-T2-1	Chr01	18750794	G->A	0.5556	exonic	MH01g0387600	nonsynonymous SNV	MH01g0387600:MH01t0387600-01:exon3:c.G2398A:p.G800R,
M-T2-2	Chr01	18750794	G->A	0.7273	exonic	MH01g0387600	nonsynonymous SNV	MH01g0387600:MH01t0387600-01:exon3:c.G2398A:p.G800R,
M-T1-1	Chr01	18750794	G->A	0.5714	exonic	MH01g0387600	nonsynonymous SNV	MH01g0387600:MH01t0387600-01:exon3:c.G2398A:p.G800R,
M-T1-2	Chr01	18750794	G->A	0.6	exonic	MH01g0387600	nonsynonymous SNV	MH01g0387600:MH01t0387600-01:exon3:c.G2398A:p.G800R,
M-T2-2	Chr01	18750808	T->A	0.2857	exonic	MH01g0387600	synonymous SNV	MH01g0387600:MH01t0387600-01:exon3:c.T2412A:p.I804I,
M-T1-2	Chr01	18750808	T->A	0.3636	exonic	MH01g0387600	synonymous SNV	MH01g0387600:MH01t0387600-01:exon3:c.T2412A:p.I804I,
X-T2-1	Chr01	18750808	T->A	0.75	exonic	MH01g0387600	synonymous SNV	MH01g0387600:MH01t0387600-01:exon3:c.T2412A:p.I804I,
M-T2-1	Chr01	18751055	G->A	0.7895	exonic	MH01g0387600	nonsynonymous SNV	MH01g0387600:MH01t0387600-01:exon3:c.G2659A:p.A887T,
X-CK-2	Chr01	18751055	G->A	0.8182	exonic	MH01g0387600	nonsynonymous SNV	MH01g0387600:MH01t0387600-01:exon3:c.G2659A:p.A887T,
M-T2-2	Chr01	18751055	G->A	0.6585	exonic	MH01g0387600	nonsynonymous SNV	MH01g0387600:MH01t0387600-01:exon3:c.G2659A:p.A887T,
M-T1-1	Chr01	18751055	G->A	0.6207	exonic	MH01g0387600	nonsynonymous SNV	MH01g0387600:MH01t0387600-01:exon3:c.G2659A:p.A887T,
M-CK-2	Chr01	18751055	G->A	0.9	exonic	MH01g0387600	nonsynonymous SNV	MH01g0387600:MH01t0387600-01:exon3:c.G2659A:p.A887T,
X-T2-1	Chr01	18751055	G->A	0.8846	exonic	MH01g0387600	nonsynonymous SNV	MH01g0387600:MH01t0387600-01:exon3:c.G2659A:p.A887T,
M-CK-1	Chr01	18751055	G->A	0.8333	exonic	MH01g0387600	nonsynonymous SNV	MH01g0387600:MH01t0387600-01:exon3:c.G2659A:p.A887T,
X-CK-1	Chr01	18751055	G->A	0.8125	exonic	MH01g0387600	nonsynonymous SNV	MH01g0387600:MH01t0387600-01:exon3:c.G2659A:p.A887T,
X-CK-1	Chr01	18754687	G->A	0.4286	exonic	MH01g0387600	nonsynonymous SNV	MH01g0387600:MH01t0387600-01:exon4:c.G3518A:p.S1173N,
X-CK-1	Chr01	18754868	T->C	0.375	exonic	MH01g0387600	synonymous SNV	MH01g0387600:MH01t0387600-01:exon4:c.T3699C:p.P1233P,
M-T1-1	Chr01	18754890	A->C	0.5	exonic	MH01g0387600	nonsynonymous SNV	MH01g0387600:MH01t0387600-01:exon4:c.A3721C:p.K1241Q,
M-T1-1	Chr01	18757123	A->G	0.7778	exonic	MH01g0387700	nonsynonymous SNV	MH01g0387700:MH01t0387700-01:exon3:c.A1463G:p.K488R,
M-CK-2	Chr01	18757142	C->T	0.4286	exonic	MH01g0387700	synonymous SNV	MH01g0387700:MH01t0387700-01:exon3:c.C1482T:p.L494L,
M-T2-1	Chr01	18757588	G->A	0.6667	exonic	MH01g0387700	nonsynonymous SNV	MH01g0387700:MH01t0387700-01:exon5:c.G1745A:p.R582K,
X-CK-1	Chr01	18757588	G->A	0.5	exonic	MH01g0387700	nonsynonymous SNV	MH01g0387700:MH01t0387700-01:exon5:c.G1745A:p.R582K,
X-T1-1	Chr01	18809337	G->T	0.3	exonic	MH01g0388800	nonsynonymous SNV	MH01g0388800:MH01t0388800-01:exon2:c.G438T:p.M146I,
X-T2-1	Chr01	18809337	G->T	0.4286	exonic	MH01g0388800	nonsynonymous SNV	MH01g0388800:MH01t0388800-01:exon2:c.G438T:p.M146I,
X-T1-1	Chr01	18809432	T->C	0.3	exonic	MH01g0388800	nonsynonymous SNV	MH01g0388800:MH01t0388800-01:exon2:c.T343C:p.C115R,
X-T2-1	Chr01	18809432	T->C	0.6667	exonic	MH01g0388800	nonsynonymous SNV	MH01g0388800:MH01t0388800-01:exon2:c.T343C:p.C115R,
X-T1-2	Chr01	18809432	T->C	0.3333	exonic	MH01g0388800	nonsynonymous SNV	MH01g0388800:MH01t0388800-01:exon2:c.T343C:p.C115R,
X-T2-2	Chr01	18813287	G->A	0.6923	exonic	MH01g0388900	nonsynonymous SNV	MH01g0388900:MH01t0388900-01:exon1:c.G86A:p.C29Y,
X-T1-1	Chr01	18813287	G->A	0.75	exonic	MH01g0388900	nonsynonymous SNV	MH01g0388900:MH01t0388900-01:exon1:c.G86A:p.C29Y,
X-CK-2	Chr01	18813287	G->A	0.85	exonic	MH01g0388900	nonsynonymous SNV	MH01g0388900:MH01t0388900-01:exon1:c.G86A:p.C29Y,
M-T1-2	Chr01	18827542	G->C	0.4286	exonic	MH01g0389300	nonsynonymous SNV	MH01g0389300:MH01t0389300-01:exon2:c.G1749C:p.Q583H,
X-T1-2	Chr01	18827628	G->A	0.75	exonic	MH01g0389300	nonsynonymous SNV	MH01g0389300:MH01t0389300-01:exon2:c.G1663A:p.V555I,
X-T2-2	Chr01	18827640	C->T	0.3333	exonic	MH01g0389300	nonsynonymous SNV	MH01g0389300:MH01t0389300-01:exon2:c.C1651T:p.R551C,
X-T1-1	Chr01	18827640	C->T	0.5	exonic	MH01g0389300	nonsynonymous SNV	MH01g0389300:MH01t0389300-01:exon2:c.C1651T:p.R551C,
X-CK-2	Chr01	18827640	C->T	0.5	exonic	MH01g0389300	nonsynonymous SNV	MH01g0389300:MH01t0389300-01:exon2:c.C1651T:p.R551C,
M-T2-2	Chr01	18827640	C->T	0.5455	exonic	MH01g0389300	nonsynonymous SNV	MH01g0389300:MH01t0389300-01:exon2:c.C1651T:p.R551C,
M-T1-2	Chr01	18827640	C->T	0.5385	exonic	MH01g0389300	nonsynonymous SNV	MH01g0389300:MH01t0389300-01:exon2:c.C1651T:p.R551C,
X-T2-1	Chr01	18827640	C->T	0.5	exonic	MH01g0389300	nonsynonymous SNV	MH01g0389300:MH01t0389300-01:exon2:c.C1651T:p.R551C,
M-CK-1	Chr01	18827640	C->T	0.4286	exonic	MH01g0389300	nonsynonymous SNV	MH01g0389300:MH01t0389300-01:exon2:c.C1651T:p.R551C,
X-T2-1	Chr01	18827672	G->C	0.5	exonic	MH01g0389300	nonsynonymous SNV	MH01g0389300:MH01t0389300-01:exon2:c.G1619C:p.G540A,
X-T1-2	Chr01	18827672	G->C	0.7143	exonic	MH01g0389300	nonsynonymous SNV	MH01g0389300:MH01t0389300-01:exon2:c.G1619C:p.G540A,
M-T2-2	Chr01	18828990	A->T	0.5	exonic	MH01g0389300	nonsynonymous SNV	MH01g0389300:MH01t0389300-01:exon1:c.A694T:p.S232C,
M-T2-2	Chr01	18829248	G->C	0.3333	exonic	MH01g0389300	nonsynonymous SNV	MH01g0389300:MH01t0389300-01:exon1:c.G436C:p.V146L,
M-T2-2	Chr01	18929685	A->C	0.6364	UTR3	MH01g0391000(MH01t0391000-09:c.*1238A>C)	-	-
M-T1-1	Chr01	18929685	A->C	0.6	UTR3	MH01g0391000(MH01t0391000-09:c.*1238A>C)	-	-
M-CK-2	Chr01	18929685	A->C	0.6	UTR3	MH01g0391000(MH01t0391000-09:c.*1238A>C)	-	-
M-T1-2	Chr01	18929685	A->C	0.7143	UTR3	MH01g0391000(MH01t0391000-09:c.*1238A>C)	-	-
M-CK-1	Chr01	18929685	A->C	0.6875	UTR3	MH01g0391000(MH01t0391000-09:c.*1238A>C)	-	-
M-T2-2	Chr01	18929721	T->C	0.5385	UTR3	MH01g0391000(MH01t0391000-09:c.*1202T>C)	-	-
M-T1-1	Chr01	18929721	T->C	0.6	UTR3	MH01g0391000(MH01t0391000-09:c.*1202T>C)	-	-
M-CK-2	Chr01	18929721	T->C	0.75	UTR3	MH01g0391000(MH01t0391000-09:c.*1202T>C)	-	-
M-T1-2	Chr01	18929721	T->C	0.6923	UTR3	MH01g0391000(MH01t0391000-09:c.*1202T>C)	-	-
M-CK-1	Chr01	18929721	T->C	0.6875	UTR3	MH01g0391000(MH01t0391000-09:c.*1202T>C)	-	-
M-T2-1	Chr01	18929946	C->T	0.5	UTR3	MH01g0391000(MH01t0391000-09:c.*977C>T)	-	-
M-T2-1	Chr01	18929961	A->G	0.5	UTR3	MH01g0391000(MH01t0391000-09:c.*962A>G)	-	-
M-T1-1	Chr01	18929961	A->G	0.6	UTR3	MH01g0391000(MH01t0391000-09:c.*962A>G)	-	-
M-T2-1	Chr01	18930160	G->T	0.7778	UTR3	MH01g0391000(MH01t0391000-09:c.*763G>T)	-	-
M-T2-2	Chr01	18930160	G->T	0.6	UTR3	MH01g0391000(MH01t0391000-09:c.*763G>T)	-	-
M-T1-1	Chr01	18930160	G->T	0.6	UTR3	MH01g0391000(MH01t0391000-09:c.*763G>T)	-	-
M-CK-2	Chr01	18930160	G->T	0.5714	UTR3	MH01g0391000(MH01t0391000-09:c.*763G>T)	-	-
M-T1-2	Chr01	18930160	G->T	0.3571	UTR3	MH01g0391000(MH01t0391000-09:c.*763G>T)	-	-
M-T2-2	Chr01	18930292	G->A	0.7	UTR3	MH01g0391000(MH01t0391000-09:c.*631G>A)	-	-
M-T1-1	Chr01	18930292	G->A	0.7143	UTR3	MH01g0391000(MH01t0391000-09:c.*631G>A)	-	-
M-T1-2	Chr01	18930292	G->A	0.625	UTR3	MH01g0391000(MH01t0391000-09:c.*631G>A)	-	-
M-CK-2	Chr01	18997165	C->T	0.1071	exonic	MH01g0391700	synonymous SNV	MH01g0391700:MH01t0391700-01:exon32:c.C3522T:p.G1174G,
M-CK-1	Chr01	19085170	C->G	0.5	exonic	MH01g0392300	nonsynonymous SNV	MH01g0392300:MH01t0392300-02:exon12:c.C3230G:p.T1077S,MH01g0392300:MH01t0392300-01:exon12:c.C3215G:p.T1072S,
M-CK-1	Chr01	19085198	G->A	0.5714	exonic	MH01g0392300	synonymous SNV	MH01g0392300:MH01t0392300-02:exon12:c.G3258A:p.L1086L,MH01g0392300:MH01t0392300-01:exon12:c.G3243A:p.L1081L,
M-CK-1	Chr01	19085332	A->T	0.2727	exonic	MH01g0392300	nonsynonymous SNV	MH01g0392300:MH01t0392300-02:exon12:c.A3392T:p.E1131V,MH01g0392300:MH01t0392300-01:exon12:c.A3377T:p.E1126V,
M-T2-1	Chr01	19225404	G->C	0.5	exonic	MH01g0394400	nonsynonymous SNV	MH01g0394400:MH01t0394400-01:exon2:c.G560C:p.S187T,
M-T1-2	Chr01	19225404	G->C	0.6667	exonic	MH01g0394400	nonsynonymous SNV	MH01g0394400:MH01t0394400-01:exon2:c.G560C:p.S187T,
M-CK-1	Chr01	19225404	G->C	0.4286	exonic	MH01g0394400	nonsynonymous SNV	MH01g0394400:MH01t0394400-01:exon2:c.G560C:p.S187T,
M-T2-1	Chr01	19229279	C->G	0.8	exonic	MH01g0394500	nonsynonymous SNV	MH01g0394500:MH01t0394500-01:exon1:c.C2899G:p.P967A,
M-T1-1	Chr01	19229279	C->G	0.6667	exonic	MH01g0394500	nonsynonymous SNV	MH01g0394500:MH01t0394500-01:exon1:c.C2899G:p.P967A,
M-CK-2	Chr01	19229279	C->G	0.8333	exonic	MH01g0394500	nonsynonymous SNV	MH01g0394500:MH01t0394500-01:exon1:c.C2899G:p.P967A,
M-T1-2	Chr01	19229279	C->G	0.8095	exonic	MH01g0394500	nonsynonymous SNV	MH01g0394500:MH01t0394500-01:exon1:c.C2899G:p.P967A,
X-T1-2	Chr01	19229279	C->G	0.8333	exonic	MH01g0394500	nonsynonymous SNV	MH01g0394500:MH01t0394500-01:exon1:c.C2899G:p.P967A,
X-CK-1	Chr01	19229279	C->G	0.8824	exonic	MH01g0394500	nonsynonymous SNV	MH01g0394500:MH01t0394500-01:exon1:c.C2899G:p.P967A,
X-T1-1	Chr01	19230498	C->T	0.5	exonic	MH01g0394500	synonymous SNV	MH01g0394500:MH01t0394500-01:exon1:c.C1680T:p.H560H,
X-CK-1	Chr01	19231497	T->G	0.7143	exonic	MH01g0394500	nonsynonymous SNV	MH01g0394500:MH01t0394500-01:exon1:c.T681G:p.C227W,
M-T1-2	Chr01	19687218	G->A	0.5714	exonic	MH01g0403700	synonymous SNV	MH01g0403700:MH01t0403700-01:exon1:c.G726A:p.E242E,
X-T2-2	Chr01	19691128	A->G	0.6667	exonic	MH01g0403800	synonymous SNV	MH01g0403800:MH01t0403800-01:exon1:c.A1704G:p.R568R,
M-T2-2	Chr01	19691128	A->G	0.6	exonic	MH01g0403800	synonymous SNV	MH01g0403800:MH01t0403800-01:exon1:c.A1704G:p.R568R,
M-T1-1	Chr01	19691602	G->A	0.6667	exonic	MH01g0403800	synonymous SNV	MH01g0403800:MH01t0403800-01:exon1:c.G1230A:p.R410R,
M-T1-1	Chr01	19691626	G->T	0.6667	exonic	MH01g0403800	synonymous SNV	MH01g0403800:MH01t0403800-01:exon1:c.G1206T:p.L402L,
M-T2-1	Chr01	19692413	G->A	0.375	exonic	MH01g0403800	nonsynonymous SNV	MH01g0403800:MH01t0403800-01:exon1:c.G419A:p.C140Y,
M-T2-1	Chr01	19692421	A->G	0.5	exonic	MH01g0403800	synonymous SNV	MH01g0403800:MH01t0403800-01:exon1:c.A411G:p.G137G,
X-T1-1	Chr01	19692421	A->G	0.8462	exonic	MH01g0403800	synonymous SNV	MH01g0403800:MH01t0403800-01:exon1:c.A411G:p.G137G,
M-T2-1	Chr01	19692457	C->G	0.4286	exonic	MH01g0403800	synonymous SNV	MH01g0403800:MH01t0403800-01:exon1:c.C375G:p.S125S,
M-CK-1	Chr01	19994721	C->A	0.2258	exonic	MH01g0408500	nonsynonymous SNV	MH01g0408500:MH01t0408500-01:exon17:c.C2273A:p.A758E,
M-CK-2	Chr01	19996005	C->T	0.125	exonic	MH01g0408500	synonymous SNV	MH01g0408500:MH01t0408500-01:exon14:c.C1654T:p.L552L,
M-CK-1	Chr01	20008048	G->A	0.2	exonic	MH01g0408600	synonymous SNV	MH01g0408600:MH01t0408600-01:exon1:c.G954A:p.V318V,
M-CK-2	Chr01	20024632	A->G	0.129	exonic	MH01g0409100	synonymous SNV	MH01g0409100:MH01t0409100-01:exon1:c.A753G:p.A251A,
M-CK-2	Chr01	20069419	C->T	0.8333	exonic	MH01g0409600	nonsynonymous SNV	MH01g0409600:MH01t0409600-01:exon4:c.C506T:p.A169V,
M-CK-1	Chr01	20069419	C->T	0.75	exonic	MH01g0409600	nonsynonymous SNV	MH01g0409600:MH01t0409600-01:exon4:c.C506T:p.A169V,
M-CK-1	Chr01	20075620	T->C	0.1358	exonic	MH01g0409800	synonymous SNV	MH01g0409800:MH01t0409800-01:exon1:c.T1065C:p.C355C,
M-T2-1	Chr01	20122574	C->T	0.5833	exonic	MH01g0410900	synonymous SNV	MH01g0410900:MH01t0410900-01:exon1:c.C54T:p.G18G,
X-T1-1	Chr01	20122574	C->T	0.5	exonic	MH01g0410900	synonymous SNV	MH01g0410900:MH01t0410900-01:exon1:c.C54T:p.G18G,
X-CK-2	Chr01	20122574	C->T	0.7778	exonic	MH01g0410900	synonymous SNV	MH01g0410900:MH01t0410900-01:exon1:c.C54T:p.G18G,
M-T2-2	Chr01	20122574	C->T	0.4545	exonic	MH01g0410900	synonymous SNV	MH01g0410900:MH01t0410900-01:exon1:c.C54T:p.G18G,
M-T1-1	Chr01	20122574	C->T	0.7	exonic	MH01g0410900	synonymous SNV	MH01g0410900:MH01t0410900-01:exon1:c.C54T:p.G18G,
M-CK-2	Chr01	20122574	C->T	0.5	exonic	MH01g0410900	synonymous SNV	MH01g0410900:MH01t0410900-01:exon1:c.C54T:p.G18G,
X-CK-1	Chr01	20122574	C->T	0.3	exonic	MH01g0410900	synonymous SNV	MH01g0410900:MH01t0410900-01:exon1:c.C54T:p.G18G,
M-CK-1	Chr01	20211897	G->A	0.75	UTR5	MH01g0412000(MH01t0412000-02:c.-650G>A)	-	-
M-CK-1	Chr01	20225279	T->G	0.8605	exonic	MH01g0412100	synonymous SNV	MH01g0412100:MH01t0412100-01:exon2:c.T1221G:p.A407A,MH01g0412100:MH01t0412100-03:exon2:c.T1221G:p.A407A,MH01g0412100:MH01t0412100-02:exon2:c.T1221G:p.A407A,
M-CK-2	Chr01	20225639	T->C	0.8333	exonic	MH01g0412100	synonymous SNV	MH01g0412100:MH01t0412100-01:exon2:c.T861C:p.S287S,MH01g0412100:MH01t0412100-03:exon2:c.T861C:p.S287S,MH01g0412100:MH01t0412100-02:exon2:c.T861C:p.S287S,
M-T2-1	Chr01	20231351	C->T	0.1446	exonic	MH01g0412300	synonymous SNV	MH01g0412300:MH01t0412300-03:exon3:c.C246T:p.I82I,MH01g0412300:MH01t0412300-02:exon3:c.C246T:p.I82I,
M-T2-2	Chr01	20231351	C->T	0.1477	exonic	MH01g0412300	synonymous SNV	MH01g0412300:MH01t0412300-03:exon3:c.C246T:p.I82I,MH01g0412300:MH01t0412300-02:exon3:c.C246T:p.I82I,
M-T1-1	Chr01	20231351	C->T	0.1701	exonic	MH01g0412300	synonymous SNV	MH01g0412300:MH01t0412300-03:exon3:c.C246T:p.I82I,MH01g0412300:MH01t0412300-02:exon3:c.C246T:p.I82I,
M-CK-2	Chr01	20231351	C->T	0.1737	exonic	MH01g0412300	synonymous SNV	MH01g0412300:MH01t0412300-03:exon3:c.C246T:p.I82I,MH01g0412300:MH01t0412300-02:exon3:c.C246T:p.I82I,
M-CK-1	Chr01	20231351	C->T	0.1806	exonic	MH01g0412300	synonymous SNV	MH01g0412300:MH01t0412300-03:exon3:c.C246T:p.I82I,MH01g0412300:MH01t0412300-02:exon3:c.C246T:p.I82I,
M-T2-1	Chr01	20231426	C->A	0.8925	exonic	MH01g0412300	synonymous SNV	MH01g0412300:MH01t0412300-01:exon3:c.C57A:p.L19L,MH01g0412300:MH01t0412300-03:exon3:c.C321A:p.L107L,MH01g0412300:MH01t0412300-02:exon3:c.C321A:p.L107L,
M-T2-2	Chr01	20231426	C->A	0.8793	exonic	MH01g0412300	synonymous SNV	MH01g0412300:MH01t0412300-01:exon3:c.C57A:p.L19L,MH01g0412300:MH01t0412300-03:exon3:c.C321A:p.L107L,MH01g0412300:MH01t0412300-02:exon3:c.C321A:p.L107L,
M-CK-2	Chr01	20231426	C->A	0.7677	exonic	MH01g0412300	synonymous SNV	MH01g0412300:MH01t0412300-01:exon3:c.C57A:p.L19L,MH01g0412300:MH01t0412300-03:exon3:c.C321A:p.L107L,MH01g0412300:MH01t0412300-02:exon3:c.C321A:p.L107L,
M-T1-2	Chr01	20231426	C->A	0.8938	exonic	MH01g0412300	synonymous SNV	MH01g0412300:MH01t0412300-01:exon3:c.C57A:p.L19L,MH01g0412300:MH01t0412300-03:exon3:c.C321A:p.L107L,MH01g0412300:MH01t0412300-02:exon3:c.C321A:p.L107L,
M-CK-1	Chr01	20231426	C->A	0.7611	exonic	MH01g0412300	synonymous SNV	MH01g0412300:MH01t0412300-01:exon3:c.C57A:p.L19L,MH01g0412300:MH01t0412300-03:exon3:c.C321A:p.L107L,MH01g0412300:MH01t0412300-02:exon3:c.C321A:p.L107L,
M-T2-1	Chr01	20261182	C->T	0.88	exonic	MH01g0412600	synonymous SNV	MH01g0412600:MH01t0412600-02:exon3:c.C246T:p.I82I,
M-T1-1	Chr01	20261182	C->T	0.8634	exonic	MH01g0412600	synonymous SNV	MH01g0412600:MH01t0412600-02:exon3:c.C246T:p.I82I,
M-CK-1	Chr01	20261182	C->T	0.801	exonic	MH01g0412600	synonymous SNV	MH01g0412600:MH01t0412600-02:exon3:c.C246T:p.I82I,
M-CK-2	Chr01	20290005	G->A	0.1018	exonic	MH01g0412900	synonymous SNV	MH01g0412900:MH01t0412900-03:exon1:c.G516A:p.G172G,MH01g0412900:MH01t0412900-04:exon1:c.G516A:p.G172G,MH01g0412900:MH01t0412900-01:exon1:c.G516A:p.G172G,MH01g0412900:MH01t0412900-02:exon1:c.G516A:p.G172G,
M-CK-2	Chr01	20290059	G->A	0.8902	exonic	MH01g0412900	synonymous SNV	MH01g0412900:MH01t0412900-03:exon1:c.G462A:p.S154S,MH01g0412900:MH01t0412900-04:exon1:c.G462A:p.S154S,MH01g0412900:MH01t0412900-01:exon1:c.G462A:p.S154S,MH01g0412900:MH01t0412900-02:exon1:c.G462A:p.S154S,
M-CK-1	Chr01	20290059	G->A	0.8957	exonic	MH01g0412900	synonymous SNV	MH01g0412900:MH01t0412900-03:exon1:c.G462A:p.S154S,MH01g0412900:MH01t0412900-04:exon1:c.G462A:p.S154S,MH01g0412900:MH01t0412900-01:exon1:c.G462A:p.S154S,MH01g0412900:MH01t0412900-02:exon1:c.G462A:p.S154S,
M-CK-2	Chr01	20354190	A->C	0.8936	exonic	MH01g0413900	synonymous SNV	MH01g0413900:MH01t0413900-02:exon2:c.A420C:p.P140P,MH01g0413900:MH01t0413900-01:exon2:c.A420C:p.P140P,
M-CK-2	Chr01	20354191	C->T	0.8889	exonic	MH01g0413900	nonsynonymous SNV	MH01g0413900:MH01t0413900-02:exon2:c.C419T:p.P140L,MH01g0413900:MH01t0413900-01:exon2:c.C419T:p.P140L,
X-T1-1	Chr01	20378226	G->A	0.5	exonic	MH01g0414300	synonymous SNV	MH01g0414300:MH01t0414300-01:exon3:c.G5778A:p.A1926A,
M-T2-2	Chr01	20382374	G->A	0.6	exonic	MH01g0414400	nonsynonymous SNV	MH01g0414400:MH01t0414400-01:exon1:c.G280A:p.V94M,
M-T2-2	Chr01	20382387	C->T	0.5	exonic	MH01g0414400	synonymous SNV	MH01g0414400:MH01t0414400-01:exon1:c.C267T:p.L89L,
X-T1-2	Chr01	20382447	G->A	0.3333	exonic	MH01g0414400	synonymous SNV	MH01g0414400:MH01t0414400-01:exon1:c.G207A:p.P69P,
X-T1-2	Chr01	20382469	T->A	0.375	exonic	MH01g0414400	nonsynonymous SNV	MH01g0414400:MH01t0414400-01:exon1:c.T185A:p.F62Y,
X-T1-1	Chr01	20382495	G->A	0.6667	exonic	MH01g0414400	synonymous SNV	MH01g0414400:MH01t0414400-01:exon1:c.G159A:p.P53P,
M-T2-1	Chr01	20382581	G->A	0.75	exonic	MH01g0414400	nonsynonymous SNV	MH01g0414400:MH01t0414400-01:exon1:c.G73A:p.G25R,
X-T2-2	Chr01	20519801	G->A	0.5	exonic	MH01g0416600	synonymous SNV	MH01g0416600:MH01t0416600-01:exon5:c.G1014A:p.A338A,
X-T1-2	Chr01	20519954	G->A	0.5	exonic	MH01g0416600	synonymous SNV	MH01g0416600:MH01t0416600-01:exon5:c.G861A:p.T287T,
M-T2-2	Chr01	20569229	C->T	0.625	exonic	MH01g0417800	nonsynonymous SNV	MH01g0417800:MH01t0417800-01:exon1:c.C953T:p.S318F,
M-T2-2	Chr01	20569564	C->T	0.6	exonic	MH01g0417800	synonymous SNV	MH01g0417800:MH01t0417800-01:exon1:c.C618T:p.A206A,
M-CK-2	Chr01	20824111	C->A	0.1017	exonic	MH01g0421800	nonsynonymous SNV	MH01g0421800:MH01t0421800-01:exon2:c.C827A:p.P276Q,
M-CK-1	Chr01	20844021	A->G	0.1071	exonic	MH01g0422200	synonymous SNV	MH01g0422200:MH01t0422200-01:exon6:c.A1134G:p.G378G,MH01g0422200:MH01t0422200-02:exon6:c.A1134G:p.G378G,MH01g0422200:MH01t0422200-04:exon6:c.A543G:p.G181G,MH01g0422200:MH01t0422200-03:exon6:c.A1134G:p.G378G,
X-T1-1	Chr01	21308356	A->G	0.75	exonic	MH01g0428000	synonymous SNV	MH01g0428000:MH01t0428000-01:exon4:c.A444G:p.G148G,
X-CK-2	Chr01	21308356	A->G	0.6667	exonic	MH01g0428000	synonymous SNV	MH01g0428000:MH01t0428000-01:exon4:c.A444G:p.G148G,
X-CK-2	Chr01	21308368	T->C	0.8947	exonic	MH01g0428000	synonymous SNV	MH01g0428000:MH01t0428000-01:exon4:c.T432C:p.Y144Y,
M-CK-2	Chr01	21587929	G->A	0.6923	exonic	MH01g0442600	synonymous SNV	MH01g0442600:MH01t0442600-07:exon2:c.G1374A:p.L458L,MH01g0442600:MH01t0442600-04:exon3:c.G1494A:p.L498L,MH01g0442600:MH01t0442600-06:exon3:c.G1494A:p.L498L,MH01g0442600:MH01t0442600-05:exon4:c.G1494A:p.L498L,MH01g0442600:MH01t0442600-03:exon3:c.G1494A:p.L498L,MH01g0442600:MH01t0442600-01:exon4:c.G1494A:p.L498L,MH01g0442600:MH01t0442600-02:exon4:c.G1494A:p.L498L,
M-CK-1	Chr01	21587929	G->A	0.7	exonic	MH01g0442600	synonymous SNV	MH01g0442600:MH01t0442600-07:exon2:c.G1374A:p.L458L,MH01g0442600:MH01t0442600-04:exon3:c.G1494A:p.L498L,MH01g0442600:MH01t0442600-06:exon3:c.G1494A:p.L498L,MH01g0442600:MH01t0442600-05:exon4:c.G1494A:p.L498L,MH01g0442600:MH01t0442600-03:exon3:c.G1494A:p.L498L,MH01g0442600:MH01t0442600-01:exon4:c.G1494A:p.L498L,MH01g0442600:MH01t0442600-02:exon4:c.G1494A:p.L498L,
M-CK-1	Chr01	21620221	G->T	0.8	UTR3	MH01g0443000(MH01t0443000-03:c.*75G>T)	-	-
M-CK-1	Chr01	21620236	T->C	0.8571	UTR3	MH01g0443000(MH01t0443000-03:c.*60T>C)	-	-
M-CK-2	Chr01	21623249	G->A	0.6	exonic	MH01g0443000	synonymous SNV	MH01g0443000:MH01t0443000-02:exon5:c.G741A:p.E247E,MH01g0443000:MH01t0443000-03:exon5:c.G741A:p.E247E,MH01g0443000:MH01t0443000-01:exon5:c.G741A:p.E247E,
M-CK-1	Chr01	21623249	G->A	0.625	exonic	MH01g0443000	synonymous SNV	MH01g0443000:MH01t0443000-02:exon5:c.G741A:p.E247E,MH01g0443000:MH01t0443000-03:exon5:c.G741A:p.E247E,MH01g0443000:MH01t0443000-01:exon5:c.G741A:p.E247E,
X-CK-1	Chr01	21640007	T->G	0.8824	exonic	MH01g0443200	nonsynonymous SNV	MH01g0443200:MH01t0443200-01:exon1:c.T666G:p.C222W,
M-T2-2	Chr01	21640394	G->C	0.5714	exonic	MH01g0443200	nonsynonymous SNV	MH01g0443200:MH01t0443200-01:exon1:c.G1053C:p.W351C,
X-T1-1	Chr01	21641006	C->T	0.6	exonic	MH01g0443200	synonymous SNV	MH01g0443200:MH01t0443200-01:exon1:c.C1665T:p.H555H,
M-T1-2	Chr01	21641129	C->T	0.6667	exonic	MH01g0443200	synonymous SNV	MH01g0443200:MH01t0443200-01:exon1:c.C1788T:p.R596R,
M-T1-1	Chr01	21642225	C->G	0.8727	exonic	MH01g0443200	nonsynonymous SNV	MH01g0443200:MH01t0443200-01:exon1:c.C2884G:p.P962A,
M-T1-2	Chr01	21642225	C->G	0.85	exonic	MH01g0443200	nonsynonymous SNV	MH01g0443200:MH01t0443200-01:exon1:c.C2884G:p.P962A,
M-CK-1	Chr01	21642225	C->G	0.7333	exonic	MH01g0443200	nonsynonymous SNV	MH01g0443200:MH01t0443200-01:exon1:c.C2884G:p.P962A,
M-T1-2	Chr01	21646226	G->C	0.6	exonic	MH01g0443400	nonsynonymous SNV	MH01g0443400:MH01t0443400-01:exon1:c.G322C:p.E108Q,
M-T1-2	Chr01	21646231	G->A	0.6	exonic	MH01g0443400	nonsynonymous SNV	MH01g0443400:MH01t0443400-01:exon1:c.G327A:p.M109I,
M-CK-1	Chr01	21646307	G->A	0.6	exonic	MH01g0443400	nonsynonymous SNV	MH01g0443400:MH01t0443400-01:exon1:c.G403A:p.A135T,
X-CK-1	Chr01	21646307	G->A	0.7143	exonic	MH01g0443400	nonsynonymous SNV	MH01g0443400:MH01t0443400-01:exon1:c.G403A:p.A135T,
M-T2-1	Chr01	21646412	G->A	0.375	exonic	MH01g0443400	nonsynonymous SNV	MH01g0443400:MH01t0443400-01:exon1:c.G508A:p.G170S,
M-T2-2	Chr01	21646412	G->A	0.4167	exonic	MH01g0443400	nonsynonymous SNV	MH01g0443400:MH01t0443400-01:exon1:c.G508A:p.G170S,
M-CK-2	Chr01	21646412	G->A	0.4706	exonic	MH01g0443400	nonsynonymous SNV	MH01g0443400:MH01t0443400-01:exon1:c.G508A:p.G170S,
M-T1-2	Chr01	21646412	G->A	0.3333	exonic	MH01g0443400	nonsynonymous SNV	MH01g0443400:MH01t0443400-01:exon1:c.G508A:p.G170S,
X-T2-2	Chr01	21646429	C->T	0.5714	exonic	MH01g0443400	synonymous SNV	MH01g0443400:MH01t0443400-01:exon1:c.C525T:p.D175D,
X-T1-1	Chr01	21646429	C->T	0.5	exonic	MH01g0443400	synonymous SNV	MH01g0443400:MH01t0443400-01:exon1:c.C525T:p.D175D,
X-CK-2	Chr01	21646429	C->T	0.3846	exonic	MH01g0443400	synonymous SNV	MH01g0443400:MH01t0443400-01:exon1:c.C525T:p.D175D,
M-T1-1	Chr01	21646429	C->T	0.5	exonic	MH01g0443400	synonymous SNV	MH01g0443400:MH01t0443400-01:exon1:c.C525T:p.D175D,
M-T1-2	Chr01	21646429	C->T	0.5556	exonic	MH01g0443400	synonymous SNV	MH01g0443400:MH01t0443400-01:exon1:c.C525T:p.D175D,
X-T2-1	Chr01	21646429	C->T	0.6364	exonic	MH01g0443400	synonymous SNV	MH01g0443400:MH01t0443400-01:exon1:c.C525T:p.D175D,
M-CK-1	Chr01	21646429	C->T	0.4286	exonic	MH01g0443400	synonymous SNV	MH01g0443400:MH01t0443400-01:exon1:c.C525T:p.D175D,
X-T1-2	Chr01	21646429	C->T	0.8	exonic	MH01g0443400	synonymous SNV	MH01g0443400:MH01t0443400-01:exon1:c.C525T:p.D175D,
X-CK-1	Chr01	21646429	C->T	0.4444	exonic	MH01g0443400	synonymous SNV	MH01g0443400:MH01t0443400-01:exon1:c.C525T:p.D175D,
M-T2-2	Chr01	21647377	C->T	0.5714	exonic	MH01g0443400	nonsynonymous SNV	MH01g0443400:MH01t0443400-01:exon3:c.C1363T:p.P455S,
M-CK-1	Chr01	21647377	C->T	0.6	exonic	MH01g0443400	nonsynonymous SNV	MH01g0443400:MH01t0443400-01:exon3:c.C1363T:p.P455S,
X-CK-1	Chr01	21647377	C->T	0.6667	exonic	MH01g0443400	nonsynonymous SNV	MH01g0443400:MH01t0443400-01:exon3:c.C1363T:p.P455S,
M-T1-1	Chr01	21647896	G->T	0.4286	exonic	MH01g0443400	stopgain	MH01g0443400:MH01t0443400-01:exon3:c.G1882T:p.E628X,
M-T2-1	Chr01	21648870	G->A	0.5	exonic	MH01g0443400	nonsynonymous SNV	MH01g0443400:MH01t0443400-01:exon7:c.G2473A:p.V825I,
X-T1-2	Chr01	21984114	A->G	0.375	UTR3	MH01g0448700(MH01t0448700-03:c.*1862A>G)	-	-
M-CK-1	Chr01	22166134	G->C	0.8667	exonic	MH01g0451700	synonymous SNV	MH01g0451700:MH01t0451700-01:exon1:c.G69C:p.G23G,MH01g0451700:MH01t0451700-04:exon1:c.G69C:p.G23G,
X-T1-2	Chr01	22179711	G->T	0.6	exonic	MH01g0451800	nonsynonymous SNV	MH01g0451800:MH01t0451800-01:exon3:c.G1666T:p.G556C,
X-CK-1	Chr01	22629033	T->C	0.1304	exonic	MH01g0460000	synonymous SNV	MH01g0460000:MH01t0460000-01:exon9:c.T777C:p.R259R,
M-CK-2	Chr01	22655627	G->A	0.6	UTR5	MH01g0460600(MH01t0460600-01:c.-8G>A)	-	-
X-T2-2	Chr01	22662847	T->C	0.4286	UTR5	MH01g0460700(MH01t0460700-01:c.-50T>C)	-	-
M-T2-2	Chr01	22662847	T->C	0.25	UTR5	MH01g0460700(MH01t0460700-01:c.-50T>C)	-	-
X-T1-2	Chr01	22662847	T->C	0.2143	UTR5	MH01g0460700(MH01t0460700-01:c.-50T>C)	-	-
X-CK-1	Chr01	22662847	T->C	0.3333	UTR5	MH01g0460700(MH01t0460700-01:c.-50T>C)	-	-
M-T2-1	Chr01	22681459	T->A	0.1765	UTR3	MH01g0461100(MH01t0461100-01:c.*270T>A)	-	-
M-T2-2	Chr01	22681459	T->A	0.1333	UTR3	MH01g0461100(MH01t0461100-01:c.*270T>A)	-	-
M-T1-1	Chr01	22681459	T->A	0.1951	UTR3	MH01g0461100(MH01t0461100-01:c.*270T>A)	-	-
M-CK-2	Chr01	22681459	T->A	0.1316	UTR3	MH01g0461100(MH01t0461100-01:c.*270T>A)	-	-
M-T1-2	Chr01	22681459	T->A	0.1224	UTR3	MH01g0461100(MH01t0461100-01:c.*270T>A)	-	-
M-CK-1	Chr01	22681459	T->A	0.2258	UTR3	MH01g0461100(MH01t0461100-01:c.*270T>A)	-	-
M-CK-2	Chr01	22706512	C->T	0.4286	exonic	MH01g0461700	nonsynonymous SNV	MH01g0461700:MH01t0461700-01:exon2:c.C869T:p.S290F,
M-T2-1	Chr01	22775793	G->A	0.3913	exonic	MH01g0462800	nonsynonymous SNV	MH01g0462800:MH01t0462800-01:exon2:c.G724A:p.V242I,
M-T2-2	Chr01	22775793	G->A	0.3793	exonic	MH01g0462800	nonsynonymous SNV	MH01g0462800:MH01t0462800-01:exon2:c.G724A:p.V242I,
M-CK-2	Chr01	22775793	G->A	0.28	exonic	MH01g0462800	nonsynonymous SNV	MH01g0462800:MH01t0462800-01:exon2:c.G724A:p.V242I,
M-T1-2	Chr01	22775793	G->A	0.2632	exonic	MH01g0462800	nonsynonymous SNV	MH01g0462800:MH01t0462800-01:exon2:c.G724A:p.V242I,
M-CK-1	Chr01	22775793	G->A	0.3077	exonic	MH01g0462800	nonsynonymous SNV	MH01g0462800:MH01t0462800-01:exon2:c.G724A:p.V242I,
M-T2-1	Chr01	22775833	G->A	0.72	exonic	MH01g0462800	synonymous SNV	MH01g0462800:MH01t0462800-01:exon2:c.G684A:p.S228S,
M-T2-2	Chr01	22775833	G->A	0.6604	exonic	MH01g0462800	synonymous SNV	MH01g0462800:MH01t0462800-01:exon2:c.G684A:p.S228S,
M-T1-1	Chr01	22775833	G->A	0.7308	exonic	MH01g0462800	synonymous SNV	MH01g0462800:MH01t0462800-01:exon2:c.G684A:p.S228S,
M-CK-2	Chr01	22775833	G->A	0.6531	exonic	MH01g0462800	synonymous SNV	MH01g0462800:MH01t0462800-01:exon2:c.G684A:p.S228S,
M-T1-2	Chr01	22775833	G->A	0.6957	exonic	MH01g0462800	synonymous SNV	MH01g0462800:MH01t0462800-01:exon2:c.G684A:p.S228S,
M-CK-1	Chr01	22775833	G->A	0.6786	exonic	MH01g0462800	synonymous SNV	MH01g0462800:MH01t0462800-01:exon2:c.G684A:p.S228S,
M-T2-1	Chr01	22776706	A->G	0.8537	exonic	MH01g0462800	nonsynonymous SNV	MH01g0462800:MH01t0462800-01:exon1:c.A283G:p.K95E,
M-T2-2	Chr01	22776706	A->G	0.8286	exonic	MH01g0462800	nonsynonymous SNV	MH01g0462800:MH01t0462800-01:exon1:c.A283G:p.K95E,
M-CK-2	Chr01	22776706	A->G	0.8438	exonic	MH01g0462800	nonsynonymous SNV	MH01g0462800:MH01t0462800-01:exon1:c.A283G:p.K95E,
M-T1-2	Chr01	22776706	A->G	0.8929	exonic	MH01g0462800	nonsynonymous SNV	MH01g0462800:MH01t0462800-01:exon1:c.A283G:p.K95E,
X-CK-1	Chr01	22793660	G->A	0.1324	exonic	MH01g0462900	nonsynonymous SNV	MH01g0462900:MH01t0462900-01:exon1:c.G433A:p.V145I,
X-T1-2	Chr01	22904956	C->T	0.375	exonic	MH01g0464400	synonymous SNV	MH01g0464400:MH01t0464400-01:exon1:c.C612T:p.A204A,
X-T1-2	Chr01	22905007	A->G	0.6	exonic	MH01g0464400	synonymous SNV	MH01g0464400:MH01t0464400-01:exon1:c.A663G:p.P221P,
M-T2-2	Chr01	22906204	C->G	0.2727	exonic	MH01g0464500	synonymous SNV	MH01g0464500:MH01t0464500-01:exon1:c.C711G:p.T237T,
M-T2-1	Chr01	22906733	G->A	0.4286	exonic	MH01g0464500	nonsynonymous SNV	MH01g0464500:MH01t0464500-01:exon1:c.G1240A:p.V414I,
M-T2-1	Chr01	22906873	C->T	0.3	exonic	MH01g0464500	synonymous SNV	MH01g0464500:MH01t0464500-01:exon1:c.C1380T:p.L460L,
M-T2-1	Chr01	22906900	T->G	0.4	exonic	MH01g0464500	synonymous SNV	MH01g0464500:MH01t0464500-01:exon1:c.T1407G:p.G469G,
M-T2-1	Chr01	22907076	C->T	0.375	exonic	MH01g0464500	nonsynonymous SNV	MH01g0464500:MH01t0464500-01:exon1:c.C1583T:p.A528V,
X-T2-2	Chr01	22907076	C->T	0.7	exonic	MH01g0464500	nonsynonymous SNV	MH01g0464500:MH01t0464500-01:exon1:c.C1583T:p.A528V,
X-T1-1	Chr01	22907076	C->T	0.7692	exonic	MH01g0464500	nonsynonymous SNV	MH01g0464500:MH01t0464500-01:exon1:c.C1583T:p.A528V,
X-T2-1	Chr01	22907076	C->T	0.5714	exonic	MH01g0464500	nonsynonymous SNV	MH01g0464500:MH01t0464500-01:exon1:c.C1583T:p.A528V,
X-T2-2	Chr01	22907419	G->A	0.5	exonic	MH01g0464500	synonymous SNV	MH01g0464500:MH01t0464500-01:exon1:c.G1926A:p.L642L,
M-T2-1	Chr01	22908211	G->A	0.3077	exonic	MH01g0464500	synonymous SNV	MH01g0464500:MH01t0464500-01:exon1:c.G2718A:p.R906R,
M-T2-1	Chr01	22908278	G->T	0.3077	exonic	MH01g0464500	nonsynonymous SNV	MH01g0464500:MH01t0464500-01:exon1:c.G2785T:p.V929F,
M-T2-2	Chr01	22908278	G->T	0.25	exonic	MH01g0464500	nonsynonymous SNV	MH01g0464500:MH01t0464500-01:exon1:c.G2785T:p.V929F,
M-T2-1	Chr01	22908338	G->A	0.3846	exonic	MH01g0464500	nonsynonymous SNV	MH01g0464500:MH01t0464500-01:exon1:c.G2845A:p.V949M,
X-T2-2	Chr01	22908338	G->A	0.5556	exonic	MH01g0464500	nonsynonymous SNV	MH01g0464500:MH01t0464500-01:exon1:c.G2845A:p.V949M,
X-T2-2	Chr01	22908415	C->A	0.75	exonic	MH01g0464500	synonymous SNV	MH01g0464500:MH01t0464500-01:exon1:c.C2922A:p.P974P,
M-T2-1	Chr01	22987494	C->A	0.5714	exonic	MH01g0466800	nonsynonymous SNV	MH01g0466800:MH01t0466800-01:exon2:c.C202A:p.H68N,
X-T1-1	Chr01	22987494	C->A	0.5556	exonic	MH01g0466800	nonsynonymous SNV	MH01g0466800:MH01t0466800-01:exon2:c.C202A:p.H68N,
M-T2-2	Chr01	23473108	C->A	0.75	exonic	MH01g0474800	nonsynonymous SNV	MH01g0474800:MH01t0474800-01:exon1:c.C932A:p.P311H,
M-T1-1	Chr01	23473108	C->A	0.7143	exonic	MH01g0474800	nonsynonymous SNV	MH01g0474800:MH01t0474800-01:exon1:c.C932A:p.P311H,
M-CK-2	Chr01	23473108	C->A	0.875	exonic	MH01g0474800	nonsynonymous SNV	MH01g0474800:MH01t0474800-01:exon1:c.C932A:p.P311H,
M-T1-2	Chr01	23473108	C->A	0.7273	exonic	MH01g0474800	nonsynonymous SNV	MH01g0474800:MH01t0474800-01:exon1:c.C932A:p.P311H,
M-CK-1	Chr01	23473108	C->A	0.8	exonic	MH01g0474800	nonsynonymous SNV	MH01g0474800:MH01t0474800-01:exon1:c.C932A:p.P311H,
M-T2-2	Chr01	23473124	G->A	0.6471	exonic	MH01g0474800	synonymous SNV	MH01g0474800:MH01t0474800-01:exon1:c.G948A:p.Q316Q,
M-T1-1	Chr01	23473124	G->A	0.7143	exonic	MH01g0474800	synonymous SNV	MH01g0474800:MH01t0474800-01:exon1:c.G948A:p.Q316Q,
M-CK-2	Chr01	23473124	G->A	0.8235	exonic	MH01g0474800	synonymous SNV	MH01g0474800:MH01t0474800-01:exon1:c.G948A:p.Q316Q,
M-T1-2	Chr01	23473124	G->A	0.6667	exonic	MH01g0474800	synonymous SNV	MH01g0474800:MH01t0474800-01:exon1:c.G948A:p.Q316Q,
M-CK-1	Chr01	23473124	G->A	0.7778	exonic	MH01g0474800	synonymous SNV	MH01g0474800:MH01t0474800-01:exon1:c.G948A:p.Q316Q,
M-T1-1	Chr01	23473166	C->T	0.3333	exonic	MH01g0474800	synonymous SNV	MH01g0474800:MH01t0474800-01:exon1:c.C990T:p.D330D,
M-T1-1	Chr01	23473180	G->A	0.375	exonic	MH01g0474800	nonsynonymous SNV	MH01g0474800:MH01t0474800-01:exon1:c.G1004A:p.R335Q,
M-T1-2	Chr01	23473180	G->A	0.3333	exonic	MH01g0474800	nonsynonymous SNV	MH01g0474800:MH01t0474800-01:exon1:c.G1004A:p.R335Q,
M-T2-1	Chr01	23473697	C->T	0.8	exonic	MH01g0474800	synonymous SNV	MH01g0474800:MH01t0474800-01:exon1:c.C1521T:p.S507S,
M-T1-2	Chr01	23473697	C->T	0.6429	exonic	MH01g0474800	synonymous SNV	MH01g0474800:MH01t0474800-01:exon1:c.C1521T:p.S507S,
X-T1-2	Chr01	23473697	C->T	0.7778	exonic	MH01g0474800	synonymous SNV	MH01g0474800:MH01t0474800-01:exon1:c.C1521T:p.S507S,
X-T2-2	Chr01	23473709	G->A	0.3636	exonic	MH01g0474800	synonymous SNV	MH01g0474800:MH01t0474800-01:exon1:c.G1533A:p.V511V,
X-CK-2	Chr01	23473709	G->A	0.375	exonic	MH01g0474800	synonymous SNV	MH01g0474800:MH01t0474800-01:exon1:c.G1533A:p.V511V,
M-T1-2	Chr01	23473709	G->A	0.2143	exonic	MH01g0474800	synonymous SNV	MH01g0474800:MH01t0474800-01:exon1:c.G1533A:p.V511V,
M-CK-2	Chr01	23474257	T->A	0.375	exonic	MH01g0474800	nonsynonymous SNV	MH01g0474800:MH01t0474800-01:exon1:c.T2081A:p.L694Q,
M-T2-1	Chr01	23475075	C->G	0.8065	exonic	MH01g0474800	nonsynonymous SNV	MH01g0474800:MH01t0474800-01:exon1:c.C2899G:p.P967A,
M-T2-2	Chr01	23475075	C->G	0.9	exonic	MH01g0474800	nonsynonymous SNV	MH01g0474800:MH01t0474800-01:exon1:c.C2899G:p.P967A,
M-T1-1	Chr01	23475075	C->G	0.75	exonic	MH01g0474800	nonsynonymous SNV	MH01g0474800:MH01t0474800-01:exon1:c.C2899G:p.P967A,
M-CK-2	Chr01	23475075	C->G	0.8947	exonic	MH01g0474800	nonsynonymous SNV	MH01g0474800:MH01t0474800-01:exon1:c.C2899G:p.P967A,
M-T1-2	Chr01	23475075	C->G	0.878	exonic	MH01g0474800	nonsynonymous SNV	MH01g0474800:MH01t0474800-01:exon1:c.C2899G:p.P967A,
M-CK-1	Chr01	23475075	C->G	0.8438	exonic	MH01g0474800	nonsynonymous SNV	MH01g0474800:MH01t0474800-01:exon1:c.C2899G:p.P967A,
X-T2-2	Chr01	23481333	C->T	0.5556	exonic	MH01g0474900	synonymous SNV	MH01g0474900:MH01t0474900-01:exon4:c.C2610T:p.L870L,
X-T2-1	Chr01	23481333	C->T	0.5	exonic	MH01g0474900	synonymous SNV	MH01g0474900:MH01t0474900-01:exon4:c.C2610T:p.L870L,
M-CK-1	Chr01	23481333	C->T	0.5	exonic	MH01g0474900	synonymous SNV	MH01g0474900:MH01t0474900-01:exon4:c.C2610T:p.L870L,
M-T2-2	Chr01	23481414	A->G	0.5	exonic	MH01g0474900	synonymous SNV	MH01g0474900:MH01t0474900-01:exon4:c.A2691G:p.P897P,
M-T1-1	Chr01	23481414	A->G	0.6667	exonic	MH01g0474900	synonymous SNV	MH01g0474900:MH01t0474900-01:exon4:c.A2691G:p.P897P,
M-T1-1	Chr01	23481618	C->T	0.4286	exonic	MH01g0474900	synonymous SNV	MH01g0474900:MH01t0474900-01:exon5:c.C2799T:p.F933F,
M-T1-1	Chr01	23481623	T->A	0.5714	exonic	MH01g0474900	nonsynonymous SNV	MH01g0474900:MH01t0474900-01:exon5:c.T2804A:p.L935H,
M-T1-1	Chr01	23481728	G->A	0.4286	exonic	MH01g0474900	nonsynonymous SNV	MH01g0474900:MH01t0474900-01:exon6:c.G2825A:p.R942Q,
M-T2-2	Chr01	24447018	C->T	0.119	exonic	MH01g0489900	synonymous SNV	MH01g0489900:MH01t0489900-08:exon3:c.C231T:p.H77H,MH01g0489900:MH01t0489900-10:exon3:c.C231T:p.H77H,MH01g0489900:MH01t0489900-04:exon3:c.C231T:p.H77H,MH01g0489900:MH01t0489900-01:exon3:c.C231T:p.H77H,MH01g0489900:MH01t0489900-02:exon3:c.C231T:p.H77H,MH01g0489900:MH01t0489900-05:exon2:c.C279T:p.H93H,MH01g0489900:MH01t0489900-07:exon3:c.C231T:p.H77H,MH01g0489900:MH01t0489900-03:exon3:c.C231T:p.H77H…
M-CK-1	Chr01	24447065	C->G	0.1	exonic	MH01g0489900	stopgain	MH01g0489900:MH01t0489900-08:exon3:c.C278G:p.S93X,MH01g0489900:MH01t0489900-10:exon3:c.C278G:p.S93X,MH01g0489900:MH01t0489900-04:exon3:c.C278G:p.S93X,MH01g0489900:MH01t0489900-01:exon3:c.C278G:p.S93X,MH01g0489900:MH01t0489900-02:exon3:c.C278G:p.S93X,MH01g0489900:MH01t0489900-05:exon2:c.C326G:p.S109X,MH01g0489900:MH01t0489900-07:exon3:c.C278G:p.S93X,MH01g0489900:MH01t0489900-03:exon3:c.C278G:p.S93…
M-T2-2	Chr01	24450948	G->A	0.1739	exonic	MH01g0489900	nonsynonymous SNV	MH01g0489900:MH01t0489900-04:exon7:c.G2714A:p.R905Q,MH01g0489900:MH01t0489900-03:exon7:c.G2714A:p.R905Q,
M-T1-1	Chr01	24450948	G->A	0.1875	exonic	MH01g0489900	nonsynonymous SNV	MH01g0489900:MH01t0489900-04:exon7:c.G2714A:p.R905Q,MH01g0489900:MH01t0489900-03:exon7:c.G2714A:p.R905Q,
M-T1-2	Chr01	24450948	G->A	0.1071	exonic	MH01g0489900	nonsynonymous SNV	MH01g0489900:MH01t0489900-04:exon7:c.G2714A:p.R905Q,MH01g0489900:MH01t0489900-03:exon7:c.G2714A:p.R905Q,
X-T2-2	Chr01	24600516	T->C	0.6	exonic	MH01g0492600	nonsynonymous SNV	MH01g0492600:MH01t0492600-01:exon8:c.T589C:p.F197L,
M-T2-1	Chr01	24600631	T->C	0.131	exonic	MH01g0492600	nonsynonymous SNV	MH01g0492600:MH01t0492600-01:exon8:c.T704C:p.V235A,
M-T1-1	Chr01	24600631	T->C	0.1935	exonic	MH01g0492600	nonsynonymous SNV	MH01g0492600:MH01t0492600-01:exon8:c.T704C:p.V235A,
M-CK-2	Chr01	24600631	T->C	0.1757	exonic	MH01g0492600	nonsynonymous SNV	MH01g0492600:MH01t0492600-01:exon8:c.T704C:p.V235A,
X-T2-1	Chr01	24600631	T->C	0.8421	exonic	MH01g0492600	nonsynonymous SNV	MH01g0492600:MH01t0492600-01:exon8:c.T704C:p.V235A,
M-CK-1	Chr01	24600631	T->C	0.1183	exonic	MH01g0492600	nonsynonymous SNV	MH01g0492600:MH01t0492600-01:exon8:c.T704C:p.V235A,
X-CK-1	Chr01	24600631	T->C	0.8095	exonic	MH01g0492600	nonsynonymous SNV	MH01g0492600:MH01t0492600-01:exon8:c.T704C:p.V235A,
M-T2-1	Chr01	24600677	C->A	0.1047	exonic	MH01g0492600	nonsynonymous SNV	MH01g0492600:MH01t0492600-01:exon8:c.C750A:p.N250K,
X-T2-2	Chr01	24600677	C->A	0.7273	exonic	MH01g0492600	nonsynonymous SNV	MH01g0492600:MH01t0492600-01:exon8:c.C750A:p.N250K,
X-CK-2	Chr01	24600677	C->A	0.7857	exonic	MH01g0492600	nonsynonymous SNV	MH01g0492600:MH01t0492600-01:exon8:c.C750A:p.N250K,
M-T1-1	Chr01	24600677	C->A	0.1562	exonic	MH01g0492600	nonsynonymous SNV	MH01g0492600:MH01t0492600-01:exon8:c.C750A:p.N250K,
X-T2-1	Chr01	24600677	C->A	0.7333	exonic	MH01g0492600	nonsynonymous SNV	MH01g0492600:MH01t0492600-01:exon8:c.C750A:p.N250K,
X-CK-1	Chr01	24600677	C->A	0.7273	exonic	MH01g0492600	nonsynonymous SNV	MH01g0492600:MH01t0492600-01:exon8:c.C750A:p.N250K,
X-CK-2	Chr01	24600893	G->A	0.625	exonic	MH01g0492600	synonymous SNV	MH01g0492600:MH01t0492600-01:exon8:c.G966A:p.R322R,
X-T2-1	Chr01	24600893	G->A	0.7143	exonic	MH01g0492600	synonymous SNV	MH01g0492600:MH01t0492600-01:exon8:c.G966A:p.R322R,
M-T2-1	Chr01	24600906	A->G	0.1842	exonic	MH01g0492600	nonsynonymous SNV	MH01g0492600:MH01t0492600-01:exon8:c.A979G:p.I327V,
X-CK-2	Chr01	24600906	A->G	0.4286	exonic	MH01g0492600	nonsynonymous SNV	MH01g0492600:MH01t0492600-01:exon8:c.A979G:p.I327V,
M-T2-2	Chr01	24600906	A->G	0.1	exonic	MH01g0492600	nonsynonymous SNV	MH01g0492600:MH01t0492600-01:exon8:c.A979G:p.I327V,
M-CK-2	Chr01	24600906	A->G	0.1538	exonic	MH01g0492600	nonsynonymous SNV	MH01g0492600:MH01t0492600-01:exon8:c.A979G:p.I327V,
M-T1-2	Chr01	24600906	A->G	0.1277	exonic	MH01g0492600	nonsynonymous SNV	MH01g0492600:MH01t0492600-01:exon8:c.A979G:p.I327V,
M-T2-1	Chr01	24600981	C->G	0.4792	exonic	MH01g0492600	nonsynonymous SNV	MH01g0492600:MH01t0492600-01:exon8:c.C1054G:p.Q352E,
X-T2-2	Chr01	24600981	C->G	0.8333	exonic	MH01g0492600	nonsynonymous SNV	MH01g0492600:MH01t0492600-01:exon8:c.C1054G:p.Q352E,
M-T2-2	Chr01	24600981	C->G	0.3488	exonic	MH01g0492600	nonsynonymous SNV	MH01g0492600:MH01t0492600-01:exon8:c.C1054G:p.Q352E,
M-T1-1	Chr01	24600981	C->G	0.3256	exonic	MH01g0492600	nonsynonymous SNV	MH01g0492600:MH01t0492600-01:exon8:c.C1054G:p.Q352E,
M-CK-2	Chr01	24600981	C->G	0.3061	exonic	MH01g0492600	nonsynonymous SNV	MH01g0492600:MH01t0492600-01:exon8:c.C1054G:p.Q352E,
M-T1-2	Chr01	24600981	C->G	0.34	exonic	MH01g0492600	nonsynonymous SNV	MH01g0492600:MH01t0492600-01:exon8:c.C1054G:p.Q352E,
M-CK-1	Chr01	24600981	C->G	0.2632	exonic	MH01g0492600	nonsynonymous SNV	MH01g0492600:MH01t0492600-01:exon8:c.C1054G:p.Q352E,
X-CK-1	Chr01	24600981	C->G	0.8421	exonic	MH01g0492600	nonsynonymous SNV	MH01g0492600:MH01t0492600-01:exon8:c.C1054G:p.Q352E,
M-T2-1	Chr01	24601049	A->G	0.4375	exonic	MH01g0492600	synonymous SNV	MH01g0492600:MH01t0492600-01:exon8:c.A1122G:p.L374L,
X-T2-2	Chr01	24601049	A->G	0.7	exonic	MH01g0492600	synonymous SNV	MH01g0492600:MH01t0492600-01:exon8:c.A1122G:p.L374L,
X-T1-1	Chr01	24601049	A->G	0.8696	exonic	MH01g0492600	synonymous SNV	MH01g0492600:MH01t0492600-01:exon8:c.A1122G:p.L374L,
M-T2-2	Chr01	24601049	A->G	0.2895	exonic	MH01g0492600	synonymous SNV	MH01g0492600:MH01t0492600-01:exon8:c.A1122G:p.L374L,
M-T1-1	Chr01	24601049	A->G	0.2857	exonic	MH01g0492600	synonymous SNV	MH01g0492600:MH01t0492600-01:exon8:c.A1122G:p.L374L,
M-CK-2	Chr01	24601049	A->G	0.2308	exonic	MH01g0492600	synonymous SNV	MH01g0492600:MH01t0492600-01:exon8:c.A1122G:p.L374L,
M-T1-2	Chr01	24601049	A->G	0.2821	exonic	MH01g0492600	synonymous SNV	MH01g0492600:MH01t0492600-01:exon8:c.A1122G:p.L374L,
M-CK-1	Chr01	24601049	A->G	0.24	exonic	MH01g0492600	synonymous SNV	MH01g0492600:MH01t0492600-01:exon8:c.A1122G:p.L374L,
X-CK-1	Chr01	24601049	A->G	0.8333	exonic	MH01g0492600	synonymous SNV	MH01g0492600:MH01t0492600-01:exon8:c.A1122G:p.L374L,
M-T2-1	Chr01	24601127	G->A	0.1667	exonic	MH01g0492600	synonymous SNV	MH01g0492600:MH01t0492600-01:exon8:c.G1200A:p.K400K,
X-T1-1	Chr01	24601127	G->A	0.625	exonic	MH01g0492600	synonymous SNV	MH01g0492600:MH01t0492600-01:exon8:c.G1200A:p.K400K,
X-CK-2	Chr01	24601127	G->A	0.5	exonic	MH01g0492600	synonymous SNV	MH01g0492600:MH01t0492600-01:exon8:c.G1200A:p.K400K,
M-T2-2	Chr01	24601127	G->A	0.1316	exonic	MH01g0492600	synonymous SNV	MH01g0492600:MH01t0492600-01:exon8:c.G1200A:p.K400K,
M-T1-1	Chr01	24601127	G->A	0.2308	exonic	MH01g0492600	synonymous SNV	MH01g0492600:MH01t0492600-01:exon8:c.G1200A:p.K400K,
M-T1-2	Chr01	24601127	G->A	0.1282	exonic	MH01g0492600	synonymous SNV	MH01g0492600:MH01t0492600-01:exon8:c.G1200A:p.K400K,
X-T1-1	Chr01	24601133	T->A	0.625	exonic	MH01g0492600	synonymous SNV	MH01g0492600:MH01t0492600-01:exon8:c.T1206A:p.A402A,
X-CK-2	Chr01	24601133	T->A	0.5	exonic	MH01g0492600	synonymous SNV	MH01g0492600:MH01t0492600-01:exon8:c.T1206A:p.A402A,
M-T2-2	Chr01	24601133	T->A	0.1053	exonic	MH01g0492600	synonymous SNV	MH01g0492600:MH01t0492600-01:exon8:c.T1206A:p.A402A,
M-T1-1	Chr01	24601133	T->A	0.2	exonic	MH01g0492600	synonymous SNV	MH01g0492600:MH01t0492600-01:exon8:c.T1206A:p.A402A,
M-T1-2	Chr01	24601133	T->A	0.1316	exonic	MH01g0492600	synonymous SNV	MH01g0492600:MH01t0492600-01:exon8:c.T1206A:p.A402A,
M-T2-2	Chr01	24601469	G->A	0.1304	exonic	MH01g0492600	nonsynonymous SNV	MH01g0492600:MH01t0492600-01:exon9:c.G1508A:p.G503E,
M-T1-2	Chr01	24601469	G->A	0.1579	exonic	MH01g0492600	nonsynonymous SNV	MH01g0492600:MH01t0492600-01:exon9:c.G1508A:p.G503E,
M-T2-2	Chr01	24601485	T->C	0.2083	exonic	MH01g0492600	synonymous SNV	MH01g0492600:MH01t0492600-01:exon9:c.T1524C:p.S508S,
M-T1-1	Chr01	24601485	T->C	0.2222	exonic	MH01g0492600	synonymous SNV	MH01g0492600:MH01t0492600-01:exon9:c.T1524C:p.S508S,
M-CK-2	Chr01	24601485	T->C	0.1304	exonic	MH01g0492600	synonymous SNV	MH01g0492600:MH01t0492600-01:exon9:c.T1524C:p.S508S,
M-T1-2	Chr01	24601485	T->C	0.1905	exonic	MH01g0492600	synonymous SNV	MH01g0492600:MH01t0492600-01:exon9:c.T1524C:p.S508S,
M-T1-1	Chr01	24601613	C->T	0.3077	exonic	MH01g0492600	nonsynonymous SNV	MH01g0492600:MH01t0492600-01:exon9:c.C1652T:p.A551V,
X-CK-2	Chr01	24613001	A->G	0.7778	exonic	MH01g0492800	nonsynonymous SNV	MH01g0492800:MH01t0492800-01:exon1:c.A46G:p.K16E,
M-T1-2	Chr01	24863882	C->T	0.2727	exonic	MH01g0496700	synonymous SNV	MH01g0496700:MH01t0496700-01:exon1:c.C663T:p.D221D,
M-T2-1	Chr01	24864051	G->A	0.4286	exonic	MH01g0496700	nonsynonymous SNV	MH01g0496700:MH01t0496700-01:exon1:c.G832A:p.G278S,
M-T1-2	Chr01	24864051	G->A	0.4286	exonic	MH01g0496700	nonsynonymous SNV	MH01g0496700:MH01t0496700-01:exon1:c.G832A:p.G278S,
M-T2-1	Chr01	24864431	C->T	0.5833	exonic	MH01g0496800	synonymous SNV	MH01g0496800:MH01t0496800-01:exon1:c.C192T:p.P64P,
X-CK-2	Chr01	24864431	C->T	0.75	exonic	MH01g0496800	synonymous SNV	MH01g0496800:MH01t0496800-01:exon1:c.C192T:p.P64P,
M-T2-2	Chr01	24864431	C->T	0.6	exonic	MH01g0496800	synonymous SNV	MH01g0496800:MH01t0496800-01:exon1:c.C192T:p.P64P,
M-T1-1	Chr01	24864431	C->T	0.6667	exonic	MH01g0496800	synonymous SNV	MH01g0496800:MH01t0496800-01:exon1:c.C192T:p.P64P,
M-CK-2	Chr01	24864431	C->T	0.8571	exonic	MH01g0496800	synonymous SNV	MH01g0496800:MH01t0496800-01:exon1:c.C192T:p.P64P,
M-T1-2	Chr01	24864431	C->T	0.4286	exonic	MH01g0496800	synonymous SNV	MH01g0496800:MH01t0496800-01:exon1:c.C192T:p.P64P,
M-CK-1	Chr01	24864431	C->T	0.6364	exonic	MH01g0496800	synonymous SNV	MH01g0496800:MH01t0496800-01:exon1:c.C192T:p.P64P,
M-T2-1	Chr01	24864596	C->A	0.7778	exonic	MH01g0496800	nonsynonymous SNV	MH01g0496800:MH01t0496800-01:exon1:c.C357A:p.D119E,
M-T1-1	Chr01	24864596	C->A	0.625	exonic	MH01g0496800	nonsynonymous SNV	MH01g0496800:MH01t0496800-01:exon1:c.C357A:p.D119E,
M-CK-2	Chr01	24864596	C->A	0.6667	exonic	MH01g0496800	nonsynonymous SNV	MH01g0496800:MH01t0496800-01:exon1:c.C357A:p.D119E,
M-T1-2	Chr01	24864596	C->A	0.6667	exonic	MH01g0496800	nonsynonymous SNV	MH01g0496800:MH01t0496800-01:exon1:c.C357A:p.D119E,
M-CK-1	Chr01	24864596	C->A	0.6667	exonic	MH01g0496800	nonsynonymous SNV	MH01g0496800:MH01t0496800-01:exon1:c.C357A:p.D119E,
M-T1-1	Chr01	24864629	G->T	0.7	exonic	MH01g0496800	synonymous SNV	MH01g0496800:MH01t0496800-01:exon1:c.G390T:p.G130G,
M-CK-2	Chr01	24864629	G->T	0.8	exonic	MH01g0496800	synonymous SNV	MH01g0496800:MH01t0496800-01:exon1:c.G390T:p.G130G,
M-T1-2	Chr01	24864629	G->T	0.8	exonic	MH01g0496800	synonymous SNV	MH01g0496800:MH01t0496800-01:exon1:c.G390T:p.G130G,
M-T2-1	Chr01	24864689	C->T	0.2308	exonic	MH01g0496800	synonymous SNV	MH01g0496800:MH01t0496800-01:exon1:c.C450T:p.G150G,
M-T2-2	Chr01	24864689	C->T	0.4	exonic	MH01g0496800	synonymous SNV	MH01g0496800:MH01t0496800-01:exon1:c.C450T:p.G150G,
M-T1-1	Chr01	24864689	C->T	0.2308	exonic	MH01g0496800	synonymous SNV	MH01g0496800:MH01t0496800-01:exon1:c.C450T:p.G150G,
M-CK-2	Chr01	24864689	C->T	0.1364	exonic	MH01g0496800	synonymous SNV	MH01g0496800:MH01t0496800-01:exon1:c.C450T:p.G150G,
M-T2-1	Chr01	24864738	G->C	0.2727	exonic	MH01g0496800	nonsynonymous SNV	MH01g0496800:MH01t0496800-01:exon1:c.G499C:p.D167H,
M-T2-2	Chr01	24864738	G->C	0.3077	exonic	MH01g0496800	nonsynonymous SNV	MH01g0496800:MH01t0496800-01:exon1:c.G499C:p.D167H,
M-CK-2	Chr01	24864738	G->C	0.6667	exonic	MH01g0496800	nonsynonymous SNV	MH01g0496800:MH01t0496800-01:exon1:c.G499C:p.D167H,
M-T1-2	Chr01	24864738	G->C	0.7143	exonic	MH01g0496800	nonsynonymous SNV	MH01g0496800:MH01t0496800-01:exon1:c.G499C:p.D167H,
M-CK-1	Chr01	24864738	G->C	0.625	exonic	MH01g0496800	nonsynonymous SNV	MH01g0496800:MH01t0496800-01:exon1:c.G499C:p.D167H,
X-T1-2	Chr01	24864738	G->C	0.7778	exonic	MH01g0496800	nonsynonymous SNV	MH01g0496800:MH01t0496800-01:exon1:c.G499C:p.D167H,
M-T2-1	Chr01	24864986	C->T	0.25	exonic	MH01g0496800	synonymous SNV	MH01g0496800:MH01t0496800-01:exon1:c.C747T:p.L249L,
X-T1-1	Chr01	24864986	C->T	0.4286	exonic	MH01g0496800	synonymous SNV	MH01g0496800:MH01t0496800-01:exon1:c.C747T:p.L249L,
M-T1-2	Chr01	24864986	C->T	0.5	exonic	MH01g0496800	synonymous SNV	MH01g0496800:MH01t0496800-01:exon1:c.C747T:p.L249L,
M-T2-1	Chr01	24865001	T->C	0.2308	exonic	MH01g0496800	synonymous SNV	MH01g0496800:MH01t0496800-01:exon1:c.T762C:p.H254H,
X-T1-1	Chr01	24865001	T->C	0.3333	exonic	MH01g0496800	synonymous SNV	MH01g0496800:MH01t0496800-01:exon1:c.T762C:p.H254H,
M-T2-2	Chr01	24865001	T->C	0.375	exonic	MH01g0496800	synonymous SNV	MH01g0496800:MH01t0496800-01:exon1:c.T762C:p.H254H,
M-T1-2	Chr01	24865001	T->C	0.4118	exonic	MH01g0496800	synonymous SNV	MH01g0496800:MH01t0496800-01:exon1:c.T762C:p.H254H,
M-T2-1	Chr01	24865035	G->A	0.5385	exonic	MH01g0496800	nonsynonymous SNV	MH01g0496800:MH01t0496800-01:exon1:c.G796A:p.E266K,
X-T2-2	Chr01	24865035	G->A	0.5714	exonic	MH01g0496800	nonsynonymous SNV	MH01g0496800:MH01t0496800-01:exon1:c.G796A:p.E266K,
X-T1-1	Chr01	24865035	G->A	0.4	exonic	MH01g0496800	nonsynonymous SNV	MH01g0496800:MH01t0496800-01:exon1:c.G796A:p.E266K,
M-T2-2	Chr01	24865035	G->A	0.5	exonic	MH01g0496800	nonsynonymous SNV	MH01g0496800:MH01t0496800-01:exon1:c.G796A:p.E266K,
M-T1-1	Chr01	24865035	G->A	0.4444	exonic	MH01g0496800	nonsynonymous SNV	MH01g0496800:MH01t0496800-01:exon1:c.G796A:p.E266K,
M-CK-2	Chr01	24865035	G->A	0.6667	exonic	MH01g0496800	nonsynonymous SNV	MH01g0496800:MH01t0496800-01:exon1:c.G796A:p.E266K,
M-T1-2	Chr01	24865035	G->A	0.3889	exonic	MH01g0496800	nonsynonymous SNV	MH01g0496800:MH01t0496800-01:exon1:c.G796A:p.E266K,
X-T2-1	Chr01	24865035	G->A	0.5	exonic	MH01g0496800	nonsynonymous SNV	MH01g0496800:MH01t0496800-01:exon1:c.G796A:p.E266K,
M-CK-1	Chr01	24865035	G->A	0.5385	exonic	MH01g0496800	nonsynonymous SNV	MH01g0496800:MH01t0496800-01:exon1:c.G796A:p.E266K,
X-T1-2	Chr01	24865035	G->A	0.7143	exonic	MH01g0496800	nonsynonymous SNV	MH01g0496800:MH01t0496800-01:exon1:c.G796A:p.E266K,
M-T2-2	Chr01	24865865	C->T	0.4	exonic	MH01g0496800	synonymous SNV	MH01g0496800:MH01t0496800-01:exon1:c.C1626T:p.A542A,
X-T1-1	Chr01	24866306	C->G	0.5	exonic	MH01g0496800	synonymous SNV	MH01g0496800:MH01t0496800-01:exon1:c.C2067G:p.R689R,
X-T1-1	Chr01	24866333	C->T	0.5	exonic	MH01g0496800	synonymous SNV	MH01g0496800:MH01t0496800-01:exon1:c.C2094T:p.D698D,
X-T2-1	Chr01	24866333	C->T	0.4286	exonic	MH01g0496800	synonymous SNV	MH01g0496800:MH01t0496800-01:exon1:c.C2094T:p.D698D,
M-CK-2	Chr01	24866565	C->T	0.5455	exonic	MH01g0496800	nonsynonymous SNV	MH01g0496800:MH01t0496800-01:exon1:c.C2326T:p.R776W,
M-T2-1	Chr01	24866732	C->T	0.4118	exonic	MH01g0496800	synonymous SNV	MH01g0496800:MH01t0496800-01:exon1:c.C2493T:p.R831R,
M-T2-2	Chr01	24866732	C->T	0.2857	exonic	MH01g0496800	synonymous SNV	MH01g0496800:MH01t0496800-01:exon1:c.C2493T:p.R831R,
M-T2-2	Chr01	24867014	T->C	0.7143	exonic	MH01g0496800	synonymous SNV	MH01g0496800:MH01t0496800-01:exon1:c.T2775C:p.P925P,
X-T1-1	Chr01	24877888	G->A	0.375	UTR3	MH01g0497200(MH01t0497200-04:c.*268G>A)	-	-
X-T1-1	Chr01	24948439	T->A	0.6667	exonic	MH01g0498700	stopgain	MH01g0498700:MH01t0498700-01:exon1:c.T263A:p.L88X,
M-T1-1	Chr01	25000536	C->T	0.6	exonic	MH01g0499100	nonsynonymous SNV	MH01g0499100:MH01t0499100-01:exon12:c.C1924T:p.R642C,
X-T1-1	Chr01	25002246	C->T	0.875	exonic	MH01g0499100	synonymous SNV	MH01g0499100:MH01t0499100-01:exon12:c.C3634T:p.L1212L,
M-CK-1	Chr01	25003694	G->A	0.6	exonic	MH01g0499100	synonymous SNV	MH01g0499100:MH01t0499100-01:exon12:c.G5082A:p.R1694R,
M-CK-1	Chr01	25003706	A->C	0.7143	exonic	MH01g0499100	synonymous SNV	MH01g0499100:MH01t0499100-01:exon12:c.A5094C:p.A1698A,
M-T1-1	Chr01	25003872	T->C	0.6667	exonic	MH01g0499100	nonsynonymous SNV	MH01g0499100:MH01t0499100-01:exon12:c.T5260C:p.C1754R,
X-T2-2	Chr01	25323370	C->T	0.8333	exonic	MH01g0504700	synonymous SNV	MH01g0504700:MH01t0504700-01:exon19:c.C4128T:p.S1376S,
X-CK-2	Chr01	25323370	C->T	0.8	exonic	MH01g0504700	synonymous SNV	MH01g0504700:MH01t0504700-01:exon19:c.C4128T:p.S1376S,
[truncated: 15,410 more rows]
