# Supplementary material for: Post-transcriptional regulation of 2-acetyl-1-pyrroline (2-AP) biosynthesis pathway, silicon, and heavy metal transporters in response to Zn in fragrant rice
Source: Front Plant Sci. 2022 Aug 17;13:948884. doi: 10.3389/fpls.2022.948884 (PMC9428631; doi:10.3389/fpls.2022.948884)
Supplement: Supplementary Table 6 — Expression pattern of genes that possess SNPs in response to Zn treatment. [file Table_6.xlsx]

## Sheet: Sheet2
Supplementary Table 6. Expression pattern of genes that possess SNPs in response to Zn treatment
id	M-CK	M-T1	M-T2	X-CK-1	X-T1	X-T2
MH04g0174500	0.12	0.06	0.13	0.45	0.55	1.55
MH06g0055000	7.4	7.24	47.46	11.79	14.06	26.62
